# Supplementary material for: Proteoform Patterns in Hepatocellular Carcinoma Tissues: Aspects of Oncomarkers
Source: Proteomes. 2025 Jul 1;13(3):27. doi: 10.3390/proteomes13030027 (PMC12285994; doi:10.3390/proteomes13030027)
Supplement: Supplementary file 1 [file proteomes-13-00027-s001.zip]

Archive with 5 entries (5 files):
- Supplementary Table S1.xlsx
- Supplementary Table S2.xlsx
- Supplementary Table S3.pdf
- Supplementary Table S4.pdf
- Supplementary Table S5.xlsx
