# Supplementary material for: Proteoform Patterns in Hepatocellular Carcinoma Tissues: Aspects of Oncomarkers
Source: Proteomes. 2025 Jul 1;13(3):27. doi: 10.3390/proteomes13030027 (PMC12285994; doi:10.3390/proteomes13030027)
Supplement: Supplementary file 1 [file proteomes-13-00027-s001.zip › Supplementary Table S1.xlsx]

## Sheet: Table S1
Supplementary Table S1
All proteins detected in HCC and control samples by panoramic profiling (FASP)

## Sheet: HCC FASP
Main Accession	Protein	Gene Name	Description
P31946	1433B	YWHAB	14-3-3 protein beta/alpha
P62258	1433E	YWHAE	14-3-3 protein epsilon
Q04917	1433F	YWHAH	14-3-3 protein eta
P61981	1433G	YWHAG	14-3-3 protein gamma
P27348	1433T	YWHAQ	14-3-3 protein theta
P63104	1433Z	YWHAZ	14-3-3 protein zeta/delta
Q15172	2A5A	PPP2R5A	Serine/threonine-protein phosphatase 2A 56 kDa regulatory subunit alpha isoform
Q16537	2A5E	PPP2R5E	Serine/threonine-protein phosphatase 2A 56 kDa regulatory subunit epsilon isoform
P30153	2AAA	PPP2R1A	Serine/threonine-protein phosphatase 2A 65 kDa regulatory subunit A alpha isoform
P63151	2ABA	PPP2R2A	Serine/threonine-protein phosphatase 2A 55 kDa regulatory subunit B alpha isoform
P46952	3HAO	HAAO	3-hydroxyanthranilate 3,4-dioxygenase (3HAO_HUMAN)
P31937	3HIDH	HIBADH	3-hydroxyisobutyrate dehydrogenase, mitochondrial
P08195	4F2	SLC3A2	Amino acid transporter heavy chain SLC3A2 (4F2_HUMAN)
Q7L1Q6	5MP2	BZW1	eIF5-mimic protein 2 (5MP2_HUMAN)
P49902	5NTC	NT5C2	Cytosolic purine 5'-nucleotidase (5NTC_HUMAN)
P21589	5NTD	NT5E	5'-nucleotidase (5NTD_HUMAN)
P52209	6PGD	PGD	6-phosphogluconate dehydrogenase, decarboxylating
O95336	6PGL	PGLS	6-phosphogluconolactonase (6PGL_HUMAN)
Q8IZ83	A16A1	ALDH16A1	Aldehyde dehydrogenase family 16 member A1 (A16A1_HUMAN)
P02763	A1AG1	ORM1	Alpha-1-acid glycoprotein 1
P19652	A1AG2	ORM2	Alpha-1-acid glycoprotein 2
P01009	A1AT	SERPINA1	Alpha-1-antitrypsin
P04217	A1BG	A1BG	Alpha-1B-glycoprotein
Q9NQ94	A1CF	A1CF	APOBEC1 complementation factor (A1CF_HUMAN)
P08697	A2AP	SERPINF2	Alpha-2-antiplasmin
P02750	A2GL	LRG1	Leucine-rich alpha-2-glycoprotein
P01023	A2MG	A2M	Alpha-2-macroglobulin
P22760	AAAD	AADAC	Arylacetamide deacetylase
Q9NRG9	AAAS	AAAS	Aladin
P01011	AACT	SERPINA3	Alpha-1-antichymotrypsin
Q8N5Z0	AADAT	AADAT	Kynurenine/alpha-aminoadipate aminotransferase, mitochondrial (AADAT_HUMAN)
O43741	AAKB2	PRKAB2	5'-AMP-activated protein kinase subunit beta-2 (AAKB2_HUMAN)
P54619	AAKG1	PRKAG1	5'-AMP-activated protein kinase subunit gamma-1 (AAKG1_HUMAN)
Q13131	AAPK1	PRKAA1	5'-AMP-activated protein kinase catalytic subunit alpha-1 (AAPK1_HUMAN)
Q9BTE6	AASD1	AARSD1	Alanyl-tRNA editing protein Aarsd1 (AASD1_HUMAN)
Q9UDR5	AASS	AASS	Alpha-aminoadipic semialdehyde synthase, mitochondrial (AASS_HUMAN)
P17174	AATC	GOT1	Aspartate aminotransferase, cytoplasmic
P00505	AATM	GOT2	Aspartate aminotransferase, mitochondrial
Q7Z5R6	AB1IP	APBB1IP	Amyloid beta A4 precursor protein-binding family B member 1-interacting protein
Q8N139	ABCA6	ABCA6	ATP-binding cassette sub-family A member 6 (ABCA6_HUMAN)
O94911	ABCA8	ABCA8	ABC-type organic anion transporter ABCA8 (ABCA8_HUMAN)
Q9NP58	ABCB6	ABCB6	ATP-binding cassette sub-family B member 6
O75027	ABCB7	ABCB7	Iron-sulfur clusters transporter ABCB7, mitochondrial (ABCB7_HUMAN)
Q9NRK6	ABCBA	ABCB10	ATP-binding cassette sub-family B member 10, mitochondrial (ABCBA_HUMAN)
O95342	ABCBB	ABCB11	Bile salt export pump
P33897	ABCD1	ABCD1	ATP-binding cassette sub-family D member 1
P28288	ABCD3	ABCD3	ATP-binding cassette sub-family D member 3
P61221	ABCE1	ABCE1	ATP-binding cassette sub-family E member 1 (ABCE1_HUMAN)
Q8NE71	ABCF1	ABCF1	ATP-binding cassette sub-family F member 1 (ABCF1_HUMAN)
Q9UG63	ABCF2	ABCF2	ATP-binding cassette sub-family F member 2
Q9NUQ8	ABCF3	ABCF3	ATP-binding cassette sub-family F member 3 (ABCF3_HUMAN)
Q8N2K0	ABD12	ABHD12	Lysophosphatidylserine lipase ABHD12
Q9BV23	ABHD6	ABHD6	Monoacylglycerol lipase ABHD6 (ABHD6_HUMAN)
Q9NUJ1	ABHDA	ABHD10	Palmitoyl-protein thioesterase ABHD10, mitochondrial (ABHDA_HUMAN)
Q8NFV4	ABHDB	ABHD11	sn-1-specific diacylglycerol lipase ABHD11 (ABHDB_HUMAN)
Q96IU4	ABHEB	ABHD14B	Putative protein-lysine deacylase ABHD14B (ABHEB_HUMAN)
O95870	ABHGA	ABHD16A	Phosphatidylserine lipase ABHD16A (ABHGA_HUMAN)
Q8IZP0	ABI1	ABI1	Abl interactor 1
O94929	ABLM3	ABLIM3	Actin-binding LIM protein 3 (ABLM3_HUMAN)
O94929-2	ABLM3	ABLIM3	Isoform 2 of Actin-binding LIM protein 3
Q13085	ACACA	ACACA	Acetyl-CoA carboxylase 1 (ACACA_HUMAN)
O00763	ACACB	ACACB	Acetyl-CoA carboxylase 2 (ACACB_HUMAN)
Q9UKU7	ACAD8	ACAD8	Isobutyryl-CoA dehydrogenase, mitochondrial (ACAD8_HUMAN)
Q9H845	ACAD9	ACAD9	Complex I assembly factor ACAD9, mitochondrial
P28330	ACADL	ACADL	Long-chain specific acyl-CoA dehydrogenase, mitochondrial
P11310	ACADM	ACADM	Medium-chain specific acyl-CoA dehydrogenase, mitochondrial
P16219	ACADS	ACADS	Short-chain specific acyl-CoA dehydrogenase, mitochondrial
P49748	ACADV	ACADVL	Very long-chain specific acyl-CoA dehydrogenase, mitochondrial
Q15057	ACAP2	ACAP2	Arf-GAP with coiled-coil, ANK repeat and PH domain-containing protein 2
O00400	ACATN	SLC33A1	Acetyl-coenzyme A transporter 1
Q5T8D3	ACBD5	ACBD5	Acyl-CoA-binding domain-containing protein 5
Q5T8D3-2	ACBD5	ACBD5	Isoform 2 of Acyl-CoA-binding domain-containing protein 5
P07108	ACBP	DBI	Acyl-CoA-binding protein
Q6JQN1	ACD10	ACAD10	Acyl-CoA dehydrogenase family member 10 (ACD10_HUMAN)
Q6JQN1-4	ACD10	ACAD10	Isoform 4 of Acyl-CoA dehydrogenase family member 10 (ACD10_HUMAN)
Q709F0	ACD11	ACAD11	Acyl-CoA dehydrogenase family member 11
P45954	ACDSB	ACADSB	Short/branched chain specific acyl-CoA dehydrogenase, mitochondrial
Q9UKV3	ACINU	ACIN1	Apoptotic chromatin condensation inducer in the nucleus
O96019	ACL6A	ACTL6A	Actin-like protein 6A
P53396	ACLY	ACLY	ATP-citrate synthase
Q8WYK0	ACO12	ACOT12	Acetyl-coenzyme A thioesterase (ACO12_HUMAN)
Q9NPJ3	ACO13	ACOT13	Acyl-coenzyme A thioesterase 13 (ACO13_HUMAN)
P21399	ACOC	ACO1	Cytoplasmic aconitate hydratase
Q99798	ACON	ACO2	Aconitate hydratase, mitochondrial
Q86TX2	ACOT1	ACOT1	Acyl-coenzyme A thioesterase 1 (ACOT1_HUMAN)
P49753	ACOT2	ACOT2	Acyl-coenzyme A thioesterase 2, mitochondrial
Q8N9L9	ACOT4	ACOT4	Peroxisomal succinyl-coenzyme A thioesterase
O14734	ACOT8	ACOT8	Acyl-coenzyme A thioesterase 8
Q9Y305	ACOT9	ACOT9	Acyl-coenzyme A thioesterase 9, mitochondrial
Q15067	ACOX1	ACOX1	Peroxisomal acyl-coenzyme A oxidase 1
Q15067-2	ACOX1	ACOX1	Isoform 2 of Peroxisomal acyl-coenzyme A oxidase 1 (ACOX1_HUMAN)
Q99424	ACOX2	ACOX2	Peroxisomal acyl-coenzyme A oxidase 2
O15254	ACOX3	ACOX3	Peroxisomal acyl-coenzyme A oxidase 3 (ACOX3_HUMAN)
P13798	ACPH	APEH	Acylamino-acid-releasing enzyme
O14561	ACPM	NDUFAB1	Acyl carrier protein, mitochondrial
Q08AH3	ACS2A	ACSM2A	Acyl-coenzyme A synthetase ACSM2A, mitochondrial
Q68CK6	ACS2B	ACSM2B	Acyl-coenzyme A synthetase ACSM2B, mitochondrial
Q9NR19	ACSA	ACSS2	Acetyl-coenzyme A synthetase, cytoplasmic (ACSA_HUMAN)
Q96CM8	ACSF2	ACSF2	Medium-chain acyl-CoA ligase ACSF2, mitochondrial (ACSF2_HUMAN)
Q4G176	ACSF3	ACSF3	Malonate--CoA ligase ACSF3, mitochondrial (ACSF3_HUMAN)
P33121	ACSL1	ACSL1	Long-chain-fatty-acid--CoA ligase 1
P33121-3	ACSL1	ACSL1	Isoform 3 of Long-chain-fatty-acid--CoA ligase 1 (ACSL1_HUMAN)
O95573	ACSL3	ACSL3	Long-chain-fatty-acid--CoA ligase 3
O60488	ACSL4	ACSL4	Long-chain-fatty-acid--CoA ligase 4
Q9ULC5	ACSL5	ACSL5	Long-chain-fatty-acid--CoA ligase 5
Q53FZ2	ACSM3	ACSM3	Acyl-coenzyme A synthetase ACSM3, mitochondrial
Q6NUN0	ACSM5	ACSM5	Acyl-coenzyme A synthetase ACSM5, mitochondrial (ACSM5_HUMAN)
Q9H6R3	ACSS3	ACSS3	Acyl-CoA synthetase short-chain family member 3, mitochondrial (ACSS3_HUMAN)
P62736	ACTA	ACTA2	Actin, aortic smooth muscle
P60709	ACTB	ACTB	Actin, cytoplasmic 1
Q562R1	ACTBL	ACTBL2	Beta-actin-like protein 2
P68032	ACTC	ACTC1	Actin, alpha cardiac muscle 1 (ACTC_HUMAN)
P63261	ACTG	ACTG1	Actin, cytoplasmic 2
P12814	ACTN1	ACTN1	Alpha-actinin-1
O43707	ACTN4	ACTN4	Alpha-actinin-4
P42025	ACTY	ACTR1B	Beta-centractin (ACTY_HUMAN)
P61163	ACTZ	ACTR1A	Alpha-centractin (ACTZ_HUMAN)
Q03154	ACY1	ACY1	Aminoacylase-1
Q96HD9	ACY3	ACY3	N-acyl-aromatic-L-amino acid amidohydrolase (carboxylate-forming) (ACY3_HUMAN)
O14672	ADA10	ADAM10	Disintegrin and metalloproteinase domain-containing protein 10 (ADA10_HUMAN)
Q9NZK5	ADA2	ADA2	Adenosine deaminase 2
O00116	ADAS	AGPS	Alkyldihydroxyacetonephosphate synthase, peroxisomal (ADAS_HUMAN)
P35611	ADDA	ADD1	Alpha-adducin (ADDA_HUMAN)
Q9UEY8	ADDG	ADD3	Gamma-adducin
P07327	ADH1A	ADH1A	Alcohol dehydrogenase 1A
P00325	ADH1B	ADH1B	All-trans-retinol dehydrogenase [NAD(+)] ADH1B
P00326	ADH1G	ADH1C	Alcohol dehydrogenase 1C
P08319	ADH4	ADH4	ATP synthase F(0) complex subunit B1, mitochondrial
P28332	ADH6	ADH6	Alcohol dehydrogenase 6
P11766	ADHX	ADH5	Alcohol dehydrogenase class-3
P55263	ADK	ADK	Adenosine kinase (ADK_HUMAN)
Q9BRR6	ADPGK	ADPGK	ADP-dependent glucokinase (ADPGK_HUMAN)
Q9NRN7	ADPPT	AASDHPPT	L-aminoadipate-semialdehyde dehydrogenase-phosphopantetheinyl transferase (ADPPT_HUMAN)
Q16186	ADRM1	ADRM1	Proteasomal ubiquitin receptor ADRM1
P22570	ADRO	FDXR	NADPH:adrenodoxin oxidoreductase, mitochondrial (ADRO_HUMAN)
P12235	ADT1	SLC25A4	ADP/ATP translocase 1
P05141	ADT2	SLC25A5	ADP/ATP translocase 2
P12236	ADT3	SLC25A6	ADP/ATP translocase 3
Q8IUX7	AEBP1	AEBP1	Adipocyte enhancer-binding protein 1
P55196	AFAD	AFDN	Afadin (AFAD_HUMAN)
P55196-1	AFAD	AFDN	Isoform 2 of Afadin
P43652	AFAM	AFM	Afamin
Q9Y4W6	AFG32	AFG3L2	AFG3-like protein 2 (AFG32_HUMAN)
P06280	AGAL	GLA	Alpha-galactosidase A
Q53H12	AGK	AGK	Acylglycerol kinase, mitochondrial (AGK_HUMAN)
O95394	AGM1	PGM3	Phosphoacetylglucosamine mutase (AGM1_HUMAN)
Q9UL18	AGO1	AGO1	Protein argonaute-1
Q9UKV8	AGO2	AGO2	Protein argonaute-2
Q9H9G7	AGO3	AGO3	Protein argonaute-3 (AGO3_HUMAN)
Q9HCK5	AGO4	AGO4	Protein argonaute-4
O00468	AGRIN	AGRN	Agrin
O00468-3	AGRIN	AGRN	Isoform 3 of Agrin
Q8WXG9	AGRV1	ADGRV1	Adhesion G-protein coupled receptor V1 (AGRV1_HUMAN)
P21549	AGT1	AGXT	Alanine--glyoxylate aminotransferase (AGT1_HUMAN)
Q9BYV1	AGT2	AGXT2	Alanine--glyoxylate aminotransferase 2, mitochondrial (AGT2_HUMAN)
Q09666	AHNK	AHNAK	Neuroblast differentiation-associated protein AHNAK
Q8IVF2	AHNK2	AHNAK2	Protein AHNAK2 (AHNK2_HUMAN)
O95433	AHSA1	AHSA1	Activator of 90 kDa heat shock protein ATPase homolog 1 (AHSA1_HUMAN)
Q96BJ3	AIDA	AIDA	Axin interactor, dorsalization-associated protein
O95831	AIFM1	AIFM1	Apoptosis-inducing factor 1, mitochondrial
Q12904	AIMP1	AIMP1	Aminoacyl tRNA synthase complex-interacting multifunctional protein 1
Q13155	AIMP2	AIMP2	Aminoacyl tRNA synthase complex-interacting multifunctional protein 2 (AIMP2_HUMAN)
O00170	AIP	AIP	AH receptor-interacting protein
P14550	AK1A1	AKR1A1	Aldo-keto reductase family 1 member A1
O60218	AK1BA	AKR1B10	Aldo-keto reductase family 1 member B10
C9JRZ8	AK1BF	AKR1B15	Aldo-keto reductase family 1 member B15 (AK1BF_HUMAN)
Q04828	AK1C1	AKR1C1	Aldo-keto reductase family 1 member C1
P52895	AK1C2	AKR1C2	Aldo-keto reductase family 1 member C2 (AK1C2_HUMAN)
P42330	AK1C3	AKR1C3	Aldo-keto reductase family 1 member C3
P17516	AK1C4	AKR1C4	Aldo-keto reductase family 1 member C4
P51857	AK1D1	AKR1D1	Aldo-keto reductase family 1 member D1 (AK1D1_HUMAN)
O43572	AKA10	AKAP10	A-kinase anchor protein 10, mitochondrial
Q02952	AKA12	AKAP12	A-kinase anchor protein 12 (AKA12_HUMAN)
P31749	AKT1	AKT1	RAC-alpha serine/threonine-protein kinase (AKT1_HUMAN)
P00352	AL1A1	ALDH1A1	Retinal dehydrogenase 1
P47895	AL1A3	ALDH1A3	Aldehyde dehydrogenase family 1 member A3
P30837	AL1B1	ALDH1B1	Aldehyde dehydrogenase X, mitochondrial
O75891	AL1L1	ALDH1L1	Cytosolic 10-formyltetrahydrofolate dehydrogenase
P30838	AL3A1	ALDH3A1	Aldehyde dehydrogenase, dimeric NADP-preferring
P51648	AL3A2	ALDH3A2	Aldehyde dehydrogenase family 3 member A2
P30038	AL4A1	ALDH4A1	Delta-1-pyrroline-5-carboxylate dehydrogenase, mitochondrial
P49419	AL7A1	ALDH7A1	Alpha-aminoadipic semialdehyde dehydrogenase
Q9H2A2	AL8A1	ALDH8A1	2-aminomuconic semialdehyde dehydrogenase
P49189	AL9A1	ALDH9A1	4-trimethylaminobutyraldehyde dehydrogenase
P24298	ALAT1	GPT	Alanine aminotransferase 1 (ALAT1_HUMAN)
P02768	ALBU	ALB	Albumin
P05091	ALDH2	ALDH2	Aldehyde dehydrogenase, mitochondrial
P05091-2	ALDH2	ALDH2	Isoform 2 of Aldehyde dehydrogenase, mitochondrial (ALDH2_HUMAN)
P04075	ALDOA	ALDOA	Fructose-bisphosphate aldolase A
P05062	ALDOB	ALDOB	Fructose-bisphosphate aldolase B
P09972	ALDOC	ALDOC	Fructose-bisphosphate aldolase C (ALDOC_HUMAN)
P15121	ALDR	AKR1B1	Aldo-keto reductase family 1 member B1 (ALDR_HUMAN)
Q9BT22	ALG1	ALG1	Chitobiosyldiphosphodolichol beta-mannosyltransferase
Q2TAA5	ALG11	ALG11	GDP-Man:Man(3)GlcNAc(2)-PP-Dol alpha-1,2-mannosyltransferase (ALG11_HUMAN)
Q9BV10	ALG12	ALG12	Dol-P-Man:Man(7)GlcNAc(2)-PP-Dol alpha-1,6-mannosyltransferase (ALG12_HUMAN)
Q9H553	ALG2	ALG2	Alpha-1,3/1,6-mannosyltransferase ALG2 (ALG2_HUMAN)
Q92685	ALG3	ALG3	Dol-P-Man:Man(5)GlcNAc(2)-PP-Dol alpha-1,3-mannosyltransferase (ALG3_HUMAN)
Q9Y673	ALG5	ALG5	Dolichyl-phosphate beta-glucosyltransferase (ALG5_HUMAN)
Q9H6U8	ALG9	ALG9	Alpha-1,2-mannosyltransferase ALG9 (ALG9_HUMAN)
Q6ZNB7	ALKMO	AGMO	Alkylglycerol monooxygenase
P35858	ALS	IGFALS	Insulin-like growth factor-binding protein complex acid labile subunit (ALS_HUMAN)
Q9UHK6	AMACR	AMACR	Alpha-methylacyl-CoA racemase (AMACR_HUMAN)
P02760	AMBP	AMBP	Protein AMBP
Q9H4A4	AMPB	RNPEP	Aminopeptidase B (AMPB_HUMAN)
Q01433	AMPD2	AMPD2	AMP deaminase 2 (AMPD2_HUMAN)
Q07075	AMPE	ENPEP	Glutamyl aminopeptidase (AMPE_HUMAN)
P28838	AMPL	LAP3	Cytosol aminopeptidase
P15144	AMPN	ANPEP	Aminopeptidase N
Q400G9	AMZ1	AMZ1	Archaemetzincin-1 (AMZ1_HUMAN)
P39687	AN32A	ANP32A	Acidic leucine-rich nuclear phosphoprotein 32 family member A
Q92688	AN32B	ANP32B	Acidic leucine-rich nuclear phosphoprotein 32 family member B (AN32B_HUMAN)
Q9BTT0	AN32E	ANP32E	Acidic leucine-rich nuclear phosphoprotein 32 family member E
P54802	ANAG	NAGLU	Alpha-N-acetylglucosaminidase (ANAG_HUMAN)
Q96K21	ANCHR	ZFYVE19	Abscission/NoCut checkpoint regulator (ANCHR_HUMAN)
Q9P2R3	ANFY1	ANKFY1	Rabankyrin-5 (ANFY1_HUMAN)
P03950	ANGI	ANG	Angiogenin (ANGI_HUMAN)
P01019	ANGT	AGT	Angiotensinogen
P16157	ANK1	ANK1	Ankyrin-1
Q99873	ANM1	PRMT1	Protein arginine N-methyltransferase 1
Q4KMQ2	ANO6	ANO6	Anoctamin-6
Q6UB99	ANR11	ANKRD11	Ankyrin repeat domain-containing protein 11 (ANR11_HUMAN)
Q6UB98	ANR12	ANKRD12	Ankyrin repeat domain-containing protein 12 (ANR12_HUMAN)
Q8N7Z5	ANR31	ANKRD31	Ankyrin repeat domain-containing protein 31
P01008	ANT3	SERPINC1	Antithrombin-III
P50995	ANX11	ANXA11	Annexin A11
P27216	ANX13	ANXA13	Annexin A13 (ANX13_HUMAN)
P04083	ANXA1	ANXA1	Annexin A1
P07355	ANXA2	ANXA2	Annexin A2
P12429	ANXA3	ANXA3	Annexin A3
P09525	ANXA4	ANXA4	Annexin A4
P08758	ANXA5	ANXA5	Annexin A5
P08133	ANXA6	ANXA6	Annexin A6
P20073	ANXA7	ANXA7	Annexin A7
P28039	AOAH	AOAH	Acyloxyacyl hydrolase (AOAH_HUMAN)
Q16853	AOC3	AOC3	Membrane primary amine oxidase
P21397	AOFA	MAOA	Amine oxidase [flavin-containing] A
P27338	AOFB	MAOB	Amine oxidase [flavin-containing] B
Q06278	AOXA	AOX1	Aldehyde oxidase
Q10567	AP1B1	AP1B1	AP-1 complex subunit beta-1
Q10567-3	AP1B1	AP1B1	Isoform C of AP-1 complex subunit beta-1 (AP1B1_HUMAN)
O43747	AP1G1	AP1G1	AP-1 complex subunit gamma-1 (AP1G1_HUMAN)
Q9BXS5	AP1M1	AP1M1	AP-1 complex subunit mu-1 (AP1M1_HUMAN)
P61966	AP1S1	AP1S1	AP-1 complex subunit sigma-1A (AP1S1_HUMAN)
O95782	AP2A1	AP2A1	AP-2 complex subunit alpha-1
O94973	AP2A2	AP2A2	AP-2 complex subunit alpha-2
P63010	AP2B1	AP2B1	AP-2 complex subunit beta
Q96CW1	AP2M1	AP2M1	AP-2 complex subunit mu (AP2M1_HUMAN)
P53680	AP2S1	AP2S1	AP-2 complex subunit sigma
O00203	AP3B1	AP3B1	AP-3 complex subunit beta-1
O14617	AP3D1	AP3D1	AP-3 complex subunit delta-1 (AP3D1_HUMAN)
Q9Y2T2	AP3M1	AP3M1	AP-3 complex subunit mu-1
P27695	APEX1	APEX1	DNA repair nuclease/redox regulator APEX1 (APEX1_HUMAN)
Q9BZZ5	API5	API5	Apoptosis inhibitor 5 (API5_HUMAN)
Q9HDC9	APMAP	APMAP	Adipocyte plasma membrane-associated protein
P02647	APOA1	APOA1	Apolipoprotein A-I
P02652	APOA2	APOA2	Apolipoprotein A-II
P06727	APOA4	APOA4	Apolipoprotein A-IV
P04114	APOB	APOB	Apolipoprotein B-100
P02654	APOC1	APOC1	Apolipoprotein C-I
P02656	APOC3	APOC3	Apolipoprotein C-III
P05090	APOD	APOD	Apolipoprotein D
P02649	APOE	APOE	Apolipoprotein E
P02749	APOH	APOH	Beta-2-glycoprotein 1
O14791	APOL1	APOL1	Apolipoprotein L1 (APOL1_HUMAN)
Q9BQE5	APOL2	APOL2	Apolipoprotein L2
O95236	APOL3	APOL3	Apolipoprotein L3 (APOL3_HUMAN)
P07741	APT	APRT	Adenine phosphoribosyltransferase
P29972	AQP1	AQP1	Aquaporin-1 (AQP1_HUMAN)
O43315	AQP9	AQP9	Aquaporin-9 (AQP9_HUMAN)
O60306	AQR	AQR	RNA helicase aquarius
Q15041-2	AR6P1	ARL6IP1	Isoform 2 of ADP-ribosylation factor-like protein 6-interacting protein 1 (AR6P1_HUMAN)
P10398	ARAF	ARAF	Serine/threonine-protein kinase A-Raf (ARAF_HUMAN)
Q96P48	ARAP1	ARAP1	Arf-GAP with Rho-GAP domain, ANK repeat and PH domain-containing protein 1
Q92747	ARC1A	ARPC1A	Actin-related protein 2/3 complex subunit 1A (ARC1A_HUMAN)
O15143	ARC1B	ARPC1B	Actin-related protein 2/3 complex subunit 1B
P84077	ARF1	ARF1	ADP-ribosylation factor 1 (ARF1_HUMAN)
P61204	ARF3	ARF3	ADP-ribosylation factor 3
P18085	ARF4	ARF4	ADP-ribosylation factor 4
P84085	ARF5	ARF5	ADP-ribosylation factor 5
P62330	ARF6	ARF6	ADP-ribosylation factor 6 (ARF6_HUMAN)
Q8N6T3	ARFG1	ARFGAP1	ADP-ribosylation factor GTPase-activating protein 1 (ARFG1_HUMAN)
Q8N6H7	ARFG2	ARFGAP2	ADP-ribosylation factor GTPase-activating protein 2
Q9NP61	ARFG3	ARFGAP3	ADP-ribosylation factor GTPase-activating protein 3
P53367	ARFP1	ARFIP1	Arfaptin-1
Q9HCE6	ARGAL	ARHGEF10L	Rho guanine nucleotide exchange factor 10-like protein (ARGAL_HUMAN)
P05089	ARGI1	ARG1	Arginase-1
Q92888	ARHG1	ARHGEF1	Rho guanine nucleotide exchange factor 1 (ARHG1_HUMAN)
Q15052	ARHG6	ARHGEF6	Rho guanine nucleotide exchange factor 6
Q14155	ARHG7	ARHGEF7	Rho guanine nucleotide exchange factor 7
O15013	ARHGA	ARHGEF10	Rho guanine nucleotide exchange factor 10 (ARHGA_HUMAN)
Q9NZN5	ARHGC	ARHGEF12	Rho guanine nucleotide exchange factor 12
O95376	ARI2	ARIH2	E3 ubiquitin-protein ligase ARIH2 (ARI2_HUMAN)
O43488	ARK72	AKR7A2	Aflatoxin B1 aldehyde reductase member 2
O95154	ARK73	AKR7A3	Aflatoxin B1 aldehyde reductase member 3
P40616	ARL1	ARL1	ADP-ribosylation factor-like protein 1 (ARL1_HUMAN)
P36405	ARL3	ARL3	ADP-ribosylation factor-like protein 3
Q96BM9	ARL8A	ARL8A	ADP-ribosylation factor-like protein 8A (ARL8A_HUMAN)
Q9NVJ2	ARL8B	ARL8B	ADP-ribosylation factor-like protein 8B
P04424	ARLY	ASL	Argininosuccinate lyase
Q8N2F6	ARM10	ARMC10	Armadillo repeat-containing protein 10 (ARM10_HUMAN)
Q8IUR7	ARMC8	ARMC8	Armadillo repeat-containing protein 8 (ARMC8_HUMAN)
Q5T2E6	ARMD3	ARMH3	Armadillo-like helical domain-containing protein 3
Q9H993	ARMT1	ARMT1	Damage-control phosphatase ARMT1 (ARMT1_HUMAN)
Q9UH62	ARMX3	ARMCX3	Armadillo repeat-containing X-linked protein 3
Q9NZ32	ARP10	ACTR10	Actin-related protein 10 (ARP10_HUMAN)
P61160	ARP2	ACTR2	Actin-related protein 2
P61158	ARP3	ACTR3	Actin-related protein 3
Q9BPX5	ARP5L	ARPC5L	Actin-related protein 2/3 complex subunit 5-like protein (ARP5L_HUMAN)
O15144	ARPC2	ARPC2	Actin-related protein 2/3 complex subunit 2
O15145	ARPC3	ARPC3	Actin-related protein 2/3 complex subunit 3
P59998	ARPC4	ARPC4	Actin-related protein 2/3 complex subunit 4
O15511	ARPC5	ARPC5	Actin-related protein 2/3 complex subunit 5 (ARPC5_HUMAN)
P49407	ARRB1	ARRB1	Beta-arrestin-1 (ARRB1_HUMAN)
P15289	ARSA	ARSA	Arylsulfatase A (ARSA_HUMAN)
P51689	ARSD	ARSD	Arylsulfatase D (ARSD_HUMAN)
P51690	ARSL	ARSL	Arylsulfatase L (ARSL_HUMAN)
Q9HBK9	AS3MT	AS3MT	Arsenite methyltransferase (AS3MT_HUMAN)
Q13510	ASAH1	ASAH1	Acid ceramidase
Q9ULZ3	ASC	PYCARD	Apoptosis-associated speck-like protein containing a CARD
P07306	ASGR1	ASGR1	Asialoglycoprotein receptor 1 (ASGR1_HUMAN)
P07307	ASGR2	ASGR2	Asialoglycoprotein receptor 2 (ASGR2_HUMAN)
Q9NR48	ASH1L	ASH1L	Histone-lysine N-methyltransferase ASH1L (ASH1L_HUMAN)
O95671	ASML	ASMTL	Probable bifunctional dTTP/UTP pyrophosphatase/methyltransferase protein (ASML_HUMAN)
Q9BZE9	ASPC1	ASPSCR1	Tether containing UBX domain for GLUT4 (ASPC1_HUMAN)
A6ND91	ASPD	ASPDH	Putative L-aspartate dehydrogenase
Q12797	ASPH	ASPH	Aspartyl/asparaginyl beta-hydroxylase
Q8IZT6	ASPM	ASPM	Abnormal spindle-like microcephaly-associated protein (ASPM_HUMAN)
Q9BXN1	ASPN	ASPN	Asporin
P00966	ASSY	ASS1	Argininosuccinate synthase
Q8NB49	AT11C	ATP11C	Phospholipid-transporting ATPase IG (AT11C_HUMAN)
Q9HD20	AT131	ATP13A1	Endoplasmic reticulum transmembrane helix translocase (AT131_HUMAN)
P05023	AT1A1	ATP1A1	Sodium/potassium-transporting ATPase subunit alpha-1
P50993	AT1A2	ATP1A2	Sodium/potassium-transporting ATPase subunit alpha-2 (AT1A2_HUMAN)
P05026	AT1B1	ATP1B1	Sodium/potassium-transporting ATPase subunit beta-1
P16615	AT2A2	ATP2A2	Sarcoplasmic/endoplasmic reticulum calcium ATPase 2
Q93084	AT2A3	ATP2A3	Sarcoplasmic/endoplasmic reticulum calcium ATPase 3
P20020	AT2B1	ATP2B1	Plasma membrane calcium-transporting ATPase 1 (AT2B1_HUMAN)
P23634	AT2B4	ATP2B4	Plasma membrane calcium-transporting ATPase 4
P98194	AT2C1	ATP2C1	Calcium-transporting ATPase type 2C member 1
Q8IUZ5	AT2L2	PHYKPL	5-phosphohydroxy-L-lysine phospho-lyase (AT2L2_HUMAN)
P24539	AT5F1	ATP5PB	Flavin reductase (NADPH)
Q8NBU5	ATAD1	ATAD1	Outer mitochondrial transmembrane helix translocase (ATAD1_HUMAN)
Q96QE3	ATAD5	ATAD5	ATPase family AAA domain-containing protein 5 (ATAD5_HUMAN)
Q9NVI7	ATD3A	ATAD3A	ATPase family AAA domain-containing protein 3A (ATD3A_HUMAN)
Q5T9A4	ATD3B	ATAD3B	ATPase family AAA domain-containing protein 3B (ATD3B_HUMAN)
Q9NT62	ATG3	ATG3	Ubiquitin-like-conjugating enzyme ATG3
Q9Y4P1	ATG4B	ATG4B	Cysteine protease ATG4B (ATG4B_HUMAN)
O95352	ATG7	ATG7	Ubiquitin-like modifier-activating enzyme ATG7
Q8NHH9	ATLA2	ATL2	Atlastin-2
Q6DD88	ATLA3	ATL3	Atlastin-3
Q13315	ATM	ATM	Serine-protein kinase ATM
O75947	ATP5H	ATP5PD	ATP synthase subunit d, mitochondrial
P56385	ATP5I	ATP5ME	ATP synthase subunit e, mitochondrial
O75964	ATP5L	ATP5MG	ATP synthase subunit g, mitochondrial
P00846	ATP6	MT-ATP6	ATP synthase subunit a (ATP6_HUMAN)
P56378	ATP68	ATP5MJ	ATP synthase subunit ATP5MJ, mitochondrial (ATP68_HUMAN)
O43861	ATP9B	ATP9B	Probable phospholipid-transporting ATPase IIB (ATP9B_HUMAN)
P25705	ATPA	ATP5F1A	ATP synthase subunit alpha, mitochondrial
P06576	ATPB	ATP5F1B	ATP synthase subunit beta, mitochondrial
P30049	ATPD	ATP5F1D	ATP synthase subunit delta, mitochondrial
Q5TC12	ATPF1	ATPAF1	ATP synthase mitochondrial F1 complex assembly factor 1 (ATPF1_HUMAN)
Q8N5M1	ATPF2	ATPAF2	ATP synthase mitochondrial F1 complex assembly factor 2 (ATPF2_HUMAN)
P36542	ATPG	ATP5F1C	ATP synthase subunit gamma, mitochondrial
P56134	ATPK	ATP5MF	ATP synthase subunit f, mitochondrial
Q96IX5	ATPMK	ATP5MK	ATP synthase membrane subunit K, mitochondrial (ATPMK_HUMAN)
P48047	ATPO	ATP5PO	ATP synthase subunit O, mitochondrial
P17735	ATTY	TAT	Tyrosine aminotransferase (ATTY_HUMAN)
Q9UBB4	ATX10	ATXN10	Ataxin-10
Q9Y679	AUP1	AUP1	Lipid droplet-regulating VLDL assembly factor AUP1 (AUP1_HUMAN)
Q5T1B0	AXDN1	AXDND1	Axonemal dynein light chain domain-containing protein 1 (AXDN1_HUMAN)
Q07817	B2CL1	BCL2L1	Bcl-2-like protein 1 (B2CL1_HUMAN)
Q9BXK5	B2L13	BCL2L13	Bcl-2-like protein 13
P61769	B2MG	B2M	Beta-2-microglobulin
P02730	B3AT	SLC4A1	Band 3 anion transport protein
P15291	B4GT1	B4GALT1	Beta-1,4-galactosyltransferase 1
Q14032	BAAT	BAAT	Bile acid-CoA:amino acid N-acyltransferase
Q9NXR7	BABA2	BABAM2	BRISC and BRCA1-A complex member 2
O00154	BACH	ACOT7	Cytosolic acyl coenzyme A thioester hydrolase
O75531	BAF	BANF1	Barrier-to-autointegration factor
O95816	BAG2	BAG2	BAG family molecular chaperone regulator 2
P46379	BAG6	BAG6	Large proline-rich protein BAG6 (BAG6_HUMAN)
P51572	BAP31	BCAP31	B-cell receptor-associated protein 31
P35613	BASI	BSG	Basigin (BASI_HUMAN)
Q07812	BAX	BAX	Apoptosis regulator BAX
P50895	BCAM	BCAM	Basal cell adhesion molecule
Q6ZUJ8	BCAP	PIK3AP1	Phosphoinositide 3-kinase adapter protein 1
O15382	BCAT2	BCAT2	Branched-chain-amino-acid aminotransferase, mitochondrial
O14874	BCKD	BCKDK	Branched-chain alpha-ketoacid dehydrogenase kinase (BCKD_HUMAN)
Q9Y276	BCS1	BCS1L	Mitochondrial chaperone BCS1 (BCS1_HUMAN)
Q8NFC6	BD1L1	BOD1L1	Biorientation of chromosomes in cell division protein 1-like 1 (BD1L1_HUMAN)
Q02338	BDH	BDH1	D-beta-hydroxybutyrate dehydrogenase, mitochondrial
Q9BUT1	BDH2	BDH2	3-hydroxybutyrate dehydrogenase type 2
P16278	BGAL	GLB1	Beta-galactosidase (BGAL_HUMAN)
Q15582	BGH3	TGFBI	Transforming growth factor-beta-induced protein ig-h3
P08236	BGLR	GUSB	Beta-glucuronidase (BGLR_HUMAN)
Q93088	BHMT1	BHMT	Betaine--homocysteine S-methyltransferase 1
Q9H2M3	BHMT2	BHMT2	S-methylmethionine--homocysteine S-methyltransferase BHMT2
P55061	BI1	TMBIM6	Bax inhibitor 1 (BI1_HUMAN)
Q9UHR4	BI2L1	BAIAP2L1	Brain-specific angiogenesis inhibitor 1-associated protein 2-like protein 1
P55957	BID	BID	BH3-interacting domain death agonist
P53004	BIEA	BLVRA	Biliverdin reductase A (BIEA_HUMAN)
Q9Y6D5	BIG2	ARFGEF2	Brefeldin A-inhibited guanine nucleotide-exchange protein 2
Q9UBW5	BIN2	BIN2	Bridging integrator 2
P11021	BIP	HSPA5	Endoplasmic reticulum chaperone BiP
Q13867	BLMH	BLMH	Bleomycin hydrolase (BLMH_HUMAN)
Q2LD37	BLTP1	BLTP1	Bridge-like lipid transfer protein family member 1 (BLTP1_HUMAN)
P30043	BLVRB	BLVRB	Collagen alpha-1(I) chain
O75936	BODG	BBOX1	Gamma-butyrobetaine dioxygenase (BODG_HUMAN)
Q9UMX3	BOK	BOK	Bcl-2-related ovarian killer protein (BOK_HUMAN)
Q86WA6	BPHL	BPHL	Valacyclovir hydrolase
P17213	BPI	BPI	Bactericidal permeability-increasing protein
O95861	BPNT1	BPNT1	3'(2'),5'-bisphosphate nucleotidase 1 (BPNT1_HUMAN)
Q5VW32	BROX	BROX	BRO1 domain-containing protein BROX
Q96G97	BSCL2	BSCL2	Seipin
Q10588	BST1	BST1	ADP-ribosyl cyclase/cyclic ADP-ribose hydrolase 2
Q5XKL5	BTBD8	BTBD8	BTB/POZ domain-containing protein 8 (BTBD8_HUMAN)
O43684	BUB3	BUB3	Mitotic checkpoint protein BUB3
Q9UBR1	BUP1	UPB1	Beta-ureidopropionase
Q13895	BYST	BYSL	Bystin (BYST_HUMAN)
Q9Y6E2	BZW2	BZW2	Basic leucine zipper and W2 domain-containing protein 2
Q86VB7	C163A	CD163	Scavenger receptor cysteine-rich type 1 protein M130
P02746	C1QB	C1QB	Complement C1q subcomponent subunit B (C1QB_HUMAN)
Q07021	C1QBP	C1QBP	Complement component 1 Q subcomponent-binding protein, mitochondrial
P02747	C1QC	C1QC	Complement C1q subcomponent subunit C
P00736	C1R	C1R	Complement C1r subcomponent
P09871	C1S	C1S	Complement C1s subcomponent
P11586	C1TC	MTHFD1	C-1-tetrahydrofolate synthase, cytoplasmic
Q6P1N0	C2D1A	CC2D1A	Coiled-coil and C2 domain-containing protein 1A
P04003	C4BPA	C4BPA	C4b-binding protein alpha chain
Q99643	C560	SDHC	Succinate dehydrogenase cytochrome b560 subunit, mitochondrial (C560_HUMAN)
P54289	CA2D1	CACNA2D1	Voltage-dependent calcium channel subunit alpha-2/delta-1
Q9Y376	CAB39	CAB39	Calcium-binding protein 39 (CAB39_HUMAN)
P43155	CACP	CRAT	Carnitine O-acetyltransferase
P55290	CAD13	CDH13	Cadherin-13 (CAD13_HUMAN)
P12830	CADH1	CDH1	Cadherin-1 (CADH1_HUMAN)
P19022	CADH2	CDH2	Cadherin-2 (CADH2_HUMAN)
P33151	CADH5	CDH5	Cadherin-5
Q5T440	CAF17	IBA57	Putative transferase CAF17, mitochondrial (CAF17_HUMAN)
P00915	CAH1	CA1	Carbonic anhydrase 1
P00918	CAH2	CA2	Carbonic anhydrase 2
Q05682	CALD1	CALD1	Caldesmon
Q05682-3	CALD1	CALD1	Isoform 3 of Caldesmon
Q8TD86	CALL6	CALML6	Calmodulin-like protein 6 (CALL6_HUMAN)
P0DP23	CALM1	CALM1	Calmodulin-1
P27797	CALR	CALR	Calreticulin
O43852	CALU	CALU	Calumenin
P27824	CALX	CANX	Calnexin
P49913	CAMP	CAMP	Cathelicidin antimicrobial peptide
P07384	CAN1	CAPN1	Calpain-1 catalytic subunit
P17655	CAN2	CAPN2	Calpain-2 catalytic subunit (CAN2_HUMAN)
O15484	CAN5	CAPN5	Calpain-5 (CAN5_HUMAN)
Q86VP6	CAND1	CAND1	Cullin-associated NEDD8-dissociated protein 1
Q01518	CAP1	CAP1	Adenylyl cyclase-associated protein 1
P40123	CAP2	CAP2	Adenylyl cyclase-associated protein 2
P20160	CAP7	AZU1	Azurocidin
P40121	CAPG	CAPG	Macrophage-capping protein
Q14444	CAPR1	CAPRIN1	Caprin-1 (CAPR1_HUMAN)
P47756	CAPZB	CAPZB	F-actin-capping protein subunit beta
P47756-2	CAPZB	CAPZB	Isoform 2 of F-actin-capping protein subunit beta
Q86X55	CARM1	CARM1	Histone-arginine methyltransferase CARM1 (CARM1_HUMAN)
P29466	CASP1	CASP1	Caspase-1
P42574	CASP3	CASP3	Caspase-3
Q14790	CASP8	CASP8	Caspase-8
P04040	CATA	CAT	Catalase
P07858	CATB	CTSB	Cathepsin B
P53634	CATC	CTSC	Dipeptidyl peptidase 1 (CATC_HUMAN)
P07339	CATD	CTSD	Cathepsin D
P08311	CATG	CTSG	Cathepsin G
P09668	CATH	CTSH	Pro-cathepsin H (CATH_HUMAN)
P25774	CATS	CTSS	Cathepsin S
Q9UBR2	CATZ	CTSZ	Cathepsin Z (CATZ_HUMAN)
Q03135	CAV1	CAV1	Caveolin-1 (CAV1_HUMAN)
Q6NZI2	CAVN1	CAVIN1	Caveolae-associated protein 1
P52907	CAZA1	CAPZA1	F-actin-capping protein subunit alpha-1
P47755	CAZA2	CAPZA2	F-actin-capping protein subunit alpha-2 (CAZA2_HUMAN)
Q68DN1	CB016	C2orf16	Uncharacterized protein C2orf16
A6NCS6	CB072	C2orf72	Uncharacterized protein C2orf72 (CB072_HUMAN)
Q9H9S4	CB39L	CAB39L	Calcium-binding protein 39-like
P08185	CBG	SERPINA6	Corticosteroid-binding globulin
P15088	CBPA3	CPA3	Mast cell carboxypeptidase A
Q96IY4	CBPB2	CPB2	Carboxypeptidase B2
O75976	CBPD	CPD	Carboxypeptidase D
Q9Y646	CBPQ	CPQ	Carboxypeptidase Q (CBPQ_HUMAN)
P16152	CBR1	CBR1	Carbonyl reductase [NADPH] 1
O75828	CBR3	CBR3	Carbonyl reductase [NADPH] 3
Q8N4T8	CBR4	CBR4	3-oxoacyl-[acyl-carrier-protein] reductase (CBR4_HUMAN)
P35520	CBS	CBS	Cystathionine beta-synthase (CBS_HUMAN)
Q13185	CBX3	CBX3	Chromobox protein homolog 3
Q9BWC9	CC106	CCDC106	Coiled-coil domain-containing protein 106 (CC106_HUMAN)
Q96CT7	CC124	CCDC124	Coiled-coil domain-containing protein 124
Q8IYE0	CC146	CCDC146	Coiled-coil domain-containing protein 146 (CC146_HUMAN)
Q8NDH2	CC168	CCDC168	Leucine-rich repeat transmembrane protein CCDC168 (CC168_HUMAN)
Q9NV96	CC50A	TMEM30A	Cell cycle control protein 50A (CC50A_HUMAN)
Q8IX12	CCAR1	CCAR1	Cell division cycle and apoptosis regulator protein 1
Q8N163	CCAR2	CCAR2	Cell cycle and apoptosis regulator protein 2
Q49A88	CCD14	CCDC14	Coiled-coil domain-containing protein 14 (CCD14_HUMAN)
Q49A88-2	CCD14	CCDC14	Isoform 2 of Coiled-coil domain-containing protein 14 (CCD14_HUMAN)
O60826	CCD22	CCDC22	Coiled-coil domain-containing protein 22
Q96A33	CCD47	CCDC47	Coiled-coil domain-containing protein 47
Q76M96	CCD80	CCDC80	Coiled-coil domain-containing protein 80
Q567U6	CCD93	CCDC93	Coiled-coil domain-containing protein 93 (CCD93_HUMAN)
P53701	CCHL	HCCS	Holocytochrome c-type synthase (CCHL_HUMAN)
Q9ULG6	CCPG1	CCPG1	Cell cycle progression protein 1
P86790	CCZ1B	CCZ1B	Vacuolar fusion protein CCZ1 homolog B
P21127	CD11B	CDK11B	Cyclin-dependent kinase 11B
P08571	CD14	CD14	Monocyte differentiation antigen CD14
Q13740	CD166	ALCAM	CD166 antigen (CD166_HUMAN)
Q8IX05	CD302	CD302	CD302 antigen
P16671	CD36	CD36	Platelet glycoprotein 4 (CD36_HUMAN)
P13987	CD59	CD59	CD59 glycoprotein
P08962	CD63	CD63	CD63 antigen
P60033	CD81	CD81	CD81 antigen
P27701	CD82	CD82	CD82 antigen
P21926	CD9	CD9	CD9 antigen (CD9_HUMAN)
Q16543	CDC37	CDC37	Hsp90 co-chaperone Cdc37
P60953	CDC42	CDC42	Cell division control protein 42 homolog
O14735	CDIPT	CDIPT	CDP-diacylglycerol--inositol 3-phosphatidyltransferase
Q9NYV4	CDK12	CDK12	Cyclin-dependent kinase 12 (CDK12_HUMAN)
P24941	CDK2	CDK2	Cyclin-dependent kinase 2
Q00535	CDK5	CDK5	Cyclin-dependent-like kinase 5
O95674	CDS2	CDS2	Phosphatidate cytidylyltransferase 2 (CDS2_HUMAN)
P13688	CEAM1	CEACAM1	Carcinoembryonic antigen-related cell adhesion molecule 1
Q92879	CELF1	CELF1	CUGBP Elav-like family member 1 (CELF1_HUMAN)
O95319	CELF2	CELF2	CUGBP Elav-like family member 2
P49454	CENPF	CENPF	Centromere protein F (CENPF_HUMAN)
Q7Z7K6	CENPV	CENPV	Centromere protein V (CENPV_HUMAN)
Q9Y6K0	CEPT1	CEPT1	Choline/ethanolaminephosphotransferase 1 (CEPT1_HUMAN)
Q96G23	CERS2	CERS2	Ceramide synthase 2
P00450	CERU	CP	Ceruloplasmin
Q9Y6A4	CFA20	CFAP20	Cilia- and flagella-associated protein 20 (CFA20_HUMAN)
P00751	CFAB	CFB	Complement factor B
P08603	CFAH	CFH	Complement factor H
P05156	CFAI	CFI	Complement factor I
P32929	CGL	CTH	Cystathionine gamma-lyase
Q6P1X6	CH082	C8orf82	UPF0598 protein C8orf82
P61604	CH10	HSPE1	10 kDa heat shock protein, mitochondrial
P36222	CH3L1	CHI3L1	Chitinase-3-like protein 1
P10809	CH60	HSPD1	60 kDa heat shock protein, mitochondrial
Q12873	CHD3	CHD3	Chromodomain-helicase-DNA-binding protein 3 (CHD3_HUMAN)
Q14839	CHD4	CHD4	Chromodomain-helicase-DNA-binding protein 4
Q8NE62	CHDH	CHDH	Choline dehydrogenase, mitochondrial (CHDH_HUMAN)
Q9BWS9	CHID1	CHID1	Chitinase domain-containing protein 1 (CHID1_HUMAN)
Q13231	CHIT1	CHIT1	Chitotriosidase-1
P06276	CHLE	BCHE	Cholinesterase (CHLE_HUMAN)
Q9H5X1	CIA2A	CIAO2A	Cytosolic iron-sulfur assembly component 2A (CIA2A_HUMAN)
O76071	CIAO1	CIAO1	Probable cytosolic iron-sulfur protein assembly protein CIAO1 (CIAO1_HUMAN)
Q8IUL8	CILP2	CILP2	Cartilage intermediate layer protein 2 (CILP2_HUMAN)
Q14011	CIRBP	CIRBP	Cold-inducible RNA-binding protein (CIRBP_HUMAN)
Q9NZ45	CISD1	CISD1	CDGSH iron-sulfur domain-containing protein 1
Q8N5K1	CISD2	CISD2	CDGSH iron-sulfur domain-containing protein 2
O75390	CISY	CS	Citrate synthase, mitochondrial
Q9H0W9	CK054	C11orf54	Ester hydrolase C11orf54 (CK054_HUMAN)
Q96JB5	CK5P3	CDK5RAP3	CDK5 regulatory subunit-associated protein 3
Q07065	CKAP4	CKAP4	Cytoskeleton-associated protein 4
Q14008	CKAP5	CKAP5	Cytoskeleton-associated protein 5
O75122	CLAP2	CLASP2	CLIP-associating protein 2
Q9H2X3	CLC4M	CLEC4M	C-type lectin domain family 4 member M (CLC4M_HUMAN)
Q96S66	CLCC1	CLCC1	Chloride channel CLIC-like protein 1 (CLCC1_HUMAN)
Q00610	CLH1	CLTC	Clathrin heavy chain 1
O00299	CLIC1	CLIC1	Chloride intracellular channel protein 1
Q9Y696	CLIC4	CLIC4	Chloride intracellular channel protein 4 (CLIC4_HUMAN)
P30622	CLIP1	CLIP1	CAP-Gly domain-containing linker protein 1 (CLIP1_HUMAN)
Q96JQ2	CLMN	CLMN	Calmin (CLMN_HUMAN)
O75503	CLN5	CLN5	Ceroid-lipofuscinosis neuronal protein 5
Q9NWW5	CLN6	CLN6	Ceroid-lipofuscinosis neuronal protein 6
Q96KA5	CLP1L	CLPTM1L	Lipid scramblase CLPTM1L (CLP1L_HUMAN)
Q9H078	CLPB	CLPB	Mitochondrial disaggregase (CLPB_HUMAN)
Q16740	CLPP	CLPP	ATP-dependent Clp protease proteolytic subunit, mitochondrial
O96005	CLPT1	CLPTM1	Putative lipid scramblase CLPTM1 (CLPT1_HUMAN)
O76031	CLPX	CLPX	ATP-dependent Clp protease ATP-binding subunit clpX-like, mitochondrial
O75153	CLU	CLUH	Clustered mitochondria protein homolog (CLU_HUMAN)
P10909	CLUS	CLU	Clusterin
P10909-3	CLUS	CLU	Isoform 3 of Clusterin
Q8N0X4	CLYBL	CLYBL	Citramalyl-CoA lyase, mitochondrial (CLYBL_HUMAN)
Q96DG6	CMBL	CMBL	Carboxymethylenebutenolidase homolog
Q9UJS0	CMC2	SLC25A13	Calcium-binding mitochondrial carrier protein Aralar2
Q86VU5	CMTD1	COMTD1	Catechol O-methyltransferase domain-containing protein 1 (CMTD1_HUMAN)
P09543	CN37	CNP	2',3'-cyclic-nucleotide 3'-phosphodiesterase (CN37_HUMAN)
Q96KP4	CNDP2	CNDP2	Cytosolic non-specific dipeptidase
Q9P003	CNIH4	CNIH4	Protein cornichon homolog 4
Q99439	CNN2	CNN2	Calponin-2 (CNN2_HUMAN)
Q15417	CNN3	CNN3	Calponin-3 (CNN3_HUMAN)
A5YKK6	CNOT1	CNOT1	CCR4-NOT transcription complex subunit 1
Q9Y2B0	CNPY2	CNPY2	Protein canopy homolog 2
Q9BT09	CNPY3	CNPY3	Protein canopy homolog 3
Q96F85	CNRP1	CNRIP1	CB1 cannabinoid receptor-interacting protein 1
Q12860	CNTN1	CNTN1	Contactin-1 (CNTN1_HUMAN)
Q7Z7A1	CNTRL	CNTRL	Centriolin (CNTRL_HUMAN)
P02452	CO1A1	COL1A1	Collagen alpha-2(I) chain
P08123	CO1A2	COL1A2	Collagen alpha-1(VI) chain
P06681	CO2	C2	Complement C2
P01024	CO3	C3	Complement C3
P02461	CO3A1	COL3A1	Collagen alpha-1(III) chain (CO3A1_HUMAN)
P0C0L4	CO4A	C4A	Complement C4-A
P02462	CO4A1	COL4A1	Collagen alpha-1(IV) chain
P08572	CO4A2	COL4A2	Collagen alpha-2(IV) chain
Q01955	CO4A3	COL4A3	Collagen alpha-3(IV) chain (CO4A3_HUMAN)
Q14031	CO4A6	COL4A6	Collagen alpha-6(IV) chain (CO4A6_HUMAN)
P0C0L5	CO4B	C4B	Complement C4-B
P01031	CO5	C5	Complement C5
P05997	CO5A2	COL5A2	Collagen alpha-2(V) chain
P13671	CO6	C6	Complement component C6 (CO6_HUMAN)
P12109	CO6A1	COL6A1	Collagen alpha-2(VI) chain
P12110	CO6A2	COL6A2	Collagen alpha-3(VI) chain
P12110-2	CO6A2	COL6A2	Isoform 2C2A of Collagen alpha-2(VI) chain (CO6A2_HUMAN)
P12111-4	CO6A3	COL6A3	Collagen alpha-1(XIV) chain
P12111	CO6A3	COL6A3	Isoform 4 of Collagen alpha-3(VI) chain
P10643	CO7	C7	Complement component C7
P07357	CO8A	C8A	Complement component C8 alpha chain (CO8A_HUMAN)
P07358	CO8B	C8B	Complement component C8 beta chain
P07360	CO8G	C8G	Complement component C8 gamma chain
P02748	CO9	C9	Complement component C9
Q13057	COASY	COASY	Bifunctional coenzyme A synthase (COASY_HUMAN)
Q99715	COCA1	COL12A1	Collagen alpha-1(XII) chain (COCA1_HUMAN)
Q05707	COEA1	COL14A1	Collagen alpha-1(XVIII) chain
P23528	COF1	CFL1	Cofilin-1
Q9Y281	COF2	CFL2	Cofilin-2
P39059	COFA1	COL15A1	Collagen alpha-1(XV) chain
Q8WTW3	COG1	COG1	Conserved oligomeric Golgi complex subunit 1
Q96JB2	COG3	COG3	Conserved oligomeric Golgi complex subunit 3
Q9Y2V7	COG6	COG6	Conserved oligomeric Golgi complex subunit 6
P83436	COG7	COG7	Conserved oligomeric Golgi complex subunit 7
Q96MW5	COG8	COG8	Conserved oligomeric Golgi complex subunit 8
P39060	COIA1	COL18A1	Delta(24)-sterol reductase
Q9UBI1	COMD3	COMMD3	COMM domain-containing protein 3
P21964	COMT	COMT	Catechol O-methyltransferase
P53621	COPA	COPA	Coatomer subunit alpha
P53618	COPB	COPB1	Coatomer subunit beta
P35606	COPB2	COPB2	Coatomer subunit beta'
P48444	COPD	ARCN1	Coatomer subunit delta (COPD_HUMAN)
O14579	COPE	COPE	Coatomer subunit epsilon (COPE_HUMAN)
Q9Y678	COPG1	COPG1	Coatomer subunit gamma-1
O15431	COPT1	SLC31A1	High affinity copper uptake protein 1
P61923	COPZ1	COPZ1	Coatomer subunit zeta-1 (COPZ1_HUMAN)
Q9NZJ6	COQ3	COQ3	Ubiquinone biosynthesis O-methyltransferase, mitochondrial (COQ3_HUMAN)
Q5HYK3	COQ5	COQ5	2-methoxy-6-polyprenyl-1,4-benzoquinol methylase, mitochondrial (COQ5_HUMAN)
Q9Y2Z9	COQ6	COQ6	Ubiquinone biosynthesis monooxygenase COQ6, mitochondrial (COQ6_HUMAN)
Q8NI60	COQ8A	COQ8A	Atypical kinase COQ8A, mitochondrial (COQ8A_HUMAN)
O75208	COQ9	COQ9	Ubiquinone biosynthesis protein COQ9, mitochondrial (COQ9_HUMAN)
P31146	COR1A	CORO1A	Coronin-1A
Q9BR76	COR1B	CORO1B	Coronin-1B (COR1B_HUMAN)
Q9ULV4	COR1C	CORO1C	Coronin-1C
P57737	CORO7	CORO7	Coronin-7
Q14019	COTL1	COTL1	Coactosin-like protein
P00395	COX1	MT-CO1	Cytochrome c oxidase subunit 1 (COX1_HUMAN)
P00403	COX2	MT-CO2	Cytochrome c oxidase subunit 2
Q5RI15	COX20	COX20	Cytochrome c oxidase assembly protein COX20, mitochondrial (COX20_HUMAN)
P13073	COX41	COX4I1	Cytochrome c oxidase subunit 4 isoform 1, mitochondrial
P20674	COX5A	COX5A	Cytochrome c oxidase subunit 5A, mitochondrial
P10606	COX5B	COX5B	Cytochrome c oxidase subunit 5B, mitochondrial
P09669	COX6C	COX6C	Cytochrome c oxidase subunit 6C
P15954	COX7C	COX7C	Cytochrome c oxidase subunit 7C, mitochondrial (COX7C_HUMAN)
P05177	CP1A2	CYP1A2	Cytochrome P450 1A2
Q6UW02	CP20A	CYP20A1	Cytochrome P450 20A1 (CP20A_HUMAN)
Q02318	CP27A	CYP27A1	Sterol 26-hydroxylase, mitochondrial
P11509	CP2A6	CYP2A6	Cytochrome P450 2A6
P20853	CP2A7	CYP2A7	Cytochrome P450 2A7 (CP2A7_HUMAN)
P20813	CP2B6	CYP2B6	Cytochrome P450 2B6 (CP2B6_HUMAN)
P10632	CP2C8	CYP2C8	Cytochrome P450 2C8
P11712	CP2C9	CYP2C9	Cytochrome P450 2C9
P33261	CP2CJ	CYP2C19	Cytochrome P450 2C19 (CP2CJ_HUMAN)
P10635	CP2D6	CYP2D6	Cytochrome P450 2D6
P05181	CP2E1	CYP2E1	Cytochrome P450 2E1
P51589	CP2J2	CYP2J2	Cytochrome P450 2J2 (CP2J2_HUMAN)
P08684	CP3A4	CYP3A4	Cytochrome P450 3A4
P20815	CP3A5	CYP3A5	Cytochrome P450 3A5 (CP3A5_HUMAN)
P24462	CP3A7	CYP3A7	Cytochrome P450 3A7 (CP3A7_HUMAN)
Q02928	CP4AB	CYP4A11	Cytochrome P450 4A11
Q5TCH4	CP4AM	CYP4A22	Cytochrome P450 4A22 (CP4AM_HUMAN)
P78329	CP4F2	CYP4F2	Cytochrome P450 4F2
Q08477-2	CP4F3	CYP4F3	Isoform CYP4F3B of Cytochrome P450 4F3 (CP4F3_HUMAN)
P98187	CP4F8	CYP4F8	Cytochrome P450 4F8
Q9HBI6	CP4FB	CYP4F11	Cytochrome P450 4F11
Q9HCS2	CP4FC	CYP4F12	Cytochrome P450 4F12 (CP4FC_HUMAN)
Q6ZWL3	CP4V2	CYP4V2	Cytochrome P450 4V2 (CP4V2_HUMAN)
Q16850	CP51A	CYP51A1	Lanosterol 14-alpha demethylase
O75881	CP7B1	CYP7B1	Cytochrome P450 7B1 (CP7B1_HUMAN)
Q9UNU6	CP8B1	CYP8B1	7-alpha-hydroxycholest-4-en-3-one 12-alpha-hydroxylase (CP8B1_HUMAN)
P22792	CPN2	CPN2	Carboxypeptidase N subunit 2 (CPN2_HUMAN)
Q99829	CPNE1	CPNE1	Copine-1
Q96FN4	CPNE2	CPNE2	Copine-2
O75131	CPNE3	CPNE3	Copine-3
P04632	CPNS1	CAPNS1	Calpain small subunit 1
Q9BRF8	CPPED	CPPED1	Serine/threonine-protein phosphatase CPPED1 (CPPED_HUMAN)
Q9P2I0	CPSF2	CPSF2	Cleavage and polyadenylation specificity factor subunit 2
O43809	CPSF5	NUDT21	Cleavage and polyadenylation specificity factor subunit 5 (CPSF5_HUMAN)
Q16630	CPSF6	CPSF6	Cleavage and polyadenylation specificity factor subunit 6
P31327	CPSM	CPS1	Carbamoyl-phosphate synthase [ammonia], mitochondrial
P50416	CPT1A	CPT1A	Carnitine O-palmitoyltransferase 1, liver isoform
P23786	CPT2	CPT2	Carnitine O-palmitoyltransferase 2, mitochondrial
Q9H3G5	CPVL	CPVL	Probable serine carboxypeptidase CPVL (CPVL_HUMAN)
P78560	CRADD	CRADD	Death domain-containing protein CRADD (CRADD_HUMAN)
Q68DQ2	CRBG3	CRYBG3	Very large A-kinase anchor protein (CRBG3_HUMAN)
Q96SW2	CRBN	CRBN	Protein cereblon
O75629	CREG1	CREG1	Protein CREG1 (CREG1_HUMAN)
P52943	CRIP2	CRIP2	Cysteine-rich protein 2
P46109	CRKL	CRKL	Crk-like protein (CRKL_HUMAN)
P02741	CRP	CRP	C-reactive protein
O75718	CRTAP	CRTAP	Cartilage-associated protein
Q9Y2S2	CRYL1	CRYL1	Lambda-crystallin homolog (CRYL1_HUMAN)
Q14894	CRYM	CRYM	Ketimine reductase mu-crystallin (CRYM_HUMAN)
O94886	CSCL1	TMEM63A	CSC1-like protein 1
O75534	CSDE1	CSDE1	Cold shock domain-containing protein E1
P41240	CSK	CSK	Tyrosine-protein kinase CSK (CSK_HUMAN)
P68400	CSK21	CSNK2A1	Casein kinase II subunit alpha (CSK21_HUMAN)
P19784	CSK22	CSNK2A2	Casein kinase II subunit alpha'
P67870	CSK2B	CSNK2B	Casein kinase II subunit beta
O14936	CSKP	CASK	Peripheral plasma membrane protein CASK
Q13098	CSN1	GPS1	COP9 signalosome complex subunit 1 (CSN1_HUMAN)
P61201	CSN2	COPS2	COP9 signalosome complex subunit 2 (CSN2_HUMAN)
Q9UNS2	CSN3	COPS3	COP9 signalosome complex subunit 3 (CSN3_HUMAN)
Q9BT78	CSN4	COPS4	COP9 signalosome complex subunit 4
Q92905	CSN5	COPS5	COP9 signalosome complex subunit 5
Q7L5N1	CSN6	COPS6	COP9 signalosome complex subunit 6
Q9UBW8	CSN7A	COPS7A	COP9 signalosome complex subunit 7a
Q99627	CSN8	COPS8	COP9 signalosome complex subunit 8 (CSN8_HUMAN)
P13611	CSPG2	VCAN	Versican core protein
P21291	CSRP1	CSRP1	Cysteine and glycine-rich protein 1
Q16527	CSRP2	CSRP2	Cysteine and glycine-rich protein 2
Q12996	CSTF3	CSTF3	Cleavage stimulation factor subunit 3
Q5JQC4	CT47A	CT47A1	Cancer/testis antigen 47A
Q13363	CTBP1	CTBP1	C-terminal-binding protein 1 (CTBP1_HUMAN)
Q8WWI5	CTL1	SLC44A1	Choline transporter-like protein 1 (CTL1_HUMAN)
P35221	CTNA1	CTNNA1	Catenin alpha-1
P35222	CTNB1	CTNNB1	Catenin beta-1
O60716	CTND1	CTNND1	Catenin delta-1
Q13616	CUL1	CUL1	Cullin-1
Q13617	CUL2	CUL2	Cullin-2
Q13618	CUL3	CUL3	Cullin-3
Q13619	CUL4A	CUL4A	Cullin-4A
Q93034	CUL5	CUL5	Cullin-5
O60888	CUTA	CUTA	Protein CutA (CUTA_HUMAN)
Q9NTM9	CUTC	CUTC	Copper homeostasis protein cutC homolog (CUTC_HUMAN)
Q6UX04	CWC27	CWC27	Spliceosome-associated protein CWC27 homolog
P14854	CX6B1	COX6B1	Cytochrome c oxidase subunit 6B1
P14406	CX7A2	COX7A2	Cytochrome c oxidase subunit 7A2, mitochondrial
P78310	CXAR	CXADR	Coxsackievirus and adenovirus receptor (CXAR_HUMAN)
P08034	CXB1	GJB1	Gap junction beta-1 protein (CXB1_HUMAN)
P08574	CY1	CYC1	Cytochrome c1, heme protein, mitochondrial
P04839	CY24B	CYBB	Cytochrome b-245 heavy chain (CY24B_HUMAN)
P00167	CYB5	CYB5A	Cytochrome b5
O43169	CYB5B	CYB5B	Cytochrome b5 type B (CYB5B_HUMAN)
Q9BQA9	CYBC1	CYBC1	Cytochrome b-245 chaperone 1
Q9HB71	CYBP	CACYBP	Calcyclin-binding protein (CYBP_HUMAN)
P99999	CYC	CYCS	Cytochrome c
Q7L576	CYFP1	CYFIP1	Cytoplasmic FMR1-interacting protein 1 (CYFP1_HUMAN)
Q15438	CYH1	CYTH1	Cytohesin-1
P35663	CYLC1	CYLC1	Cylicin-1 (CYLC1_HUMAN)
Q9H0Q0	CYRIA	CYRIA	CYFIP-related Rac1 interactor A
Q9NUQ9	CYRIB	CYRIB	CYFIP-related Rac1 interactor B
P04080	CYTB	CSTB	Cystatin-B
Q2PZI1	D19L1	DPY19L1	Probable C-mannosyltransferase DPY19L1
Q8N465	D2HDH	D2HGDH	D-2-hydroxyglutarate dehydrogenase, mitochondrial (D2HDH_HUMAN)
Q9NRG7	D39U1	SDR39U1	Epimerase family protein SDR39U1 (D39U1_HUMAN)
Q86T65	DAAM2	DAAM2	Disheveled-associated activator of morphogenesis 2
P98082	DAB2	DAB2	Disabled homolog 2
P61803	DAD1	DAD1	Dolichyl-diphosphooligosaccharide--protein glycosyltransferase subunit DAD1 (DAD1_HUMAN)
Q96EP5	DAZP1	DAZAP1	DAZ-associated protein 1 (DAZP1_HUMAN)
Q9NR28	DBLOH	DIABLO	Diablo IAP-binding mitochondrial protein (DBLOH_HUMAN)
Q9UJU6	DBNL	DBNL	Drebrin-like protein
Q13409	DC1I2	DYNC1I2	Cytoplasmic dynein 1 intermediate chain 2 (DC1I2_HUMAN)
Q9Y6G9	DC1L1	DYNC1LI1	Cytoplasmic dynein 1 light intermediate chain 1
O43237	DC1L2	DYNC1LI2	Cytoplasmic dynein 1 light intermediate chain 2
Q8TEB1	DCA11	DCAF11	DDB1- and CUL4-associated factor 11 (DCA11_HUMAN)
P61962	DCAF7	DCAF7	DDB1- and CUL4-associated factor 7
Q5TAQ9	DCAF8	DCAF8	DDB1- and CUL4-associated factor 8 (DCAF8_HUMAN)
O95822	DCMC	MLYCD	Malonyl-CoA decarboxylase, mitochondrial (DCMC_HUMAN)
Q96GG9	DCNL1	DCUN1D1	DCN1-like protein 1 (DCNL1_HUMAN)
Q96C86	DCPS	DCPS	m7GpppX diphosphatase (DCPS_HUMAN)
P32321	DCTD	DCTD	Deoxycytidylate deaminase
Q14203	DCTN1	DCTN1	Dynactin subunit 1 (DCTN1_HUMAN)
Q13561	DCTN2	DCTN2	Dynactin subunit 2
Q9UJW0	DCTN4	DCTN4	Dynactin subunit 4 (DCTN4_HUMAN)
P06132	DCUP	UROD	Uroporphyrinogen decarboxylase (DCUP_HUMAN)
Q7Z4W1	DCXR	DCXR	L-xylulose reductase
Q9NUU7	DD19A	DDX19A	ATP-dependent RNA helicase DDX19A (DD19A_HUMAN)
O94760	DDAH1	DDAH1	N(G),N(G)-dimethylarginine dimethylaminohydrolase 1 (DDAH1_HUMAN)
O95865	DDAH2	DDAH2	N(G),N(G)-dimethylarginine dimethylaminohydrolase 2
Q16531	DDB1	DDB1	DNA damage-binding protein 1 (DDB1_HUMAN)
P20711	DDC	DDC	Aromatic-L-amino-acid decarboxylase (DDC_HUMAN)
Q5TDH0	DDI2	DDI2	Protein DDI1 homolog 2 (DDI2_HUMAN)
Q96HY6	DDRGK	DDRGK1	DDRGK domain-containing protein 1
Q92499	DDX1	DDX1	ATP-dependent RNA helicase DDX1 (DDX1_HUMAN)
Q92841	DDX17	DDX17	Probable ATP-dependent RNA helicase DDX17
Q9NVP1	DDX18	DDX18	ATP-dependent RNA helicase DDX18 (DDX18_HUMAN)
Q9NR30	DDX21	DDX21	Nucleolar RNA helicase 2
Q9BUQ8	DDX23	DDX23	Probable ATP-dependent RNA helicase DDX23
O00571	DDX3X	DDX3X	ATP-dependent RNA helicase DDX3X
Q86XP3	DDX42	DDX42	ATP-dependent RNA helicase DDX42
Q7L014	DDX46	DDX46	Probable ATP-dependent RNA helicase DDX46
P17844	DDX5	DDX5	Probable ATP-dependent RNA helicase DDX5
O95786	DDX58	DDX58	Antiviral innate immune response receptor RIG-I
P26196	DDX6	DDX6	Probable ATP-dependent RNA helicase DDX6
Q8IY21	DDX60	DDX60	Probable ATP-dependent RNA helicase DDX60
Q16698	DECR	DECR1	2,4-dienoyl-CoA reductase, mitochondrial
Q9NUI1	DECR2	DECR2	Peroxisomal 2,4-dienoyl-CoA reductase [(3E)-enoyl-CoA-producing] (DECR2_HUMAN)
P59665	DEF1	DEFA1	Neutrophil defensin 1
P12838	DEF4	DEFA4	Neutrophil defensin 4
P35659	DEK	DEK	Protein DEK
Q9Y315	DEOC	DERA	Deoxyribose-phosphate aldolase (DEOC_HUMAN)
Q9BUN8	DERL1	DERL1	Derlin-1
Q07507	DERM	DPT	Dermatopontin
P17661	DESM	DES	Desmin
P15924	DESP	DSP	Desmoplakin
P60981	DEST	DSTN	Destrin
O75907	DGAT1	DGAT1	Diacylglycerol O-acyltransferase 1 (DGAT1_HUMAN)
Q8NBQ5	DHB11	HSD17B11	Estradiol 17-beta-dehydrogenase 11
Q53GQ0	DHB12	HSD17B12	Very-long-chain 3-oxoacyl-CoA reductase (DHB12_HUMAN)
Q7Z5P4	DHB13	HSD17B13	17-beta-hydroxysteroid dehydrogenase 13
P37059	DHB2	HSD17B2	Estradiol 17-beta-dehydrogenase 2
P51659	DHB4	HSD17B4	Peroxisomal multifunctional enzyme type 2
P56937	DHB7	HSD17B7	3-keto-steroid reductase/17-beta-hydroxysteroid dehydrogenase 7 (DHB7_HUMAN)
Q92506	DHB8	HSD17B8	(3R)-3-hydroxyacyl-CoA dehydrogenase (DHB8_HUMAN)
Q15392	DHC24	DHCR24	Guanine nucleotide-binding protein G(i) subunit alpha-2
Q9UBM7	DHCR7	DHCR7	7-dehydrocholesterol reductase
P00367	DHE3	GLUD1	Glutamate dehydrogenase 1, mitochondrial
P49448	DHE4	GLUD2	Glutamate dehydrogenase 2, mitochondrial
P28845	DHI1	HSD11B1	Corticosteroid 11-beta-dehydrogenase isozyme 1
P09417	DHPR	QDPR	Dihydropteridine reductase (DHPR_HUMAN)
Q6UWP2	DHR11	DHRS11	Dehydrogenase/reductase SDR family member 11 (DHR11_HUMAN)
Q96LJ7	DHRS1	DHRS1	Dehydrogenase/reductase SDR family member 1
O75911	DHRS3	DHRS3	Short-chain dehydrogenase/reductase 3 (DHRS3_HUMAN)
Q9BTZ2	DHRS4	DHRS4	Dehydrogenase/reductase SDR family member 4 (DHRS4_HUMAN)
Q9Y394	DHRS7	DHRS7	Dehydrogenase/reductase SDR family member 7
Q8N5I4	DHRSX	DHRSX	Dehydrogenase/reductase SDR family member on chromosome X
O14521	DHSD	SDHD	Succinate dehydrogenase [ubiquinone] cytochrome b small subunit, mitochondrial (DHSD_HUMAN)
Q00796	DHSO	SORD	Sorbitol dehydrogenase
Q96HY7	DHTK1	DHTKD1	2-oxoadipate dehydrogenase complex component E1 (DHTK1_HUMAN)
O43143	DHX15	DHX15	ATP-dependent RNA helicase DHX15 (DHX15_HUMAN)
Q7L2E3	DHX30	DHX30	ATP-dependent RNA helicase DHX30
Q08211	DHX9	DHX9	ATP-dependent RNA helicase A
Q01459	DIAC	CTBS	Di-N-acetylchitobiase
O60610	DIAP1	DIAPH1	Protein diaphanous homolog 1 (DIAP1_HUMAN)
O60879	DIAP2	DIAPH2	Protein diaphanous homolog 2 (DIAP2_HUMAN)
Q9UBX3	DIC	SLC25A10	Mitochondrial dicarboxylate carrier
Q9P265	DIP2B	DIP2B	Disco-interacting protein 2 homolog B
Q9UBS4	DJB11	DNAJB11	DnaJ homolog subfamily B member 11
Q8IXB1	DJC10	DNAJC10	DnaJ homolog subfamily C member 10
Q9NVH1	DJC11	DNAJC11	DnaJ homolog subfamily C member 11 (DJC11_HUMAN)
O75165	DJC13	DNAJC13	DnaJ homolog subfamily C member 13 (DJC13_HUMAN)
Q9H1X3	DJC25	DNAJC25	DnaJ homolog subfamily C member 25 (DJC25_HUMAN)
O60832	DKC1	DKC1	H/ACA ribonucleoprotein complex subunit DKC1
P09622	DLDH	DLD	Dihydrolipoyl dehydrogenase, mitochondrial
Q12959-2	DLG1	DLG1	Isoform 2 of Disks large homolog 1 (DLG1_HUMAN)
Q12959	DLG1	DLG1	Disks large homolog 1
P11532	DMD	DMD	Dystrophin (DMD_HUMAN)
P31689	DNJA1	DNAJA1	DnaJ homolog subfamily A member 1
O60884	DNJA2	DNAJA2	DnaJ homolog subfamily A member 2
Q96EY1	DNJA3	DNAJA3	DnaJ homolog subfamily A member 3, mitochondrial
P25685	DNJB1	DNAJB1	DnaJ homolog subfamily B member 1
Q9UBS3	DNJB9	DNAJB9	DnaJ homolog subfamily B member 9
Q99543	DNJC2	DNAJC2	DnaJ homolog subfamily C member 2
Q13217	DNJC3	DNAJC3	DnaJ homolog subfamily C member 3 (DNJC3_HUMAN)
Q9H3Z4	DNJC5	DNAJC5	DnaJ homolog subfamily C member 5 (DNJC5_HUMAN)
P49916	DNLI3	LIG3	DNA ligase 3
O00429	DNM1L	DNM1L	Dynamin-1-like protein (DNM1L_HUMAN)
Q9ULA0	DNPEP	DNPEP	Aspartyl aminopeptidase (DNPEP_HUMAN)
O43598	DNPH1	DNPH1	2'-deoxynucleoside 5'-phosphate N-hydrolase 1
Q92608	DOCK2	DOCK2	Dedicator of cytokinesis protein 2
Q8N1I0	DOCK4	DOCK4	Dedicator of cytokinesis protein 4
P30046	DOPD	DDT	D-dopachrome decarboxylase
Q86YN1	DOPP1	DOLPP1	Dolichyldiphosphatase 1 (DOPP1_HUMAN)
Q9UKG1	DP13A	APPL1	DCC-interacting protein 13-alpha (DP13A_HUMAN)
P20036	DPA1	HLA-DPA1	HLA class II histocompatibility antigen, DP alpha 1 chain (DPA1_HUMAN)
P04440	DPB1	HLA-DPB1	HLA class II histocompatibility antigen, DP beta 1 chain (DPB1_HUMAN)
P16444	DPEP1	DPEP1	Dipeptidase 1
O60762	DPM1	DPM1	Dolichol-phosphate mannosyltransferase subunit 1 (DPM1_HUMAN)
Q9UHL4	DPP2	DPP7	Dipeptidyl peptidase 2 (DPP2_HUMAN)
Q9NY33	DPP3	DPP3	Dipeptidyl peptidase 3 (DPP3_HUMAN)
P27487	DPP4	DPP4	Dipeptidyl peptidase 4
Q86TI2	DPP9	DPP9	Dipeptidyl peptidase 9
Q12882	DPYD	DPYD	Dihydropyrimidine dehydrogenase [NADP(+)] (DPYD_HUMAN)
Q16555	DPYL2	DPYSL2	Dihydropyrimidinase-related protein 2
Q14195-2	DPYL3	DPYSL3	Isoform LCRMP-4 of Dihydropyrimidinase-related protein 3
Q14117	DPYS	DPYS	Dihydropyrimidinase (DPYS_HUMAN)
P01906	DQA2	HLA-DQA2	HLA class II histocompatibility antigen, DQ alpha 2 chain
P01920	DQB1	HLA-DQB1	HLA class II histocompatibility antigen, DQ beta 1 chain (DQB1_HUMAN)
P01903	DRA	HLA-DRA	HLA class II histocompatibility antigen, DR alpha chain
P01911	DRB	HLA-DRB1	HLA class II histocompatibility antigen, DRB1 beta chain
P79483	DRB3	HLA-DRB3	HLA class II histocompatibility antigen, DR beta 3 chain (DRB3_HUMAN)
Q9Y295	DRG1	DRG1	Developmentally-regulated GTP-binding protein 1 (DRG1_HUMAN)
Q6IAN0	DRS7B	DHRS7B	Dehydrogenase/reductase SDR family member 7B (DRS7B_HUMAN)
Q14126	DSG2	DSG2	Desmoglein-2
P55265	DSRAD	ADAR	Double-stranded RNA-specific adenosine deaminase (DSRAD_HUMAN)
Q8TDB6	DTX3L	DTX3L	E3 ubiquitin-protein ligase DTX3L (DTX3L_HUMAN)
Q9NRD8	DUOX2	DUOX2	Dual oxidase 2
Q9BVJ7	DUS23	DUSP23	Dual specificity protein phosphatase 23 (DUS23_HUMAN)
P51452	DUS3	DUSP3	Dual specificity protein phosphatase 3 (DUS3_HUMAN)
O00148	DX39A	DDX39A	ATP-dependent RNA helicase DDX39A
Q13838	DX39B	DDX39B	Spliceosome RNA helicase DDX39B
Q9P225	DYH2	DNAH2	Dynein heavy chain 2, axonemal
Q8TE73	DYH5	DNAH5	Dynein axonemal heavy chain 5
Q14204	DYHC1	DYNC1H1	Cytoplasmic dynein 1 heavy chain 1
P63167	DYL1	DYNLL1	Dynein light chain 1, cytoplasmic
Q96FJ2	DYL2	DYNLL2	Dynein light chain 2, cytoplasmic
P63172	DYLT1	DYNLT1	Dynein light chain Tctex-type 1 (DYLT1_HUMAN)
P51808	DYLT3	DYNLT3	Dynein light chain Tctex-type 3
P50570	DYN2	DNM2	Dynamin-2 (DYN2_HUMAN)
Q9UQ16	DYN3	DNM3	Dynamin-3
O75923	DYSF	DYSF	Dysferlin (DYSF_HUMAN)
O75923-15	DYSF	DYSF	Isoform 15 of Dysferlin
Q03001	DYST	DST	Dystonin
P19525	E2AK2	EIF2AK2	Interferon-induced, double-stranded RNA-activated protein kinase (E2AK2_HUMAN)
O43491	E41L2	EPB41L2	Band 4.1-like protein 2 (E41L2_HUMAN)
Q15125	EBP	EBP	3-beta-hydroxysteroid-Delta(8),Delta(7)-isomerase
Q13011	ECH1	ECH1	All-trans-retinol dehydrogenase [NAD(+)] ADH4
P40939	ECHA	HADHA	Trifunctional enzyme subunit alpha, mitochondrial
P55084	ECHB	HADHB	Trifunctional enzyme subunit beta, mitochondrial
Q9NTX5	ECHD1	ECHDC1	Ethylmalonyl-CoA decarboxylase (ECHD1_HUMAN)
Q86YB7	ECHD2	ECHDC2	Enoyl-CoA hydratase domain-containing protein 2, mitochondrial (ECHD2_HUMAN)
Q96DC8	ECHD3	ECHDC3	Enoyl-CoA hydratase domain-containing protein 3, mitochondrial (ECHD3_HUMAN)
P30084	ECHM	ECHS1	Enoyl-CoA hydratase, mitochondrial
Q08426	ECHP	EHHADH	Peroxisomal bifunctional enzyme
P42126	ECI1	ECI1	Enoyl-CoA delta isomerase 1, mitochondrial
O75521	ECI2	ECI2	Enoyl-CoA delta isomerase 2
Q16610	ECM1	ECM1	Extracellular matrix protein 1
Q5VYK3	ECM29	ECPAS	Proteasome adapter and scaffold protein ECM29 (ECM29_HUMAN)
P12724	ECP	RNASE3	Eosinophil cationic protein
Q9BQ95	ECSIT	ECSIT	Evolutionarily conserved signaling intermediate in Toll pathway, mitochondrial (ECSIT_HUMAN)
Q6P2E9	EDC4	EDC4	Enhancer of mRNA-decapping protein 4
O60869	EDF1	EDF1	Endothelial differentiation-related factor 1
P68104	EF1A1	EEF1A1	Elongation factor 1-alpha 1
Q05639	EF1A2	EEF1A2	Elongation factor 1-alpha 2
P24534	EF1B	EEF1B2	Elongation factor 1-beta (EF1B_HUMAN)
P29692	EF1D	EEF1D	Elongation factor 1-delta
P26641	EF1G	EEF1G	Elongation factor 1-gamma
P13639	EF2	EEF2	Elongation factor 2
Q96RP9	EFGM	GFM1	Elongation factor G, mitochondrial (EFGM_HUMAN)
Q96C19	EFHD2	EFHD2	EF-hand domain-containing protein D2 (EFHD2_HUMAN)
Q14156	EFR3A	EFR3A	Protein EFR3 homolog A (EFR3A_HUMAN)
P43897	EFTS	TSFM	Elongation factor Ts, mitochondrial
P49411	EFTU	TUFM	Elongation factor Tu, mitochondrial
P00533	EGFR	EGFR	Epidermal growth factor receptor (EGFR_HUMAN)
Q9H4M9	EHD1	EHD1	EH domain-containing protein 1
Q9NZN4	EHD2	EHD2	EH domain-containing protein 2 (EHD2_HUMAN)
Q9NZN3	EHD3	EHD3	EH domain-containing protein 3 (EHD3_HUMAN)
Q9H223	EHD4	EHD4	EH domain-containing protein 4 (EHD4_HUMAN)
O14681	EI24	EI24	Etoposide-induced protein 2.4 homolog (EI24_HUMAN)
P49770	EI2BB	EIF2B2	Translation initiation factor eIF-2B subunit beta
Q9UI10	EI2BD	EIF2B4	Translation initiation factor eIF2B subunit delta (EI2BD_HUMAN)
Q13144	EI2BE	EIF2B5	Translation initiation factor eIF2B subunit epsilon (EI2BE_HUMAN)
Q9BY44	EIF2A	EIF2A	Eukaryotic translation initiation factor 2A
Q14152	EIF3A	EIF3A	Eukaryotic translation initiation factor 3 subunit A (EIF3A_HUMAN)
P55884	EIF3B	EIF3B	Eukaryotic translation initiation factor 3 subunit B (EIF3B_HUMAN)
O15371	EIF3D	EIF3D	Eukaryotic translation initiation factor 3 subunit D (EIF3D_HUMAN)
P60228	EIF3E	EIF3E	Eukaryotic translation initiation factor 3 subunit E
O00303	EIF3F	EIF3F	Eukaryotic translation initiation factor 3 subunit F
O75821	EIF3G	EIF3G	Eukaryotic translation initiation factor 3 subunit G
O15372	EIF3H	EIF3H	Eukaryotic translation initiation factor 3 subunit H
Q13347	EIF3I	EIF3I	Eukaryotic translation initiation factor 3 subunit I (EIF3I_HUMAN)
O75822	EIF3J	EIF3J	Eukaryotic translation initiation factor 3 subunit J
Q9UBQ5	EIF3K	EIF3K	Eukaryotic translation initiation factor 3 subunit K (EIF3K_HUMAN)
Q9Y262	EIF3L	EIF3L	Eukaryotic translation initiation factor 3 subunit L (EIF3L_HUMAN)
Q7L2H7	EIF3M	EIF3M	Eukaryotic translation initiation factor 3 subunit M (EIF3M_HUMAN)
B5ME19	EIFCL	EIF3CL	Eukaryotic translation initiation factor 3 subunit C-like protein (EIFCL_HUMAN)
Q15717	ELAV1	ELAVL1	ELAV-like protein 1 (ELAV1_HUMAN)
P26378	ELAV4	ELAVL4	ELAV-like protein 4 (ELAV4_HUMAN)
Q8IZ81	ELMD2	ELMOD2	ELMO domain-containing protein 2
Q92556	ELMO1	ELMO1	Engulfment and cell motility protein 1 (ELMO1_HUMAN)
Q96JJ3	ELMO2	ELMO2	Engulfment and cell motility protein 2
P15502	ELN	ELN	Elastin
P08246	ELNE	ELANE	Neutrophil elastase
Q15370	ELOB	ELOB	Elongin-B (ELOB_HUMAN)
Q15369	ELOC	ELOC	Elongin-C
O95163	ELP1	ELP1	Elongator complex protein 1
Q9H9T3	ELP3	ELP3	Elongator complex protein 3
Q00013	EM55	MPP1	55 kDa erythrocyte membrane protein
O95834	EMAL2	EML2	Echinoderm microtubule-associated protein-like 2 (EMAL2_HUMAN)
Q32P44	EMAL3	EML3	Echinoderm microtubule-associated protein-like 3
Q9HC35	EMAL4	EML4	Echinoderm microtubule-associated protein-like 4
Q8N766	EMC1	EMC1	ER membrane protein complex subunit 1 (EMC1_HUMAN)
Q15006	EMC2	EMC2	ER membrane protein complex subunit 2 (EMC2_HUMAN)
Q9P0I2	EMC3	EMC3	ER membrane protein complex subunit 3
Q9NPA0	EMC7	EMC7	Endoplasmic reticulum membrane protein complex subunit 7 (EMC7_HUMAN)
P50402	EMD	EMD	Emerin
Q9Y6C2	EMIL1	EMILIN1	EMILIN-1
P06733	ENOA	ENO1	Alpha-enolase
P13929	ENOB	ENO3	Beta-enolase (ENOB_HUMAN)
Q7L5Y1	ENOF1	ENOSF1	Mitochondrial enolase superfamily member 1 (ENOF1_HUMAN)
P09104	ENOG	ENO2	Gamma-enolase (ENOG_HUMAN)
Q9UHY7	ENOPH	ENOPH1	Enolase-phosphatase E1
P14625	ENPL	HSP90B1	Endoplasmin
P22413	ENPP1	ENPP1	Ectonucleotide pyrophosphatase/phosphodiesterase family member 1 (ENPP1_HUMAN)
Q9Y6X5	ENPP4	ENPP4	Bis(5'-adenosyl)-triphosphatase ENPP4
P49961	ENTP1	ENTPD1	Ectonucleoside triphosphate diphosphohydrolase 1
O75356	ENTP5	ENTPD5	Ectonucleoside triphosphate diphosphohydrolase 5
Q5MY95	ENTP8	ENTPD8	Ectonucleoside triphosphate diphosphohydrolase 8 (ENTP8_HUMAN)
P11171	EPB41	EPB41	Protein 4.1 (EPB41_HUMAN)
P16452	EPB42	EPB42	Protein 4.2 (EPB42_HUMAN)
Q9UM22	EPDR1	EPDR1	Mammalian ependymin-related protein 1
P29317	EPHA2	EPHA2	Ephrin type-A receptor 2
P58107	EPIPL	EPPK1	Epiplakin
O95278	EPM2A	EPM2A	Laforin (EPM2A_HUMAN)
Q14677	EPN4	CLINT1	Clathrin interactor 1 (EPN4_HUMAN)
Q12929	EPS8	EPS8	Epidermal growth factor receptor kinase substrate 8
Q9NZ08	ERAP1	ERAP1	Endoplasmic reticulum aminopeptidase 1 (ERAP1_HUMAN)
Q6P179	ERAP2	ERAP2	Endoplasmic reticulum aminopeptidase 2
P33947	ERD22	KDELR2	ER lumen protein-retaining receptor 2
P62495	ERF1	ETF1	Eukaryotic peptide chain release factor subunit 1 (ERF1_HUMAN)
P15170	ERF3A	GSPT1	Eukaryotic peptide chain release factor GTP-binding subunit ERF3A
Q14534	ERG1	SQLE	Squalene monooxygenase (ERG1_HUMAN)
O76062	ERG24	TM7SF2	Delta(14)-sterol reductase TM7SF2 (ERG24_HUMAN)
Q9UKR5	ERG28	ERG28	Ergosterol biosynthetic protein 28 homolog (ERG28_HUMAN)
Q969X5	ERGI1	ERGIC1	Endoplasmic reticulum-Golgi intermediate compartment protein 1
Q96RQ1	ERGI2	ERGIC2	Endoplasmic reticulum-Golgi intermediate compartment protein 2
P84090	ERH	ERH	Enhancer of rudimentary homolog
O43414	ERI3	ERI3	ERI1 exoribonuclease 3
Q96DZ1	ERLEC	ERLEC1	Endoplasmic reticulum lectin 1
O75477	ERLN1	ERLIN1	Erlin-1
O94905	ERLN2	ERLIN2	Erlin-2
Q7Z2K6	ERMP1	ERMP1	Endoplasmic reticulum metallopeptidase 1 (ERMP1_HUMAN)
Q96HE7	ERO1A	ERO1A	ERO1-like protein alpha (ERO1A_HUMAN)
P30040	ERP29	ERP29	Endoplasmic reticulum resident protein 29
Q9BS26	ERP44	ERP44	Endoplasmic reticulum resident protein 44
Q9H6S3	ES8L2	EPS8L2	Epidermal growth factor receptor kinase substrate 8-like protein 2 (ES8L2_HUMAN)
Q6NXG1	ESRP1	ESRP1	Epithelial splicing regulatory protein 1 (ESRP1_HUMAN)
P23141-3	EST1	CES1	Isoform 3 of Liver carboxylesterase 1
P23141	EST1	CES1	Liver carboxylesterase 1
O00748	EST2	CES2	Cocaine esterase
P10768	ESTD	ESD	S-formylglutathione hydrolase (ESTD_HUMAN)
Q9BSJ8	ESYT1	ESYT1	Extended synaptotagmin-1
A0FGR8	ESYT2	ESYT2	Extended synaptotagmin-2 (ESYT2_HUMAN)
A0FGR8-2	ESYT2	ESYT2	Isoform 2 of Extended synaptotagmin-2 (ESYT2_HUMAN)
P13804	ETFA	ETFA	Electron transfer flavoprotein subunit alpha, mitochondrial
P38117	ETFB	ETFB	Electron transfer flavoprotein subunit beta
Q16134	ETFD	ETFDH	Electron transfer flavoprotein-ubiquinone oxidoreductase, mitochondrial
O95571	ETHE1	ETHE1	Persulfide dioxygenase ETHE1, mitochondrial (ETHE1_HUMAN)
Q9UI08	EVL	EVL	Ena/VASP-like protein
Q01844	EWS	EWSR1	RNA-binding protein EWS (EWS_HUMAN)
Q17RC7	EX3L4	EXOC3L4	Exocyst complex component 3-like protein 4 (EX3L4_HUMAN)
Q96KP1	EXOC2	EXOC2	Exocyst complex component 2
O00471	EXOC5	EXOC5	Exocyst complex component 5
Q8TAG9	EXOC6	EXOC6	Exocyst complex component 6
Q01780	EXOSX	EXOSC10	Exosome component 10
P15311	EZRI	EZR	Ezrin
P50502	F10A1	ST13	Hsc70-interacting protein
Q9NZB2	F120A	FAM120A	Constitutive coactivator of PPAR-gamma-like protein 1 (F120A_HUMAN)
P00488	F13A	F13A1	Coagulation factor XIII A chain (F13A_HUMAN)
Q96A26	F162A	FAM162A	Protein FAM162A
P09467	F16P1	FBP1	Fructose-1,6-bisphosphatase 1
O00757	F16P2	FBP2	Fructose-1,6-bisphosphatase isozyme 2 (F16P2_HUMAN)
Q6P995	F171B	FAM171B	Protein FAM171B (F171B_HUMAN)
Q8IYM0	F186B	FAM186B	Protein FAM186B
Q96KR6	F210B	FAM210B	Protein FAM210B, mitochondrial (F210B_HUMAN)
P16118	F261	PFKFB1	6-phosphofructo-2-kinase/fructose-2,6-bisphosphatase 1 (F261_HUMAN)
O60825	F262	PFKFB2	6-phosphofructo-2-kinase/fructose-2,6-bisphosphatase 2
P00742	FA10	F10	Coagulation factor X
P00748	FA12	F12	Coagulation factor XII (FA12_HUMAN)
P12259	FA5	F5	Coagulation factor V
P08709	FA7	F7	Coagulation factor VII
Q9UBU6	FA8A1	FAM8A1	Protein FAM8A1
P00740	FA9	F9	Coagulation factor IX
Q8NCA5	FA98A	FAM98A	Protein FAM98A (FA98A_HUMAN)
P16930	FAAA	FAH	Fumarylacetoacetase
O00519	FAAH1	FAAH	Fatty-acid amide hydrolase 1 (FAAH1_HUMAN)
Q01469	FABP5	FABP5	Fatty acid-binding protein 5
P07148	FABPL	FABP1	Fatty acid-binding protein, liver
O75844	FACE1	ZMPSTE24	CAAX prenyl protease 1 homolog (FACE1_HUMAN)
Q8NFF5	FAD1	FLAD1	FAD synthase (FAD1_HUMAN)
Q96CS3	FAF2	FAF2	FAS-associated factor 2 (FAF2_HUMAN)
Q96GK7	FAH2A	FAHD2A	Fumarylacetoacetate hydrolase domain-containing protein 2A (FAH2A_HUMAN)
Q6P587	FAHD1	FAHD1	Acylpyruvase FAHD1, mitochondrial (FAHD1_HUMAN)
Q92520	FAM3C	FAM3C	Protein FAM3C
Q9Y4F1	FARP1	FARP1	FERM, ARHGEF and pleckstrin domain-containing protein 1 (FARP1_HUMAN)
P49327	FAS	FASN	Fatty acid synthase
P23142	FBLN1	FBLN1	Fibulin-1
P23142-4	FBLN1	FBLN1	Isoform C of Fibulin-1
P98095	FBLN2	FBLN2	Fibulin-2
Q12805	FBLN3	EFEMP1	EGF-containing fibulin-like extracellular matrix protein 1
O95967	FBLN4	EFEMP2	EGF-containing fibulin-like extracellular matrix protein 2
Q9UBX5	FBLN5	FBLN5	Fibulin-5
P35555	FBN1	FBN1	Fibrillin-1
P22087	FBRL	FBL	rRNA 2'-O-methyltransferase fibrillarin (FBRL_HUMAN)
Q8NEZ5	FBX22	FBXO22	F-box only protein 22
Q9NRD1	FBX6	FBXO6	F-box only protein 6 (FBX6_HUMAN)
P31994	FCG2B	FCGR2B	Low affinity immunoglobulin gamma Fc region receptor II-b (FCG2B_HUMAN)
P08637	FCG3A	FCGR3A	Low affinity immunoglobulin gamma Fc region receptor III-A (FCG3A_HUMAN)
P55899	FCGRN	FCGRT	IgG receptor FcRn large subunit p51 (FCGRN_HUMAN)
Q13630	FCL	GFUS	GDP-L-fucose synthase (FCL_HUMAN)
Q15485	FCN2	FCN2	Ficolin-2 (FCN2_HUMAN)
Q8N0W3	FCSK	FCSK	L-fucose kinase (FCSK_HUMAN)
P37268	FDFT	FDFT1	Squalene synthase
Q96AC1	FERM2	FERMT2	Fermitin family homolog 2 (FERM2_HUMAN)
P07332	FES	FES	Tyrosine-protein kinase Fes/Fps (FES_HUMAN)
P02765	FETUA	AHSG	Alpha-2-HS-glycoprotein
Q96C11	FGGY	FGGY	FGGY carbohydrate kinase domain-containing protein (FGGY_HUMAN)
Q08830	FGL1	FGL1	Fibrinogen-like protein 1
Q5W0V3	FHI2A	FHIP2A	FHF complex subunit HOOK interacting protein 2A
Q13642-1	FHL1	FHL1	Isoform 1 of Four and a half LIM domains protein 1 (FHL1_HUMAN)
Q03591	FHR1	CFHR1	Complement factor H-related protein 1 (FHR1_HUMAN)
P36980	FHR2	CFHR2	Complement factor H-related protein 2
Q02985	FHR3	CFHR3	Complement factor H-related protein 3
Q9BXR6	FHR5	CFHR5	Complement factor H-related protein 5
P02671	FIBA	FGA	Fibrinogen alpha chain
P02675	FIBB	FGB	Fibrinogen beta chain
P02679	FIBG	FGG	Fibrinogen gamma chain
P02751	FINC	FN1	Fibronectin
P02751-1	FINC	FN1	Isoform 1 of Fibronectin
Q9Y3D6	FIS1	FIS1	Mitochondrial fission 1 protein
Q9NYL4	FKB11	FKBP11	Peptidyl-prolyl cis-trans isomerase FKBP11
P62942	FKB1A	FKBP1A	Peptidyl-prolyl cis-trans isomerase FKBP1A
P26885	FKBP2	FKBP2	Peptidyl-prolyl cis-trans isomerase FKBP2 (FKBP2_HUMAN)
Q00688	FKBP3	FKBP3	Peptidyl-prolyl cis-trans isomerase FKBP3
Q02790	FKBP4	FKBP4	Peptidyl-prolyl cis-trans isomerase FKBP4
Q13451	FKBP5	FKBP5	Peptidyl-prolyl cis-trans isomerase FKBP5
Q14318	FKBP8	FKBP8	Peptidyl-prolyl cis-trans isomerase FKBP8 (FKBP8_HUMAN)
O95302	FKBP9	FKBP9	Peptidyl-prolyl cis-trans isomerase FKBP9
Q13045	FLII	FLII	Protein flightless-1 homolog (FLII_HUMAN)
P21333	FLNA	FLNA	Filamin-A
O75369	FLNB	FLNB	Filamin-B
Q14315	FLNC	FLNC	Filamin-C
O75955	FLOT1	FLOT1	Flotillin-1
Q14254	FLOT2	FLOT2	Flotillin-2
O95466	FMNL1	FMNL1	Formin-like protein 1
P31513	FMO3	FMO3	Dimethylaniline monooxygenase [N-oxide-forming] 3
P31512	FMO4	FMO4	Dimethylaniline monooxygenase [N-oxide-forming] 4 (FMO4_HUMAN)
P49326	FMO5	FMO5	Flavin-containing monooxygenase 5
Q06828	FMOD	FMOD	Fibromodulin
Q06787	FMR1	FMR1	Synaptic functional regulator FMR1
Q9H479	FN3K	FN3K	Fructosamine-3-kinase (FN3K_HUMAN)
Q96RU3	FNBP1	FNBP1	Formin-binding protein 1
Q9Y2H6	FND3A	FNDC3A	Fibronectin type-III domain-containing protein 3A
Q53EP0	FND3B	FNDC3B	Fibronectin type III domain-containing protein 3B
P49354	FNTA	FNTA	Protein farnesyltransferase/geranylgeranyltransferase type-1 subunit alpha
P14324	FPPS	FDPS	Farnesyl pyrophosphate synthase
Q9P2B2	FPRP	PTGFRN	Prostaglandin F2 receptor negative regulator
A0AVI2	FR1L5	FER1L5	Fer-1-like protein 5 (FR1L5_HUMAN)
P02794	FRIH	FTH1	Ferritin heavy chain (FRIH_HUMAN)
P02792	FRIL	FTL	Ferritin light chain
Q16658	FSCN1	FSCN1	Fascin (FSCN1_HUMAN)
Q5CZC0	FSIP2	FSIP2	Fibrous sheath-interacting protein 2 (FSIP2_HUMAN)
Q9BRQ8	FSP1	AIFM2	Ferroptosis suppressor protein 1
O95954	FTCD	FTCD	Formimidoyltransferase-cyclodeaminase
Q96AE4	FUBP1	FUBP1	Far upstream element-binding protein 1
Q92945	FUBP2	KHSRP	Far upstream element-binding protein 2 (FUBP2_HUMAN)
Q96I24	FUBP3	FUBP3	Far upstream element-binding protein 3 (FUBP3_HUMAN)
A2VDF0	FUCM	FUOM	Fucose mutarotase (FUCM_HUMAN)
P04066	FUCO	FUCA1	Tissue alpha-L-fucosidase (FUCO_HUMAN)
P07954	FUMH	FH	Fumarate hydratase, mitochondrial
P35637	FUS	FUS	RNA-binding protein FUS (FUS_HUMAN)
P51114	FXR1	FXR1	RNA-binding protein FXR1 (FXR1_HUMAN)
P51116	FXR2	FXR2	Fragile X mental retardation syndrome-related protein 2
Q96CU9	FXRD1	FOXRED1	FAD-dependent oxidoreductase domain-containing protein 1 (FXRD1_HUMAN)
Q9BQS8	FYCO1	FYCO1	FYVE and coiled-coil domain-containing protein 1
Q9Y2I7	FYV1	PIKFYVE	1-phosphatidylinositol 3-phosphate 5-kinase
Q13283	G3BP1	G3BP1	Ras GTPase-activating protein-binding protein 1
Q9UN86	G3BP2	G3BP2	Ras GTPase-activating protein-binding protein 2
P04406	G3P	GAPDH	Glyceraldehyde-3-phosphate dehydrogenase
O14556	G3PT	GAPDHS	Glyceraldehyde-3-phosphate dehydrogenase, testis-specific (G3PT_HUMAN)
P35575	G6PC1	G6PC1	Glucose-6-phosphatase catalytic subunit 1 (G6PC1_HUMAN)
P11413	G6PD	G6PD	Glucose-6-phosphate 1-dehydrogenase
O95479	G6PE	H6PD	GDH/6PGL endoplasmic bifunctional protein
P06744	G6PI	GPI	Glucose-6-phosphate isomerase
P06744-2	G6PI	GPI	Isoform 2 of Glucose-6-phosphate isomerase (G6PI_HUMAN)
O43826	G6PT1	SLC37A4	Glucose-6-phosphate exchanger SLC37A4
Q13480	GAB1	GAB1	GRB2-associated-binding protein 1
P80404	GABT	ABAT	4-aminobutyrate aminotransferase, mitochondrial
O14976	GAK	GAK	Cyclin-G-associated kinase (GAK_HUMAN)
P0DPI2	GAL3A	GATD3	Glutamine amidotransferase-like class 1 domain-containing protein 3, mitochondrial (GAL3A_HUMAN)
Q8NB37	GALD1	GATD1	Glutamine amidotransferase-like class 1 domain-containing protein 1
Q14376	GALE	GALE	UDP-glucose 4-epimerase
P51570	GALK1	GALK1	Galactokinase
Q01415	GALK2	GALK2	N-acetylgalactosamine kinase
Q96C23	GALM	GALM	Galactose mutarotase (GALM_HUMAN)
P34059	GALNS	GALNS	N-acetylgalactosamine-6-sulfatase
P07902	GALT	GALT	Galactose-1-phosphate uridylyltransferase (GALT_HUMAN)
Q10471	GALT2	GALNT2	Polypeptide N-acetylgalactosaminyltransferase 2 (GALT2_HUMAN)
Q14353	GAMT	GAMT	Guanidinoacetate N-methyltransferase (GAMT_HUMAN)
Q14697	GANAB	GANAB	Neutral alpha-glucosidase AB
Q14697-2	GANAB	GANAB	Isoform 2 of Neutral alpha-glucosidase AB (GANAB_HUMAN)
Q14C86	GAPD1	GAPVD1	GTPase-activating protein and VPS9 domain-containing protein 1
Q9H4G4	GAPR1	GLIPR2	Golgi-associated plant pathogenesis-related protein 1
Q9NY12	GAR1	GAR1	H/ACA ribonucleoprotein complex subunit 1
P41250	GARS	GARS1	Glycine--tRNA ligase (GARS_HUMAN)
O43903	GAS2	GAS2	Growth arrest-specific protein 2 (GAS2_HUMAN)
P50440	GATM	GATM	Glycine amidinotransferase, mitochondrial
P62873	GBB1	GNB1	Guanine nucleotide-binding protein G(I)/G(S)/G
P62879	GBB2	GNB2	Guanine nucleotide-binding protein G
Q9HAV0	GBB4	GNB4	Guanine nucleotide-binding protein subunit beta-4
Q92538	GBF1	GBF1	Golgi-specific brefeldin A-resistance guanine nucleotide exchange factor 1
Q9UBI6	GBG12	GNG12	Guanine nucleotide-binding protein G(I)/G(S)/G(O) subunit gamma-12 (GBG12_HUMAN)
P32455	GBP1	GBP1	Guanylate-binding protein 1 (GBP1_HUMAN)
P32456	GBP2	GBP2	Guanylate-binding protein 2
Q9H0R5	GBP3	GBP3	Guanylate-binding protein 3
O95166	GBRAP	GABARAP	Gamma-aminobutyric acid receptor-associated protein (GBRAP_HUMAN)
P60520	GBRL2	GABARAPL2	Gamma-aminobutyric acid receptor-associated protein-like 2
Q92947	GCDH	GCDH	Glutaryl-CoA dehydrogenase, mitochondrial
Q14397	GCKR	GCKR	Glucokinase regulatory protein (GCKR_HUMAN)
Q92616	GCN1	GCN1	eIF-2-alpha kinase activator GCN1
Q96CW5	GCP3	TUBGCP3	Gamma-tubulin complex component 3
Q9H3P7	GCP60	ACBD3	Golgi resident protein GCP60 (GCP60_HUMAN)
P23378	GCSP	GLDC	Glycine dehydrogenase (decarboxylating), mitochondrial
P48728	GCST	AMT	Aminomethyltransferase, mitochondrial (GCST_HUMAN)
Q02153	GCYB1	GUCY1B1	Guanylate cyclase soluble subunit beta-1
Q9BSE5	GDAH	AGMAT	Guanidino acid hydrolase, mitochondrial (GDAH_HUMAN)
P16260	GDC	SLC25A16	Solute carrier family 25 member 16 (GDC_HUMAN)
P35573	GDE	AGL	Glycogen debranching enzyme
P31150	GDIA	GDI1	Rab GDP dissociation inhibitor alpha (GDIA_HUMAN)
P50395	GDIB	GDI2	Rab GDP dissociation inhibitor beta
P52565	GDIR1	ARHGDIA	Rho GDP-dissociation inhibitor 1
P52566	GDIR2	ARHGDIB	Rho GDP-dissociation inhibitor 2
P07093	GDN	SERPINE2	Glia-derived nexin
P52306	GDS1	RAP1GDS1	Rap1 GTPase-GDP dissociation stimulator 1 (GDS1_HUMAN)
P06396	GELS	GSN	Gelsolin
P57678	GEMI4	GEMIN4	Gem-associated protein 4
Q9NQX3	GEPH	GPHN	Gephyrin (GEPH_HUMAN)
O43681	GET3	GET3	ATPase GET3 (GET3_HUMAN)
Q06210	GFPT1	GFPT1	Glutamine--fructose-6-phosphate aminotransferase [isomerizing] 1 (GFPT1_HUMAN)
P30047	GFRP	GCHFR	GTP cyclohydrolase 1 feedback regulatory protein (GFRP_HUMAN)
Q8N7Z2	GG6L1	GOLGA6L1	Golgin subfamily A member 6-like protein 1
O75223	GGCT	GGCT	Gamma-glutamylcyclotransferase (GGCT_HUMAN)
Q92820	GGH	GGH	Gamma-glutamyl hydrolase
O95749	GGPPS	GGPS1	Geranylgeranyl pyrophosphate synthase
P19440	GGT1	GGT1	Glutathione hydrolase 1 proenzyme (GGT1_HUMAN)
P36269	GGT5	GGT5	Glutathione hydrolase 5 proenzyme
Q9H936	GHC1	SLC25A22	Mitochondrial glutamate carrier 1
Q9H1K4	GHC2	SLC25A18	Mitochondrial glutamate carrier 2
P13284	GILT	IFI30	Gamma-interferon-inducible lysosomal thiol reductase
Q8WWP7	GIMA1	GIMAP1	GTPase IMAP family member 1
Q9NUV9	GIMA4	GIMAP4	GTPase IMAP family member 4 (GIMA4_HUMAN)
O14908	GIPC1	GIPC1	PDZ domain-containing protein GIPC1 (GIPC1_HUMAN)
Q8TF65	GIPC2	GIPC2	PDZ domain-containing protein GIPC2 (GIPC2_HUMAN)
Q14161	GIT2	GIT2	ARF GTPase-activating protein GIT2
P04062	GLCM	GBA	Lysosomal acid glucosylceramidase
Q9Y223	GLCNE	GNE	Bifunctional UDP-N-acetylglucosamine 2-epimerase/N-acetylmannosamine kinase (GLCNE_HUMAN)
Q8IVS8	GLCTK	GLYCTK	Glycerate kinase (GLCTK_HUMAN)
Q04446	GLGB	GBE1	1,4-alpha-glucan-branching enzyme (GLGB_HUMAN)
P15104	GLNA	GLUL	Glutamine synthetase (GLNA_HUMAN)
Q16775	GLO2	HAGH	Hydroxyacylglutathione hydrolase, mitochondrial (GLO2_HUMAN)
Q9HC38	GLOD4	GLOD4	Glyoxalase domain-containing protein 4
P32189	GLPK	GK	Glycerol kinase (GLPK_HUMAN)
P35754	GLRX1	GLRX	Glutaredoxin-1 (GLRX1_HUMAN)
O76003	GLRX3	GLRX3	Glutaredoxin-3
O94925	GLSK	GLS	Glutaminase kidney isoform, mitochondrial
Q9UI32	GLSL	GLS2	Glutaminase liver isoform, mitochondrial (GLSL_HUMAN)
A6NH11	GLTD2	GLTPD2	Glycolipid transfer protein domain-containing protein 2 (GLTD2_HUMAN)
P14314	GLU2B	PRKCSH	Glucosidase 2 subunit beta
Q6IB77	GLYAT	GLYAT	Glycine N-acyltransferase (GLYAT_HUMAN)
P34896	GLYC	SHMT1	Serine hydroxymethyltransferase, cytosolic
P46976	GLYG	GYG1	Glycogenin-1 (GLYG_HUMAN)
O15488	GLYG2	GYG2	Glycogenin-2 (GLYG2_HUMAN)
Q969I3	GLYL1	GLYATL1	Glycine N-acyltransferase-like protein 1 (GLYL1_HUMAN)
P34897	GLYM	SHMT2	Serine hydroxymethyltransferase, mitochondrial
Q49A26	GLYR1	GLYR1	Putative oxidoreductase GLYR1
O60547	GMDS	GMDS	GDP-mannose 4,6 dehydratase (GMDS_HUMAN)
P60983	GMFB	GMFB	Glia maturation factor beta
O60234	GMFG	GMFG	Glia maturation factor gamma
Q96IJ6	GMPPA	GMPPA	Mannose-1-phosphate guanyltransferase alpha (GMPPA_HUMAN)
Q9Y5P6	GMPPB	GMPPB	Mannose-1-phosphate guanyltransferase beta (GMPPB_HUMAN)
Q9P2T1	GMPR2	GMPR2	GMP reductase 2 (GMPR2_HUMAN)
Q96EK6	GNA1	GNPNAT1	Glucosamine 6-phosphate N-acetyltransferase (GNA1_HUMAN)
P29992	GNA11	GNA11	Guanine nucleotide-binding protein subunit alpha-11 (GNA11_HUMAN)
Q14344	GNA13	GNA13	Guanine nucleotide-binding protein subunit alpha-13 (GNA13_HUMAN)
P63096	GNAI1	GNAI1	Guanine nucleotide-binding protein G(i) subunit alpha-1 (GNAI1_HUMAN)
P04899	GNAI2	GNAI2	Guanine nucleotide-binding protein G(i) subunit alpha
P08754	GNAI3	GNAI3	Guanine nucleotide-binding protein G(s) subunit alpha isoforms short
P09471	GNAO	GNAO1	Guanine nucleotide-binding protein G(o) subunit alpha (GNAO_HUMAN)
P50148	GNAQ	GNAQ	Guanine nucleotide-binding protein G(q) subunit alpha (GNAQ_HUMAN)
Q5JWF2	GNAS1	GNAS	Guanine nucleotide-binding protein G(s) subunit alpha isoforms XLas (GNAS1_HUMAN)
P63092	GNAS2	GNAS	Very-long-chain (3R)-3-hydroxyacyl-CoA dehydratase 3
P36915	GNL1	GNL1	Guanine nucleotide-binding protein-like 1
Q14749	GNMT	GNMT	Glycine N-methyltransferase (GNMT_HUMAN)
O15228	GNPAT	GNPAT	Dihydroxyacetone phosphate acyltransferase (GNPAT_HUMAN)
P46926	GNPI1	GNPDA1	Glucosamine-6-phosphate isomerase 1 (GNPI1_HUMAN)
P15586	GNS	GNS	N-acetylglucosamine-6-sulfatase
Q5T6J7	GNTK	IDNK	Probable gluconokinase (GNTK_HUMAN)
Q8NBJ4	GOLM1	GOLM1	Golgi membrane protein 1
Q9H4A6	GOLP3	GOLPH3	Golgi phosphoprotein 3 (GOLP3_HUMAN)
Q9H8Y8	GORS2	GORASP2	Golgi reassembly-stacking protein 2 (GORS2_HUMAN)
O95249	GOSR1	GOSR1	Golgi SNAP receptor complex member 1
O14653	GOSR2	GOSR2	Golgi SNAP receptor complex member 2
Q9Y3E0	GOT1B	GOLT1B	Vesicle transport protein GOT1B (GOT1B_HUMAN)
O43292	GPAA1	GPAA1	Glycosylphosphatidylinositol anchor attachment 1 protein
Q9HCL2	GPAT1	GPAM	Glycerol-3-phosphate acyltransferase 1, mitochondrial (GPAT1_HUMAN)
P51654	GPC3	GPC3	Glypican-3
Q9Y625	GPC6	GPC6	Glypican-6
P21695	GPDA	GPD1	Glycerol-3-phosphate dehydrogenase [NAD(+)], cytoplasmic (GPDA_HUMAN)
P43304	GPDM	GPD2	Glycerol-3-phosphate dehydrogenase, mitochondrial
B7ZAQ6	GPHRA	GPR89A	Golgi pH regulator A
B7ZAQ6-2	GPHRA	GPR89A	Isoform 2 of Golgi pH regulator A
Q14956	GPNMB	GPNMB	Transmembrane glycoprotein NMB (GPNMB_HUMAN)
P07203	GPX1	GPX1	Glutathione peroxidase 1
P18283	GPX2	GPX2	Glutathione peroxidase 2
P22352	GPX3	GPX3	Glutathione peroxidase 3
P36969	GPX4	GPX4	Phospholipid hydroperoxide glutathione peroxidase GPX4 (GPX4_HUMAN)
P49863	GRAK	GZMK	Granzyme K
Q6IC98	GRAM4	GRAMD4	GRAM domain-containing protein 4
P28676	GRAN	GCA	Grancalcin
P62993	GRB2	GRB2	Growth factor receptor-bound protein 2 (GRB2_HUMAN)
Q9UBQ7	GRHPR	GRHPR	Glyoxylate reductase/hydroxypyruvate reductase
P38646	GRP75	HSPA9	Stress-70 protein, mitochondrial
Q9HAV7	GRPE1	GRPEL1	GrpE protein homolog 1, mitochondrial
Q9BQ67	GRWD1	GRWD1	Glutamate-rich WD repeat-containing protein 1
P57764	GSDMD	GSDMD	Gasdermin-D (GSDMD_HUMAN)
O60443	GSDME	GSDME	Gasdermin-E
P48507	GSH0	GCLM	Glutamate--cysteine ligase regulatory subunit
P48506	GSH1	GCLC	Glutamate--cysteine ligase catalytic subunit (GSH1_HUMAN)
P48637	GSHB	GSS	Glutathione synthetase (GSHB_HUMAN)
P00390	GSHR	GSR	Glutathione reductase, mitochondrial
P49840	GSK3A	GSK3A	Glycogen synthase kinase-3 alpha
Q92896	GSLG1	GLG1	Golgi apparatus protein 1
P0CG29	GST2	GSTT2	Glutathione S-transferase theta-2
P08263	GSTA1	GSTA1	Glutathione S-transferase A1
P09210	GSTA2	GSTA2	Glutathione S-transferase A2 (GSTA2_HUMAN)
Q9Y2Q3	GSTK1	GSTK1	Glutathione S-transferase kappa 1
P09488	GSTM1	GSTM1	Glutathione S-transferase Mu 1
P21266	GSTM3	GSTM3	Glutathione S-transferase Mu 3 (GSTM3_HUMAN)
Q03013	GSTM4	GSTM4	Glutathione S-transferase Mu 4
P78417	GSTO1	GSTO1	Glutathione S-transferase omega-1
P09211	GSTP1	GSTP1	Glutathione S-transferase P
P30711	GSTT1	GSTT1	Glutathione S-transferase theta-1 (GSTT1_HUMAN)
Q8NBJ5	GT251	COLGALT1	Procollagen galactosyltransferase 1 (GT251_HUMAN)
P78347	GTF2I	GTF2I	General transcription factor II-I (GTF2I_HUMAN)
Q9BZE4	GTPB4	GTPBP4	GTP-binding protein 4
P11166	GTR1	SLC2A1	Solute carrier family 2, facilitated glucose transporter member 1
P11168	GTR2	SLC2A2	Solute carrier family 2, facilitated glucose transporter member 2
P49915	GUAA	GMPS	GMP synthase [glutamine-hydrolyzing]
Q9Y2T3	GUAD	GDA	Guanine deaminase
Q02846	GUC2D	GUCY2D	Retinal guanylyl cyclase 1 (GUC2D_HUMAN)
P13807	GYS1	GYS1	Glycogen [starch] synthase, muscle
P54840	GYS2	GYS2	Glycogen [starch] synthase, liver (GYS2_HUMAN)
P07305	H10	H1-0	Histone H1.0
P16403	H12	H1-2	Histone H1.2
P10412	H14	H1-4	Histone H1.4
P16401	H15	H1-5	Histone H1.5
O14756	H17B6	HSD17B6	17-beta-hydroxysteroid dehydrogenase type 6
Q53T59	H1BP3	HS1BP3	HCLS1-binding protein 3
P04908	H2A1B	H2AC4	Histone H2A type 1-B/E
Q16777	H2A2C	H2AC20	Histone H2A type 2-C
Q9P0M6	H2AW	MACROH2A2	Core histone macro-H2A.2 (H2AW_HUMAN)
P16104	H2AX	H2AX	Histone H2AX
O75367	H2AY	MACROH2A1	Core histone macro-H2A.1
P0C0S5	H2AZ	H2AZ1	Histone H2A.Z (H2AZ_HUMAN)
P06899	H2B1J	H2BC11	Histone H2B type 1-J (H2B1J_HUMAN)
O60814	H2B1K	H2BC12	Histone H2B type 1-K
Q6DN03	H2B2C	H2BC20P	Putative histone H2B type 2-C
P68431	H31	H3C1	Histone H3.1
Q16695	H31T	H3-4	Histone H3.1t (H31T_HUMAN)
Q5TEC6	H37	H3-7	Histone H3-7 (H37_HUMAN)
P62805	H4	H4C1	Histone H4
Q9P035	HACD3	HACD3	NAD(P) transhydrogenase, mitochondrial
Q9UJ83	HACL1	HACL1	2-hydroxyacyl-CoA lyase 1 (HACL1_HUMAN)
A1L0T0	HACL2	ILVBL	2-hydroxyacyl-CoA lyase 2
Q9UJM8	HAOX1	HAO1	Hydroxyacid oxidase 1
Q9NYQ3	HAOX2	HAO2	2-Hydroxyacid oxidase 2 (HAOX2_HUMAN)
P12081	HARS1	HARS1	Histidine--tRNA ligase, cytoplasmic (HARS1_HUMAN)
O00165	HAX1	HAX1	HCLS1-associated protein X-1 (HAX1_HUMAN)
Q99714	HCD2	HSD17B10	3-hydroxyacyl-CoA dehydrogenase type-2
Q16836	HCDH	HADH	Hydroxyacyl-coenzyme A dehydrogenase, mitochondrial
P51610	HCFC1	HCFC1	Host cell factor 1 (HCFC1_HUMAN)
P08631	HCK	HCK	Tyrosine-protein kinase HCK
P14317	HCLS1	HCLS1	Hematopoietic lineage cell-specific protein
P42858	HD	HTT	Huntingtin
Q13547	HDAC1	HDAC1	Histone deacetylase 1 (HDAC1_HUMAN)
Q9UBN7	HDAC6	HDAC6	Histone deacetylase 6
P51858	HDGF	HDGF	Hepatoma-derived growth factor
Q9H0R4	HDHD2	HDHD2	Haloacid dehalogenase-like hydrolase domain-containing protein 2 (HDHD2_HUMAN)
Q9BSH5	HDHD3	HDHD3	Haloacid dehalogenase-like hydrolase domain-containing protein 3 (HDHD3_HUMAN)
Q9BXW7	HDHD5	HDHD5	Haloacid dehalogenase-like hydrolase domain-containing 5
Q9H583	HEAT1	HEATR1	HEAT repeat-containing protein 1
Q9NRV9	HEBP1	HEBP1	Heme-binding protein 1
Q9Y5Z4	HEBP2	HEBP2	Heme-binding protein 2 (HEBP2_HUMAN)
Q14CZ8	HECAM	HEPACAM	Hepatocyte cell adhesion molecule
Q9ULT8	HECD1	HECTD1	E3 ubiquitin-protein ligase HECTD1
Q5T447	HECD3	HECTD3	E3 ubiquitin-protein ligase HECTD3
P13716	HEM2	ALAD	Delta-aminolevulinic acid dehydratase
P36551	HEM6	CPOX	Oxygen-dependent coproporphyrinogen-III oxidase, mitochondrial (HEM6_HUMAN)
P22830	HEMH	FECH	Ferrochelatase, mitochondrial (HEMH_HUMAN)
P02790	HEMO	HPX	Hemopexin
P05546	HEP2	SERPIND1	Heparin cofactor 2 (HEP2_HUMAN)
Q5GLZ8	HERC4	HERC4	Probable E3 ubiquitin-protein ligase HERC4
P06865	HEXA	HEXA	Beta-hexosaminidase subunit alpha (HEXA_HUMAN)
P07686	HEXB	HEXB	Beta-hexosaminidase subunit beta
P04233	HG2A	CD74	HLA class II histocompatibility antigen gamma chain
P04233-2	HG2A	CD74	Isoform p35 of HLA class II histocompatibility antigen gamma chain
Q93099	HGD	HGD	Homogentisate 1,2-dioxygenase
P26927	HGFL	MST1	Hepatocyte growth factor-like protein (HGFL_HUMAN)
O14964	HGS	HGS	Hepatocyte growth factor-regulated tyrosine kinase substrate
Q6NVY1	HIBCH	HIBCH	3-hydroxyisobutyryl-CoA hydrolase, mitochondrial
Q9Y241	HIG1A	HIGD1A	HIG1 domain family member 1A, mitochondrial (HIG1A_HUMAN)
Q9BW72	HIG2A	HIGD2A	HIG1 domain family member 2A, mitochondrial (HIG2A_HUMAN)
P49773	HINT1	HINT1	Adenosine 5'-monophosphoramidase HINT1 (HINT1_HUMAN)
Q9BX68	HINT2	HINT2	Adenosine 5'-monophosphoramidase HINT2 (HINT2_HUMAN)
O00291	HIP1	HIP1	Huntingtin-interacting protein 1 (HIP1_HUMAN)
O75146	HIP1R	HIP1R	Huntingtin-interacting protein 1-related protein
Q2TB90	HKDC1	HKDC1	Hexokinase HKDC1
P04439	HLAA	HLA-A	HLA class I histocompatibility antigen, A alpha chain
P01889	HLAB	HLA-B	HLA class I histocompatibility antigen, B alpha chain
P10321	HLAC	HLA-C	HLA class I histocompatibility antigen, C alpha chain
P13747	HLAE	HLA-E	HLA class I histocompatibility antigen, alpha chain E
P30511	HLAF	HLA-F	HLA class I histocompatibility antigen, alpha chain F
P17693	HLAG	HLA-G	HLA class I histocompatibility antigen, alpha chain G (HLAG_HUMAN)
P01893	HLAH	HLA-H	Putative HLA class I histocompatibility antigen, alpha chain H
Q8TCT9	HM13	HM13	Minor histocompatibility antigen H13 (HM13_HUMAN)
Q01581	HMCS1	HMGCS1	Hydroxymethylglutaryl-CoA synthase, cytoplasmic
P54868	HMCS2	HMGCS2	Hydroxymethylglutaryl-CoA synthase, mitochondrial
P09429	HMGB1	HMGB1	High mobility group protein B1
P26583	HMGB2	HMGB2	High mobility group protein B2
P35914	HMGCL	HMGCL	Hydroxymethylglutaryl-CoA lyase, mitochondrial
Q92619	HMHA1	ARHGAP45	Rho GTPase-activating protein 45
P09601	HMOX1	HMOX1	Heme oxygenase 1 (HMOX1_HUMAN)
P30519	HMOX2	HMOX2	Heme oxygenase 2 (HMOX2_HUMAN)
P41235	HNF4A	HNF4A	Hepatocyte nuclear factor 4-alpha (HNF4A_HUMAN)
P50135	HNMT	HNMT	Histamine N-methyltransferase (HNMT_HUMAN)
O14979	HNRDL	HNRNPDL	Heterogeneous nuclear ribonucleoprotein D-like
P31943	HNRH1	HNRNPH1	Heterogeneous nuclear ribonucleoprotein H
P55795	HNRH2	HNRNPH2	Heterogeneous nuclear ribonucleoprotein H2
P31942	HNRH3	HNRNPH3	Heterogeneous nuclear ribonucleoprotein H3
Q9BUJ2	HNRL1	HNRNPUL1	Heterogeneous nuclear ribonucleoprotein U-like protein 1
Q1KMD3	HNRL2	HNRNPUL2	Heterogeneous nuclear ribonucleoprotein U-like protein 2 (HNRL2_HUMAN)
P07910	HNRPC	HNRNPC	Heterogeneous nuclear ribonucleoproteins C1/C2
P07910-2	HNRPC	HNRNPC	Isoform C1 of Heterogeneous nuclear ribonucleoproteins C1/C2
Q14103	HNRPD	HNRNPD	Heterogeneous nuclear ribonucleoprotein D0
P52597	HNRPF	HNRNPF	Heterogeneous nuclear ribonucleoprotein F
P61978	HNRPK	HNRNPK	Heterogeneous nuclear ribonucleoprotein K
P61978-3	HNRPK	HNRNPK	Isoform 3 of Heterogeneous nuclear ribonucleoprotein K (HNRPK_HUMAN)
P14866	HNRPL	HNRNPL	Heterogeneous nuclear ribonucleoprotein L
P52272	HNRPM	HNRNPM	Heterogeneous nuclear ribonucleoprotein M
O60506	HNRPQ	SYNCRIP	Heterogeneous nuclear ribonucleoprotein Q
O43390	HNRPR	HNRNPR	Heterogeneous nuclear ribonucleoprotein R
Q00839	HNRPU	HNRNPU	Heterogeneous nuclear ribonucleoprotein U
Q86XE5	HOGA1	HOGA1	4-hydroxy-2-oxoglutarate aldolase, mitochondrial (HOGA1_HUMAN)
Q9UJC3	HOOK1	HOOK1	Protein Hook homolog 1 (HOOK1_HUMAN)
Q8IWW8	HOT	ADHFE1	Hydroxyacid-oxoacid transhydrogenase, mitochondrial (HOT_HUMAN)
Q5SSJ5	HP1B3	HP1BP3	Heterochromatin protein 1-binding protein 3
P37235	HPCL1	HPCAL1	Hippocalcin-like protein 1
Q96S86	HPLN3	HAPLN3	Hyaluronan and proteoglycan link protein 3
P32754	HPPD	HPD	4-hydroxyphenylpyruvate dioxygenase
P00492	HPRT	HPRT1	Hypoxanthine-guanine phosphoribosyltransferase (HPRT_HUMAN)
P00738	HPT	HP	Haptoglobin
P00739	HPTR	HPR	Haptoglobin-related protein
P04196	HRG	HRG	Histidine-rich glycoprotein
Q92598	HS105	HSPH1	Heat shock protein 105 kDa (HS105_HUMAN)
O43301	HS12A	HSPA12A	Heat shock 70 kDa protein 12A
Q7LGA3	HS2ST	HS2ST1	Heparan sulfate 2-O-sulfotransferase 1
P0DMV8	HS71A	HSPA1A	Heat shock 70 kDa protein 1A
O95757	HS74L	HSPA4L	Heat shock 70 kDa protein 4L
Q58FG1	HS904	HSP90AA4P	Putative heat shock protein HSP 90-alpha A4 (HS904_HUMAN)
P07900	HS90A	HSP90AA1	Heat shock protein HSP 90-alpha
P08238	HS90B	HSP90AB1	Heat shock protein HSP 90-beta
Q6YN16	HSDL2	HSDL2	Hydroxysteroid dehydrogenase-like protein 2
P54652	HSP72	HSPA2	Heat shock-related 70 kDa protein 2
P34932	HSP74	HSPA4	Heat shock 70 kDa protein 4 (HSP74_HUMAN)
P17066	HSP76	HSPA6	Heat shock 70 kDa protein 6 (HSP76_HUMAN)
P11142	HSP7C	HSPA8	Heat shock cognate 71 kDa protein
P04792	HSPB1	HSPB1	Heat shock protein beta-1
Q9BUP3-3	HTAI2	HTATIP2	Isoform 3 of Oxidoreductase HTATIP2
Q9BUP3	HTAI2	HTATIP2	Oxidoreductase HTATIP2
O43464	HTRA2	HTRA2	Serine protease HTRA2, mitochondrial (HTRA2_HUMAN)
P42357	HUTH	HAL	Histidine ammonia-lyase (HUTH_HUMAN)
Q96NU7	HUTI	AMDHD1	Probable imidazolonepropionase (HUTI_HUMAN)
Q96N76	HUTU	UROC1	Urocanate hydratase (HUTU_HUMAN)
Q7Z6Z7	HUWE1	HUWE1	E3 ubiquitin-protein ligase HUWE1 (HUWE1_HUMAN)
P23083	HV102	IGHV1-2	Immunoglobulin heavy variable 1-2 (HV102_HUMAN)
P01743	HV146	IGHV1-46	Immunoglobulin heavy variable 1-46
A0A0B4J1V1	HV321	IGHV3-21	Immunoglobulin heavy variable 3-21 (HV321_HUMAN)
P01764	HV323	IGHV3-23	Immunoglobulin heavy variable 3-23
P06331	HV434	IGHV4-34	Immunoglobulin heavy variable 4-34 (HV434_HUMAN)
A0A0C4DH41	HV461	IGHV4-61	Immunoglobulin heavy variable 4-61 (HV461_HUMAN)
A0A0C4DH38	HV551	IGHV5-51	Immunoglobulin heavy variable 5-51
P19367	HXK1	HK1	Hexokinase-1
P52790	HXK3	HK3	Hexokinase-3 (HXK3_HUMAN)
P35557-2	HXK4	GCK	Isoform 2 of Hexokinase-4 (HXK4_HUMAN)
P07099	HYEP	EPHX1	Epoxide hydrolase 1
P34913	HYES	EPHX2	Bifunctional epoxide hydrolase 2
Q5T013	HYI	HYI	Putative hydroxypyruvate isomerase (HYI_HUMAN)
Q9Y4L1	HYOU1	HYOU1	Hypoxia up-regulated protein 1
Q9UF12	HYPDH	PRODH2	Hydroxyproline dehydrogenase (HYPDH_HUMAN)
Q2TAA2	IAH1	IAH1	Isoamyl acetate-hydrolyzing esterase 1 homolog (IAH1_HUMAN)
P05155	IC1	SERPING1	Plasma protease C1 inhibitor
P05362	ICAM1	ICAM1	Intercellular adhesion molecule 1
P14735	IDE	IDE	Insulin-degrading enzyme
P50213	IDH3A	IDH3A	Isocitrate dehydrogenase [NAD] subunit alpha, mitochondrial
O43837	IDH3B	IDH3B	Isocitrate dehydrogenase [NAD] subunit beta, mitochondrial (IDH3B_HUMAN)
P51553	IDH3G	IDH3G	Isocitrate dehydrogenase [NAD] subunit gamma, mitochondrial (IDH3G_HUMAN)
O75874	IDHC	IDH1	Isocitrate dehydrogenase [NADP] cytoplasmic
P48735	IDHP	IDH2	Isocitrate dehydrogenase [NADP], mitochondrial
Q13907	IDI1	IDI1	Isopentenyl-diphosphate Delta-isomerase 1 (IDI1_HUMAN)
P35475	IDUA	IDUA	Alpha-L-iduronidase
Q16666	IF16	IFI16	Gamma-interferon-inducible protein 16
P05198	IF2A	EIF2S1	Eukaryotic translation initiation factor 2 subunit 1 (IF2A_HUMAN)
P20042	IF2B	EIF2S2	Eukaryotic translation initiation factor 2 subunit 2
P41091	IF2G	EIF2S3	Eukaryotic translation initiation factor 2 subunit 3 (IF2G_HUMAN)
P46199	IF2M	MTIF2	Translation initiation factor IF-2, mitochondrial
O60841	IF2P	EIF5B	Eukaryotic translation initiation factor 5B
P60842	IF4A1	EIF4A1	Eukaryotic initiation factor 4A-I
Q14240	IF4A2	EIF4A2	Eukaryotic initiation factor 4A-II (IF4A2_HUMAN)
P38919	IF4A3	EIF4A3	Eukaryotic initiation factor 4A-III
P06730	IF4E	EIF4E	Eukaryotic translation initiation factor 4E
Q04637	IF4G1	EIF4G1	Eukaryotic translation initiation factor 4 gamma 1
P78344	IF4G2	EIF4G2	Eukaryotic translation initiation factor 4 gamma 2
Q15056	IF4H	EIF4H	Eukaryotic translation initiation factor 4H (IF4H_HUMAN)
P55010	IF5	EIF5	Eukaryotic translation initiation factor 5 (IF5_HUMAN)
P63241	IF5A1	EIF5A	Eukaryotic translation initiation factor 5A-1
P56537	IF6	EIF6	Eukaryotic translation initiation factor 6 (IF6_HUMAN)
P09914	IFIT1	IFIT1	Interferon-induced protein with tetratricopeptide repeats 1 (IFIT1_HUMAN)
P13164	IFM1	IFITM1	Interferon-induced transmembrane protein 1
Q9BW83	IFT27	IFT27	Intraflagellar transport protein 27 homolog
P0DOX2	IGA2		Immunoglobulin alpha-2 heavy chain (IGA2_HUMAN)
P0DOX5	IGG1		Immunoglobulin gamma-1 heavy chain
P01876	IGHA1	IGHA1	Immunoglobulin heavy constant alpha 1
P01877	IGHA2	IGHA2	Immunoglobulin heavy constant alpha 2 (IGHA2_HUMAN)
P01857	IGHG1	IGHG1	Immunoglobulin heavy constant gamma 1
P01859	IGHG2	IGHG2	Immunoglobulin heavy constant gamma 2
P01860	IGHG3	IGHG3	Immunoglobulin heavy constant gamma 3
P01861	IGHG4	IGHG4	Immunoglobulin heavy constant gamma 4
P01871	IGHM	IGHM	Immunoglobulin heavy constant mu
P01591	IGJ	JCHAIN	Immunoglobulin J chain
P0DOX7	IGK		Immunoglobulin kappa light chain
P01834	IGKC	IGKC	Immunoglobulin kappa constant
P0CG04	IGLC1	IGLC1	Immunoglobulin lambda constant 1
P0DOY2	IGLC2	IGLC2	Immunoglobulin lambda constant 2
A0M8Q6	IGLC7	IGLC7	Immunoglobulin lambda constant 7
B9A064	IGLL5	IGLL5	Immunoglobulin lambda-like polypeptide 5 (IGLL5_HUMAN)
Q9UKT9	IKZF3	IKZF3	Zinc finger protein Aiolos (IKZF3_HUMAN)
P24001	IL32	IL32	Interleukin-32
P30740	ILEU	SERPINB1	Leukocyte elastase inhibitor
Q12905	ILF2	ILF2	Interleukin enhancer-binding factor 2
Q12906	ILF3	ILF3	Interleukin enhancer-binding factor 3 (ILF3_HUMAN)
Q13418	ILK	ILK	Integrin-linked protein kinase (ILK_HUMAN)
O00629	IMA3	KPNA4	Importin subunit alpha-3
O00505	IMA4	KPNA3	Importin subunit alpha-4
P52294	IMA5	KPNA1	Importin subunit alpha-5 (IMA5_HUMAN)
O60684	IMA7	KPNA6	Importin subunit alpha-7 (IMA7_HUMAN)
Q14974	IMB1	KPNB1	Importin subunit beta-1
P12268	IMDH2	IMPDH2	Inosine-5'-monophosphate dehydrogenase 2 (IMDH2_HUMAN)
P29218	IMPA1	IMPA1	Inositol monophosphatase 1 (IMPA1_HUMAN)
Q9P2X3	IMPCT	IMPACT	Protein IMPACT
P80217	IN35	IFI35	Interferon-induced 35 kDa protein
Q27J81	INF2	INF2	Inverted formin-2
P58166	INHBE	INHBE	Inhibin beta E chain (INHBE_HUMAN)
Q9NPH2	INO1	ISYNA1	Inositol-3-phosphate synthase 1 (INO1_HUMAN)
Q96PE3	INP4A	INPP4A	Inositol polyphosphate-4-phosphatase type I A
P06213	INSR	INSR	Insulin receptor
Q8TEX9	IPO4	IPO4	Importin-4
O00410	IPO5	IPO5	Importin-5 (IPO5_HUMAN)
O95373	IPO7	IPO7	Importin-7 (IPO7_HUMAN)
Q96P70	IPO9	IPO9	Importin-9 (IPO9_HUMAN)
P05154	IPSP	SERPINA5	Plasma serine protease inhibitor (IPSP_HUMAN)
Q15181	IPYR	PPA1	Inorganic pyrophosphatase (IPYR_HUMAN)
Q9H2U2	IPYR2	PPA2	Inorganic pyrophosphatase 2, mitochondrial (IPYR2_HUMAN)
P46940	IQGA1	IQGAP1	Ras GTPase-activating-like protein IQGAP1
Q13576	IQGA2	IQGAP2	Ras GTPase-activating-like protein IQGAP2
Q9Y5U9	IR3IP	IER3IP1	Immediate early response 3-interacting protein 1
Q8WZA9	IRGQ	IRGQ	Immunity-related GTPase family Q protein
P05161	ISG15	ISG15	Ubiquitin-like protein ISG15 (ISG15_HUMAN)
Q96CN7	ISOC1	ISOC1	Isochorismatase domain-containing protein 1 (ISOC1_HUMAN)
Q96AB3	ISOC2	ISOC2	Isochorismatase domain-containing protein 2
P53990	IST1	IST1	IST1 homolog (IST1_HUMAN)
P56199	ITA1	ITGA1	Integrin alpha-1 (ITA1_HUMAN)
P23229	ITA6	ITGA6	Integrin alpha-6
P20701	ITAL	ITGAL	Integrin alpha-L
P11215	ITAM	ITGAM	Integrin alpha-M
P06756	ITAV	ITGAV	Integrin alpha-V
P20702	ITAX	ITGAX	Integrin alpha-X
P05556	ITB1	ITGB1	Integrin beta-1
P05107	ITB2	ITGB2	Integrin beta-2
P05106	ITB3	ITGB3	Integrin beta-3 (ITB3_HUMAN)
P18084	ITB5	ITGB5	Integrin beta-5
P19827	ITIH1	ITIH1	Inter-alpha-trypsin inhibitor heavy chain H1
P19823	ITIH2	ITIH2	Inter-alpha-trypsin inhibitor heavy chain H2
Q06033	ITIH3	ITIH3	Inter-alpha-trypsin inhibitor heavy chain H3
Q14624	ITIH4	ITIH4	Inter-alpha-trypsin inhibitor heavy chain H4
Q9BY32	ITPA	ITPA	Inosine triphosphate pyrophosphatase
Q14643	ITPR1	ITPR1	Inositol 1,4,5-trisphosphate receptor type 1
Q14571	ITPR2	ITPR2	Inositol 1,4,5-trisphosphate receptor type 2 (ITPR2_HUMAN)
P26440	IVD	IVD	Isovaleryl-CoA dehydrogenase, mitochondrial
Q6PHW0	IYD1	IYD	Iodotyrosine deiodinase 1 (IYD1_HUMAN)
Q8N5M9	JAGN1	JAGN1	Protein jagunal homolog 1 (JAGN1_HUMAN)
Q9Y624	JAM1	F11R	Junctional adhesion molecule A (JAM1_HUMAN)
Q9ULL0	K1210	KIAA1210	Acrosomal protein KIAA1210
P13645	K1C10	KRT10	Keratin, type I cytoskeletal 10
P02533	K1C14	KRT14	Keratin, type I cytoskeletal 14
P05783	K1C18	KRT18	Keratin, type I cytoskeletal 18
P08727	K1C19	KRT19	Keratin, type I cytoskeletal 19 (K1C19_HUMAN)
Q7Z3Y8	K1C27	KRT27	Keratin, type I cytoskeletal 27
P35527	K1C9	KRT9	Keratin, type I cytoskeletal 9
Q8IYS2	K2013	KIAA2013	Uncharacterized protein KIAA2013 (K2013_HUMAN)
P35908	K22E	KRT2	Keratin, type II cytoskeletal 2 epidermal
P04264	K2C1	KRT1	Keratin, type II cytoskeletal 1
P13647	K2C5	KRT5	Keratin, type II cytoskeletal 5
P02538	K2C6A	KRT6A	Keratin, type II cytoskeletal 6A
P08729	K2C7	KRT7	Keratin, type II cytoskeletal 7
O95678	K2C75	KRT75	Keratin, type II cytoskeletal 75
P05787	K2C8	KRT8	Keratin, type II cytoskeletal 8
P00568	KAD1	AK1	Adenylate kinase isoenzyme 1 (KAD1_HUMAN)
P54819	KAD2	AK2	Adenylate kinase 2, mitochondrial
Q9UIJ7	KAD3	AK3	GTP:AMP phosphotransferase AK3, mitochondrial
P27144	KAD4	AK4	Adenylate kinase 4, mitochondrial
P29622	KAIN	SERPINA4	Kallistatin (KAIN_HUMAN)
Q63ZY3	KANK2	KANK2	KN motif and ankyrin repeat domain-containing protein 2 (KANK2_HUMAN)
P10644	KAP0	PRKAR1A	cAMP-dependent protein kinase type I-alpha regulatory subunit
P31321	KAP1	PRKAR1B	cAMP-dependent protein kinase type I-beta regulatory subunit (KAP1_HUMAN)
P13861	KAP2	PRKAR2A	cAMP-dependent protein kinase type II-alpha regulatory subunit
P17612	KAPCA	PRKACA	cAMP-dependent protein kinase catalytic subunit alpha (KAPCA_HUMAN)
P22694	KAPCB	PRKACB	cAMP-dependent protein kinase catalytic subunit beta (KAPCB_HUMAN)
Q16773	KAT1	KYAT1	Kynurenine--oxoglutarate transaminase 1 (KAT1_HUMAN)
Q6YP21	KAT3	KYAT3	Kynurenine--oxoglutarate transaminase 3
O75600	KBL	GCAT	2-amino-3-ketobutyrate coenzyme A ligase, mitochondrial (KBL_HUMAN)
P48729	KC1A	CSNK1A1	Casein kinase I isoform alpha (KC1A_HUMAN)
P48730	KC1D	CSNK1D	Casein kinase I isoform delta
Q13557	KCC2D	CAMK2D	Calcium/calmodulin-dependent protein kinase type II subunit delta (KCC2D_HUMAN)
Q13557-10	KCC2D	CAMK2D	Isoform Delta 10 of Calcium/calmodulin-dependent protein kinase type II subunit delta (KCC2D_HUMAN)
Q13555	KCC2G	CAMK2G	Calcium/calmodulin-dependent protein kinase type II subunit gamma
Q96CX2	KCD12	KCTD12	BTB/POZ domain-containing protein KCTD12 (KCD12_HUMAN)
P12277	KCRB	CKB	Creatine kinase B-type
P30085	KCY	CMPK1	UMP-CMP kinase
Q06136	KDSR	KDSR	3-ketodihydrosphingosine reductase (KDSR_HUMAN)
Q14145	KEAP1	KEAP1	Kelch-like ECH-associated protein 1
Q63HM1	KFA	AFMID	Kynurenine formamidase (KFA_HUMAN)
Q13976	KGP1	PRKG1	cGMP-dependent protein kinase 1
Q07666	KHDR1	KHDRBS1	KH domain-containing, RNA-binding, signal transduction-associated protein 1 (KHDR1_HUMAN)
P50053-2	KHK	KHK	Isoform A of Ketohexokinase (KHK_HUMAN)
P50053	KHK	KHK	Ketohexokinase (KHK_HUMAN)
Q9NQT8	KI13B	KIF13B	Kinesin-like protein KIF13B (KI13B_HUMAN)
Q96Q89	KI20B	KIF20B	Kinesin-like protein KIF20B (KI20B_HUMAN)
P46013	KI67	MKI67	Proliferation marker protein Ki-67 (KI67_HUMAN)
Q12756	KIF1A	KIF1A	Kinesin-like protein KIF1A
O43896	KIF1C	KIF1C	Kinesin-like protein KIF1C
O60282-2	KIF5C	KIF5C	Isoform 2 of Kinesin heavy chain isoform 5C (KIF5C_HUMAN)
Q03426	KIME	MVK	Mevalonate kinase (KIME_HUMAN)
P33176	KINH	KIF5B	Kinesin-1 heavy chain (KINH_HUMAN)
Q8TBQ9	KISHA	TMEM167A	Protein kish-A (KISHA_HUMAN)
O00142	KITM	TK2	Thymidine kinase 2, mitochondrial
P03952	KLKB1	KLKB1	Plasma kallikrein (KLKB1_HUMAN)
O15229	KMO	KMO	Kynurenine 3-monooxygenase
Q03164	KMT2A	KMT2A	Histone-lysine N-methyltransferase 2A (KMT2A_HUMAN)
Q8NEZ4	KMT2C	KMT2C	Histone-lysine N-methyltransferase 2C
Q4FZB7	KMT5B	KMT5B	Histone-lysine N-methyltransferase KMT5B
P01042	KNG1	KNG1	Kininogen-1
P01042-2	KNG1	KNG1	Isoform LMW of Kininogen-1 (KNG1_HUMAN)
P46019	KPB2	PHKA2	Phosphorylase b kinase regulatory subunit alpha, liver isoform (KPB2_HUMAN)
Q93100-3	KPBB	PHKB	Isoform 3 of Phosphorylase b kinase regulatory subunit beta (KPBB_HUMAN)
Q93100	KPBB	PHKB	Phosphorylase b kinase regulatory subunit beta (KPBB_HUMAN)
P17252	KPCA	PRKCA	Protein kinase C alpha type (KPCA_HUMAN)
P05771	KPCB	PRKCB	Protein kinase C beta type
Q05655	KPCD	PRKCD	Protein kinase C delta type
Q14558	KPRA	PRPSAP1	Phosphoribosyl pyrophosphate synthase-associated protein 1 (KPRA_HUMAN)
O60256	KPRB	PRPSAP2	Phosphoribosyl pyrophosphate synthase-associated protein 2 (KPRB_HUMAN)
P14618	KPYM	PKM	Pyruvate kinase PKM
P14618-2	KPYM	PKM	Isoform M1 of Pyruvate kinase PKM (KPYM_HUMAN)
P30613	KPYR	PKLR	Pyruvate kinase PKLR (KPYR_HUMAN)
Q15418	KS6A1	RPS6KA1	Ribosomal protein S6 kinase alpha-1
P51812	KS6A3	RPS6KA3	Ribosomal protein S6 kinase alpha-3
Q8N6L1	KTAP2	KRTCAP2	Keratinocyte-associated protein 2 (KTAP2_HUMAN)
P23919	KTHY	DTYMK	Thymidylate kinase
Q86UP2	KTN1	KTN1	Kinectin (KTN1_HUMAN)
P01619	KV320	IGKV3-20	Immunoglobulin kappa variable 3-20 (KV320_HUMAN)
A0A075B6H7	KV37	IGKV3-7	Probable non-functional immunoglobulin kappa variable 3-7 (KV37_HUMAN)
P06312	KV401	IGKV4-1	Immunoglobulin kappa variable 4-1 (KV401_HUMAN)
P01614	KVD40	IGKV2D-40	Immunoglobulin kappa variable 2D-40 (KVD40_HUMAN)
Q16719	KYNU	KYNU	Kynureninase (KYNU_HUMAN)
Q9H9P8	L2HDH	L2HGDH	L-2-hydroxyglutarate dehydrogenase, mitochondrial (L2HDH_HUMAN)
P05455	LA	SSB	Lupus La protein (LA_HUMAN)
Q53H82	LACB2	LACTB2	Endoribonuclease LACTB2
P83111	LACTB	LACTB	Serine beta-lactamase-like protein LACTB, mitochondrial
O00515	LAD1	LAD1	Ladinin-1
Q16363	LAMA4	LAMA4	Laminin subunit alpha-4
O15230	LAMA5	LAMA5	Laminin subunit alpha-5
P07942	LAMB1	LAMB1	Laminin subunit beta-1
P55268	LAMB2	LAMB2	Laminin subunit beta-2
P11047	LAMC1	LAMC1	Laminin subunit gamma-1
P11279	LAMP1	LAMP1	Lysosome-associated membrane glycoprotein 1
P13473	LAMP2	LAMP2	Lysosome-associated membrane glycoprotein 2
O43813	LANC1	LANCL1	Glutathione S-transferase LANCL1 (LANC1_HUMAN)
Q9NS86	LANC2	LANCL2	LanC-like protein 2 (LANC2_HUMAN)
P42167	LAP2B	TMPO	Lamina-associated polypeptide 2, isoforms beta/gamma
Q14847	LASP1	LASP1	LIM and SH3 domain protein 1
P18428	LBP	LBP	Lipopolysaccharide-binding protein (LBP_HUMAN)
Q14739	LBR	LBR	Delta(14)-sterol reductase LBR (LBR_HUMAN)
Q9Y383	LC7L2	LUC7L2	Putative RNA-binding protein Luc7-like 2
Q13094	LCP2	LCP2	Lymphocyte cytosolic protein 2
P00338	LDHA	LDHA	L-lactate dehydrogenase A chain
P07195	LDHB	LDHB	L-lactate dehydrogenase B chain
Q86WU2	LDHD	LDHD	Probable D-lactate dehydrogenase, mitochondrial (LDHD_HUMAN)
P09382	LEG1	LGALS1	Galectin-1
P17931	LEG3	LGALS3	Galectin-3
P56470	LEG4	LGALS4	Galectin-4
O00214	LEG8	LGALS8	Galectin-8
O00182	LEG9	LGALS9	Galectin-9
Q8NC56	LEMD2	LEMD2	LEM domain-containing protein 2
O95202	LETM1	LETM1	Mitochondrial proton/calcium exchanger protein
Q08380	LG3BP	LGALS3BP	Galectin-3-binding protein
Q92604	LGAT1	LPGAT1	Acyl-CoA:lysophosphatidylglycerol acyltransferase 1
Q99538	LGMN	LGMN	Legumain (LGMN_HUMAN)
Q04760	LGUL	GLO1	Lactoylglutathione lyase
Q9H008	LHPP	LHPP	Phospholysine phosphohistidine inorganic pyrophosphate phosphatase (LHPP_HUMAN)
P38571	LICH	LIPA	Lysosomal acid lipase/cholesteryl ester hydrolase (LICH_HUMAN)
Q9UHB6	LIMA1	LIMA1	LIM domain and actin-binding protein 1
P48059	LIMS1	LIMS1	LIM and senescent cell antigen-like-containing domain protein 1 (LIMS1_HUMAN)
P48059-2	LIMS1	LIMS1	Isoform 2 of LIM and senescent cell antigen-like-containing domain protein 1
Q7Z4I7	LIMS2	LIMS2	LIM and senescent cell antigen-like-containing domain protein 2
Q86W92	LIPB1	PPFIBP1	Liprin-beta-1
P11150	LIPC	LIPC	Hepatic triacylglycerol lipase (LIPC_HUMAN)
P43034	LIS1	PAFAH1B1	Platelet-activating factor acetylhydrolase IB subunit beta (LIS1_HUMAN)
P09960	LKHA4	LTA4H	Leukotriene A-4 hydrolase
P49257	LMAN1	LMAN1	Protein ERGIC-53
Q12907	LMAN2	LMAN2	Vesicular integral-membrane protein VIP36
Q96S06	LMF1	LMF1	Lipase maturation factor 1 (LMF1_HUMAN)
Q9BU23	LMF2	LMF2	Lipase maturation factor 2 (LMF2_HUMAN)
P02545-2	LMNA	LMNA	Isoform C of Prelamin-A/C
P02545	LMNA	LMNA	Prelamin-A/C
P20700	LMNB1	LMNB1	Lamin-B1
Q03252	LMNB2	LMNB2	Lamin-B2
Q8WWI1	LMO7	LMO7	LIM domain only protein 7
Q9C0E8	LNP	LNPK	Endoplasmic reticulum junction formation protein lunapark (LNP_HUMAN)
P36776	LONM	LONP1	Lon protease homolog, mitochondrial
Q86WA8	LONP2	LONP2	Lon protease homolog 2, peroxisomal (LONP2_HUMAN)
P09917	LOX5	ALOX5	Polyunsaturated fatty acid 5-lipoxygenase
Q08397	LOXL1	LOXL1	Lysyl oxidase homolog 1
Q93052	LPP	LPP	Lipoma-preferred partner (LPP_HUMAN)
Q86U10	LPP60	ASPG	60 kDa lysophospholipase (LPP60_HUMAN)
P42704	LPPRC	LRPPRC	Leucine-rich PPR motif-containing protein, mitochondrial
P50851	LRBA	LRBA	Lipopolysaccharide-responsive and beige-like anchor protein (LRBA_HUMAN)
Q9H9A6	LRC40	LRRC40	Leucine-rich repeat-containing protein 40
Q15345	LRC41	LRRC41	Leucine-rich repeat-containing protein 41 (LRC41_HUMAN)
Q8N1G4	LRC47	LRRC47	Leucine-rich repeat-containing protein 47 (LRC47_HUMAN)
Q96AG4	LRC59	LRRC59	Leucine-rich repeat-containing protein 59
Q96JM4	LRIQ1	LRRIQ1	Leucine-rich repeat and IQ domain-containing protein 1 (LRIQ1_HUMAN)
Q07954	LRP1	LRP1	Prolow-density lipoprotein receptor-related protein 1
Q9Y333	LSM2	LSM2	U6 snRNA-associated Sm-like protein LSm2 (LSM2_HUMAN)
P33241	LSP1	LSP1	Lymphocyte-specific protein 1
Q86X29	LSR	LSR	Lipolysis-stimulated lipoprotein receptor (LSR_HUMAN)
P48449	LSS	LSS	Lanosterol synthase
Q14766	LTBP1	LTBP1	Latent-transforming growth factor beta-binding protein 1
Q14767	LTBP2	LTBP2	Latent-transforming growth factor beta-binding protein 2
Q8N2S1	LTBP4	LTBP4	Latent-transforming growth factor beta-binding protein 4
Q6P1Q0	LTMD1	LETMD1	LETM1 domain-containing protein 1 (LTMD1_HUMAN)
Q6IAA8	LTOR1	LAMTOR1	Ragulator complex protein LAMTOR1 (LTOR1_HUMAN)
Q9Y2Q5	LTOR2	LAMTOR2	Ragulator complex protein LAMTOR2
Q9UHA4	LTOR3	LAMTOR3	Ragulator complex protein LAMTOR3 (LTOR3_HUMAN)
P51884	LUM	LUM	Lumican
P80748	LV321	IGLV3-21	Immunoglobulin lambda variable 3-21
Q9BS40	LXN	LXN	Latexin
P10253	LYAG	GAA	Lysosomal alpha-glucosidase (LYAG_HUMAN)
P14151	LYAM1	SELL	L-selectin (LYAM1_HUMAN)
P07948-2	LYN	LYN	Isoform 2 of Tyrosine-protein kinase Lyn
P07948	LYN	LYN	Tyrosine-protein kinase Lyn
O75608	LYPA1	LYPLA1	Acyl-protein thioesterase 1 (LYPA1_HUMAN)
O95372	LYPA2	LYPLA2	Acyl-protein thioesterase 2 (LYPA2_HUMAN)
Q5VWZ2	LYPL1	LYPLAL1	Lysophospholipase-like protein 1 (LYPL1_HUMAN)
Q86UE4	LYRIC	MTDH	Protein LYRIC
P61626	LYSC	LYZ	Lysozyme C
Q9UI17	M2GD	DMGDH	Dimethylglycine dehydrogenase, mitochondrial (M2GD_HUMAN)
Q02978	M2OM	SLC25A11	Mitochondrial 2-oxoglutarate/malate carrier protein
O95819	M4K4	MAP4K4	Mitogen-activated protein kinase kinase kinase kinase 4
P33908	MA1A1	MAN1A1	Mannosyl-oligosaccharide 1,2-alpha-mannosidase IA
O60476	MA1A2	MAN1A2	Mannosyl-oligosaccharide 1,2-alpha-mannosidase IB
Q16706	MA2A1	MAN2A1	Alpha-mannosidase 2 (MA2A1_HUMAN)
O00754	MA2B1	MAN2B1	Lysosomal alpha-mannosidase (MA2B1_HUMAN)
Q9Y2E5	MA2B2	MAN2B2	Epididymis-specific alpha-mannosidase
Q9NTJ4	MA2C1	MAN2C1	Alpha-mannosidase 2C1 (MA2C1_HUMAN)
O43708	MAAI	GSTZ1	Maleylacetoacetate isomerase (MAAI_HUMAN)
Q9BQ69	MACD1	MACROD1	ADP-ribose glycohydrolase MACROD1 (MACD1_HUMAN)
Q9UPN3	MACF1	MACF1	Microtubule-actin cross-linking factor 1, isoforms 1/2/3/5
Q9H0U3	MAGT1	MAGT1	Magnesium transporter protein 1
Q8WWC4	MAIP1	MAIP1	m-AAA protease-interacting protein 1, mitochondrial (MAIP1_HUMAN)
Q9BXY0	MAK16	MAK16	Protein MAK16 homolog
Q969L2	MAL2	MAL2	Protein MAL2 (MAL2_HUMAN)
P55145	MANF	MANF	Mesencephalic astrocyte-derived neurotrophic factor
P23368	MAOM	ME2	NAD-dependent malic enzyme, mitochondrial (MAOM_HUMAN)
P48163	MAOX	ME1	NADP-dependent malic enzyme
P50579	MAP2	METAP2	Methionine aminopeptidase 2
P27816	MAP4	MAP4	Microtubule-associated protein 4
Q5VT66	MARC1	MTARC1	Mitochondrial amidoxime-reducing component 1 (MARC1_HUMAN)
Q969Z3	MARC2	MTARC2	Mitochondrial amidoxime reducing component 2
P29966	MARCS	MARCKS	Myristoylated alanine-rich C-kinase substrate
Q15691	MARE1	MAPRE1	Microtubule-associated protein RP/EB family member 1 (MARE1_HUMAN)
Q15555	MARE2	MAPRE2	Microtubule-associated protein RP/EB family member 2
Q9UPY8	MARE3	MAPRE3	Microtubule-associated protein RP/EB family member 3
Q9NX47	MARH5	MARCHF5	E3 ubiquitin-protein ligase MARCHF5
O00187	MASP2	MASP2	Mannan-binding lectin serine protease 2
Q9NZL9	MAT2B	MAT2B	Methionine adenosyltransferase 2 subunit beta (MAT2B_HUMAN)
P42679	MATK	MATK	Megakaryocyte-associated tyrosine-protein kinase (MATK_HUMAN)
P43243	MATR3	MATR3	Matrin-3
Q7Z434	MAVS	MAVS	Mitochondrial antiviral-signaling protein (MAVS_HUMAN)
Q9BQG0	MBB1A	MYBBP1A	Myb-binding protein 1A
P11226	MBL2	MBL2	Mannose-binding protein C
Q6P1A2	MBOA5	LPCAT3	Lysophospholipid acyltransferase 5
O43324	MCA3	EEF1E1	Eukaryotic translation elongation factor 1 epsilon-1
O43772	MCAT	SLC25A20	Mitochondrial carnitine/acylcarnitine carrier protein
Q96RQ3	MCCA	MCCC1	Methylcrotonoyl-CoA carboxylase subunit alpha, mitochondrial
Q9HCC0	MCCB	MCCC2	Methylcrotonoyl-CoA carboxylase beta chain, mitochondrial
Q9ULC4	MCTS1	MCTS1	Malignant T-cell-amplified sequence 1 (MCTS1_HUMAN)
Q8NE86	MCU	MCU	Calcium uniporter protein, mitochondrial
P40925	MDHC	MDH1	Malate dehydrogenase, cytoplasmic
P40926	MDHM	MDH2	Malate dehydrogenase, mitochondrial
P08183	MDR1	ABCB1	ATP-dependent translocase ABCB1
P21439	MDR3	ABCB4	Phosphatidylcholine translocator ABCB4 (MDR3_HUMAN)
P51608	MECP2	MECP2	Methyl-CpG-binding protein 2
Q9BV79	MECR	MECR	Enoyl-[acyl-carrier-protein] reductase, mitochondrial (MECR_HUMAN)
Q9Y316	MEMO1	MEMO1	Protein MEMO1 (MEMO1_HUMAN)
Q14696	MESD	MESD	LRP chaperone MESD (MESD_HUMAN)
Q8N4P3	MESH1	HDDC3	Guanosine-3',5'-bis(diphosphate) 3'-pyrophosphohydrolase MESH1
Q5EB52	MEST	MEST	Mesoderm-specific transcript homolog protein (MEST_HUMAN)
Q9H8H3	MET7A	METTL7A	Methyltransferase-like protein 7A
Q6UX53	MET7B	METTL7B	Methyltransferase-like protein 7B
Q00266	METK1	MAT1A	S-adenosylmethionine synthase isoform type-1
P31153	METK2	MAT2A	S-adenosylmethionine synthase isoform type-2 (METK2_HUMAN)
P55001	MFAP2	MFAP2	Microfibrillar-associated protein 2
P55083	MFAP4	MFAP4	Microfibril-associated glycoprotein 4
Q9GZY8	MFF	MFF	Mitochondrial fission factor
P26572	MGAT1	MGAT1	Alpha-1,3-mannosyl-glycoprotein 2-beta-N-acetylglucosaminyltransferase (MGAT1_HUMAN)
Q10469	MGAT2	MGAT2	Alpha-1,6-mannosyl-glycoprotein 2-beta-N-acetylglucosaminyltransferase
Q99685	MGLL	MGLL	Monoglyceride lipase (MGLL_HUMAN)
P16455	MGMT	MGMT	Methylated-DNA--protein-cysteine methyltransferase (MGMT_HUMAN)
P61326	MGN	MAGOH	Protein mago nashi homolog (MGN_HUMAN)
P10620	MGST1	MGST1	Microsomal glutathione S-transferase 1
Q99735	MGST2	MGST2	Microsomal glutathione S-transferase 2 (MGST2_HUMAN)
O14880	MGST3	MGST3	Microsomal glutathione S-transferase 3
Q96PC5	MIA2	MIA2	Melanoma inhibitory activity protein 2 (MIA2_HUMAN)
Q9NX63	MIC19	CHCHD3	MICOS complex subunit MIC19
Q9BUR5	MIC26	APOO	MICOS complex subunit MIC26 (MIC26_HUMAN)
Q6UXV4	MIC27	APOOL	MICOS complex subunit MIC27
Q16891	MIC60	IMMT	MICOS complex subunit MIC60
Q8TDZ2	MICA1	MICAL1	[F-actin]-monooxygenase MICAL1
P20774	MIME	OGN	Mimecan
Q8N5J2-2	MINY1	MINDY1	Isoform 2 of Ubiquitin carboxyl-terminal hydrolase MINDY-1
Q8N5J2	MINY1	MINDY1	Ubiquitin carboxyl-terminal hydrolase MINDY-1
Q8IXI1	MIRO2	RHOT2	Mitochondrial Rho GTPase 2
Q96ER9	MITOK	CCDC51	Mitochondrial potassium channel (MITOK_HUMAN)
P28482	MK01	MAPK1	Mitogen-activated protein kinase 1 (MK01_HUMAN)
P27361	MK03	MAPK3	Mitogen-activated protein kinase 3
O15264	MK13	MAPK13	Mitogen-activated protein kinase 13 (MK13_HUMAN)
Q16539	MK14	MAPK14	Mitogen-activated protein kinase 14
Q9HBH9	MKNK2	MKNK2	MAP kinase-interacting serine/threonine-protein kinase 2
O14950	ML12B	MYL12B	Myosin regulatory light chain 12B
Q14165	MLEC	MLEC	Malectin
Q8IVH4	MMAA	MMAA	Methylmalonic aciduria type A protein, mitochondrial (MMAA_HUMAN)
Q96EY8	MMAB	MMAB	Corrinoid adenosyltransferase MMAB (MMAB_HUMAN)
P22894	MMP8	MMP8	Neutrophil collagenase
P14780	MMP9	MMP9	Matrix metalloproteinase-9
Q02252	MMSA	ALDH6A1	Methylmalonate-semialdehyde dehydrogenase [acylating], mitochondrial
P41218	MNDA	MNDA	Myeloid cell nuclear differentiation antigen
Q96EN8	MOCOS	MOCOS	Molybdenum cofactor sulfurase (MOCOS_HUMAN)
P26038	MOES	MSN	Moesin
Q13724	MOGS	MOGS	Mannosyl-oligosaccharide glucosidase
P53985	MOT1	SLC16A1	Monocarboxylate transporter 1 (MOT1_HUMAN)
P36021	MOT8	SLC16A2	Monocarboxylate transporter 8 (MOT8_HUMAN)
Q9HCE1	MOV10	MOV10	Helicase MOV-10 (MOV10_HUMAN)
Q02750	MP2K1	MAP2K1	Dual specificity mitogen-activated protein kinase kinase 1
P46734	MP2K3	MAP2K3	Dual specificity mitogen-activated protein kinase kinase 3 (MP2K3_HUMAN)
P45985	MP2K4	MAP2K4	Dual specificity mitogen-activated protein kinase kinase 4 (MP2K4_HUMAN)
Q9Y5U8	MPC1	MPC1	Mitochondrial pyruvate carrier 1
O95563	MPC2	MPC2	Mitochondrial pyruvate carrier 2
Q00325-2	MPCP	SLC25A3	Isoform B of Phosphate carrier protein, mitochondrial
Q00325	MPCP	SLC25A3	Phosphate carrier protein, mitochondrial
P34949	MPI	MPI	Mannose-6-phosphate isomerase (MPI_HUMAN)
Q10713	MPPA	PMPCA	Mitochondrial-processing peptidase subunit alpha (MPPA_HUMAN)
O75439	MPPB	PMPCB	Mitochondrial-processing peptidase subunit beta (MPPB_HUMAN)
P20645	MPRD	M6PR	Cation-dependent mannose-6-phosphate receptor (MPRD_HUMAN)
P11717	MPRI	IGF2R	Cation-independent mannose-6-phosphate receptor
Q6WCQ1	MPRIP	MPRIP	Myosin phosphatase Rho-interacting protein
O75352	MPU1	MPDU1	Mannose-P-dolichol utilization defect 1 protein (MPU1_HUMAN)
P22897	MRC1	MRC1	Macrophage mannose receptor 1 (MRC1_HUMAN)
Q9UBG0	MRC2	MRC2	C-type mannose receptor 2
P49959	MRE11	MRE11	Double-strand break repair protein MRE11
Q8NDA8	MROH1	MROH1	Maestro heat-like repeat-containing protein family member 1
Q92887	MRP2	ABCC2	ATP-binding cassette sub-family C member 2 (MRP2_HUMAN)
O15438	MRP3	ABCC3	ATP-binding cassette sub-family C member 3 (MRP3_HUMAN)
O95255	MRP6	ABCC6	ATP-binding cassette sub-family C member 6 (MRP6_HUMAN)
Q9UKD2	MRT4	MRTO4	mRNA turnover protein 4 homolog
Q96DH6	MSI2H	MSI2	RNA-binding protein Musashi homolog 2
Q15800	MSMO1	MSMO1	Methylsterol monooxygenase 1 (MSMO1_HUMAN)
Q9UJ68	MSRA	MSRA	Mitochondrial peptide methionine sulfoxide reductase (MSRA_HUMAN)
O94776	MTA2	MTA2	Metastasis-associated protein MTA2
Q13126	MTAP	MTAP	S-methyl-5'-thioadenosine phosphorylase (MTAP_HUMAN)
Q9NZJ7	MTCH1	MTCH1	Mitochondrial carrier homolog 1
Q9Y6C9	MTCH2	MTCH2	Mitochondrial carrier homolog 2
Q9UDX5	MTFP1	MTFP1	Mitochondrial fission process protein 1
P49914	MTHFS	MTHFS	5-formyltetrahydrofolate cyclo-ligase (MTHFS_HUMAN)
Q13496	MTM1	MTM1	Myotubularin (MTM1_HUMAN)
Q9BV20	MTNA	MRI1	Methylthioribose-1-phosphate isomerase (MTNA_HUMAN)
Q96GX9	MTNB	APIP	Methylthioribulose-1-phosphate dehydratase
Q9BV57	MTND	ADI1	Acireductone dioxygenase (MTND_HUMAN)
P42345	MTOR	MTOR	Serine/threonine-protein kinase mTOR (MTOR_HUMAN)
P55157	MTP	MTTP	Microsomal triglyceride transfer protein large subunit
P58546	MTPN	MTPN	Myotrophin
P42285	MTREX	MTREX	Exosome RNA helicase MTR4
Q13505	MTX1	MTX1	Metaxin-1
O75431	MTX2	MTX2	Metaxin-2
P22033	MUTA	MMUT	Methylmalonyl-CoA mutase, mitochondrial
P53602	MVD1	MVD	Diphosphomevalonate decarboxylase (MVD1_HUMAN)
Q14764	MVP	MVP	Major vault protein
Q92614	MY18A	MYO18A	Unconventional myosin-XVIIIa (MY18A_HUMAN)
Q96S97	MYADM	MYADM	Myeloid-associated differentiation marker
Q969H8	MYDGF	MYDGF	Myeloid-derived growth factor (MYDGF_HUMAN)
Q9HB07	MYG1	MYG1	MYG1 exonuclease (MYG1_HUMAN)
P35580	MYH10	MYH10	Myosin-10
P35749	MYH11	MYH11	Myosin-11
Q7Z406	MYH14	MYH14	Myosin-14
Q7Z406-2	MYH14	MYH14	Isoform 2 of Myosin-14 (MYH14_HUMAN)
P35579	MYH9	MYH9	Myosin-9
P60660	MYL6	MYL6	Myosin light polypeptide 6
P24844	MYL9	MYL9	Myosin regulatory light polypeptide 9
Q15746	MYLK	MYLK	Myosin light chain kinase, smooth muscle
O43795	MYO1B	MYO1B	Unconventional myosin-Ib
O43795-2	MYO1B	MYO1B	Isoform 2 of Unconventional myosin-Ib
O00159	MYO1C	MYO1C	Unconventional myosin-Ic
O94832	MYO1D	MYO1D	Unconventional myosin-Id
Q12965	MYO1E	MYO1E	Unconventional myosin-Ie
O00160	MYO1F	MYO1F	Unconventional myosin-If
B0I1T2	MYO1G	MYO1G	Unconventional myosin-Ig
Q9Y4I1	MYO5A	MYO5A	Unconventional myosin-Va
Q9UM54	MYO6	MYO6	Unconventional myosin-VI (MYO6_HUMAN)
Q9UM54-6	MYO6	MYO6	Isoform 6 of Unconventional myosin-VI
Q9NZM1	MYOF	MYOF	Myoferlin
Q9GZZ1	NAA50	NAA50	N-alpha-acetyltransferase 50
Q02083	NAAA	NAAA	N-acylethanolamine-hydrolyzing acid amidase (NAAA_HUMAN)
E9PAV3	NACAM	NACA	Nascent polypeptide-associated complex subunit alpha, muscle-specific form (NACAM_HUMAN)
Q15274	NADC	QPRT	Nicotinate-nucleotide pyrophosphorylase [carboxylating]
P17050	NAGAB	NAGA	Alpha-N-acetylgalactosaminidase (NAGAB_HUMAN)
Q9UJ70	NAGK	NAGK	N-acetyl-D-glucosamine kinase (NAGK_HUMAN)
Q8N159	NAGS	NAGS	N-acetylglutamate synthase, mitochondrial (NAGS_HUMAN)
Q4G0N4	NAKD2	NADK2	NAD kinase 2, mitochondrial
Q86W24	NAL14	NLRP14	NACHT, LRR and PYD domains-containing protein 14
P43490	NAMPT	NAMPT	Nicotinamide phosphoribosyltransferase
Q9H0A0	NAT10	NAT10	RNA cytidine acetyltransferase
Q9UHE5	NAT8	NAT8	N-acetyltransferase 8 (NAT8_HUMAN)
Q9UHQ9	NB5R1	CYB5R1	NADH-cytochrome b5 reductase 1
P00387	NB5R3	CYB5R3	NADH-cytochrome b5 reductase 3
A2RRP1	NBAS	NBAS	Neuroblastoma-amplified sequence
Q09161	NCBP1	NCBP1	Nuclear cap-binding protein subunit 1
Q6PIU2	NCEH1	NCEH1	Neutral cholesterol ester hydrolase 1 (NCEH1_HUMAN)
P14598	NCF1	NCF1	Neutrophil cytosol factor 1
P19878	NCF2	NCF2	Neutrophil cytosol factor 2
Q15080	NCF4	NCF4	Neutrophil cytosol factor 4
Q9Y2A7	NCKP1	NCKAP1	Nck-associated protein 1 (NCKP1_HUMAN)
P55160	NCKPL	NCKAP1L	Nck-associated protein 1-like
Q969V3	NCLN	NCLN	Nicalin
Q9HCD5	NCOA5	NCOA5	Nuclear receptor coactivator 5
P16435	NCPR	POR	NADPH--cytochrome P450 reductase
Q13232	NDK3	NME3	Nucleoside diphosphate kinase 3 (NDK3_HUMAN)
P15531	NDKA	NME1	Nucleoside diphosphate kinase A
P22392	NDKB	NME2	Nucleoside diphosphate kinase B
Q92597	NDRG1	NDRG1	Protein NDRG1 (NDRG1_HUMAN)
Q9UN36	NDRG2	NDRG2	Protein NDRG2
O00483	NDUA4	NDUFA4	Cytochrome c oxidase subunit NDUFA4
Q16718	NDUA5	NDUFA5	NADH dehydrogenase [ubiquinone] 1 alpha subcomplex subunit 5
P56556	NDUA6	NDUFA6	NADH dehydrogenase [ubiquinone] 1 alpha subcomplex subunit 6 (NDUA6_HUMAN)
O95182	NDUA7	NDUFA7	NADH dehydrogenase [ubiquinone] 1 alpha subcomplex subunit 7 (NDUA7_HUMAN)
P51970	NDUA8	NDUFA8	NADH dehydrogenase [ubiquinone] 1 alpha subcomplex subunit 8 (NDUA8_HUMAN)
Q16795	NDUA9	NDUFA9	NADH dehydrogenase [ubiquinone] 1 alpha subcomplex subunit 9, mitochondrial
O95299	NDUAA	NDUFA10	NADH dehydrogenase [ubiquinone] 1 alpha subcomplex subunit 10, mitochondrial
Q86Y39	NDUAB	NDUFA11	NADH dehydrogenase [ubiquinone] 1 alpha subcomplex subunit 11 (NDUAB_HUMAN)
Q9UI09	NDUAC	NDUFA12	NADH dehydrogenase [ubiquinone] 1 alpha subcomplex subunit 12 (NDUAC_HUMAN)
Q9P0J0	NDUAD	NDUFA13	NADH dehydrogenase [ubiquinone] 1 alpha subcomplex subunit 13
O43676	NDUB3	NDUFB3	NADH dehydrogenase [ubiquinone] 1 beta subcomplex subunit 3 (NDUB3_HUMAN)
O95168	NDUB4	NDUFB4	NADH dehydrogenase [ubiquinone] 1 beta subcomplex subunit 4 (NDUB4_HUMAN)
O43674	NDUB5	NDUFB5	NADH dehydrogenase [ubiquinone] 1 beta subcomplex subunit 5, mitochondrial (NDUB5_HUMAN)
O95169	NDUB8	NDUFB8	NADH dehydrogenase [ubiquinone] 1 beta subcomplex subunit 8, mitochondrial (NDUB8_HUMAN)
Q9Y6M9	NDUB9	NDUFB9	NADH dehydrogenase [ubiquinone] 1 beta subcomplex subunit 9 (NDUB9_HUMAN)
O96000	NDUBA	NDUFB10	NADH dehydrogenase [ubiquinone] 1 beta subcomplex subunit 10 (NDUBA_HUMAN)
Q9NX14	NDUBB	NDUFB11	NADH dehydrogenase [ubiquinone] 1 beta subcomplex subunit 11, mitochondrial (NDUBB_HUMAN)
O95298	NDUC2	NDUFC2	NADH dehydrogenase [ubiquinone] 1 subunit C2 (NDUC2_HUMAN)
Q7L592	NDUF7	NDUFAF7	Protein arginine methyltransferase NDUFAF7, mitochondrial
P28331	NDUS1	NDUFS1	NADH-ubiquinone oxidoreductase 75 kDa subunit, mitochondrial
P28331-3	NDUS1	NDUFS1	Isoform 3 of NADH-ubiquinone oxidoreductase 75 kDa subunit, mitochondrial (NDUS1_HUMAN)
O75306	NDUS2	NDUFS2	NADH dehydrogenase [ubiquinone] iron-sulfur protein 2, mitochondrial (NDUS2_HUMAN)
O75489	NDUS3	NDUFS3	NADH dehydrogenase [ubiquinone] iron-sulfur protein 3, mitochondrial
O43920	NDUS5	NDUFS5	NADH dehydrogenase [ubiquinone] iron-sulfur protein 5 (NDUS5_HUMAN)
O75251	NDUS7	NDUFS7	NADH dehydrogenase [ubiquinone] iron-sulfur protein 7, mitochondrial (NDUS7_HUMAN)
O00217	NDUS8	NDUFS8	NADH dehydrogenase [ubiquinone] iron-sulfur protein 8, mitochondrial (NDUS8_HUMAN)
P49821	NDUV1	NDUFV1	NADH dehydrogenase [ubiquinone] flavoprotein 1, mitochondrial
P20929	NEBU	NEB	Nebulin (NEBU_HUMAN)
Q9NVZ3	NECP2	NECAP2	Adaptin ear-binding coat-associated protein 2
P46934-4	NEDD4	NEDD4	Isoform 4 of E3 ubiquitin-protein ligase NEDD4
Q15843	NEDD8	NEDD8	NEDD8
Q8WX92	NELFB	NELFB	Negative elongation factor B
P08473	NEP	MME	Neprilysin (NEP_HUMAN)
P48681	NEST	NES	Nestin
Q8NFW8	NEUA	CMAS	N-acylneuraminate cytidylyltransferase (NEUA_HUMAN)
Q9BYT8	NEUL	NLN	Neurolysin, mitochondrial (NEUL_HUMAN)
Q99519	NEUR1	NEU1	Sialidase-1
P12036	NFH	NEFH	Neurofilament heavy polypeptide (NFH_HUMAN)
P19838	NFKB1	NFKB1	Nuclear factor NF-kappa-B p105 subunit
Q00653	NFKB2	NFKB2	Nuclear factor NF-kappa-B p100 subunit
Q9Y697	NFS1	NFS1	Cysteine desulfurase, mitochondrial
P80188	NGAL	LCN2	Neutrophil gelatinase-associated lipocalin
Q8N5V2	NGEF	NGEF	Ephexin-1
P55769	NH2L1	SNU13	NHP2-like protein 1
Q5JS37	NHLC3	NHLRC3	NHL repeat-containing protein 3 (NHLC3_HUMAN)
O14745	NHRF1	SLC9A3R1	Na(+)/H(+) exchange regulatory cofactor NHE-RF1
Q15599	NHRF2	SLC9A3R2	Na(+)/H(+) exchange regulatory cofactor NHE-RF2
Q9BZQ8	NIBA1	NIBAN1	Protein Niban 1
Q96TA1	NIBA2	NIBAN2	Protein Niban 2
Q92542	NICA	NCSTN	Nicastrin (NICA_HUMAN)
P14543	NID1	NID1	Nidogen-1
Q14112	NID2	NID2	Nidogen-2 (NID2_HUMAN)
Q9GZT8	NIF3L	NIF3L1	NIF3-like protein 1
Q9BPW8	NIPS1	NIPSNAP1	Protein NipSnap homolog 1
O75323	NIPS2	NIPSNAP2	Protein NipSnap homolog 2
Q86X76	NIT1	NIT1	Deaminated glutathione amidase
Q9NQR4	NIT2	NIT2	Omega-amidase NIT2 (NIT2_HUMAN)
P22307	NLTP	SCP2	Non-specific lipid-transfer protein
Q96D46	NMD3	NMD3	60S ribosomal export protein NMD3 (NMD3_HUMAN)
Q13287	NMI	NMI	N-myc-interactor
Q9HAN9	NMNA1	NMNAT1	Nicotinamide/nicotinic acid mononucleotide adenylyltransferase 1 (NMNA1_HUMAN)
Q9HBL8	NMRL1	NMRAL1	NmrA-like family domain-containing protein 1 (NMRL1_HUMAN)
[truncated: 1,385 more rows]

## Sheet: HCC FASP Control
Main Accession	Protein	Gene Name	Description
P31946	1433B	YWHAB	14-3-3 protein beta/alpha
P62258	1433E	YWHAE	14-3-3 protein epsilon
Q04917	1433F	YWHAH	14-3-3 protein eta
P61981	1433G	YWHAG	14-3-3 protein gamma
P27348	1433T	YWHAQ	14-3-3 protein theta
P63104	1433Z	YWHAZ	14-3-3 protein zeta/delta
Q13362	2A5G	PPP2R5C	Serine/threonine-protein phosphatase 2A 56 kDa regulatory subunit gamma isoform
P30153	2AAA	PPP2R1A	Serine/threonine-protein phosphatase 2A 65 kDa regulatory subunit A alpha isoform
Q9H2F3	3BHS7	HSD3B7	3 beta-hydroxysteroid dehydrogenase type 7
P46952	3HAO	HAAO	3-hydroxyanthranilate 3,4-dioxygenase
P31937	3HIDH	HIBADH	3-hydroxyisobutyrate dehydrogenase, mitochondrial
P08195	4F2	SLC3A2	4F2 cell-surface antigen heavy chain
Q7L1Q6	5MP2	BZW1	eIF5-mimic protein 2 (5MP2_HUMAN)
P49902	5NTC	NT5C2	Cytosolic purine 5'-nucleotidase (5NTC_HUMAN)
P21589	5NTD	NT5E	5'-nucleotidase (5NTD_HUMAN)
P52209	6PGD	PGD	6-phosphogluconate dehydrogenase, decarboxylating
O95336	6PGL	PGLS	6-phosphogluconolactonase (6PGL_HUMAN)
Q8IZ83	A16A1	ALDH16A1	Aldehyde dehydrogenase family 16 member A1
P02763	A1AG1	ORM1	Alpha-1-acid glycoprotein 1
P19652	A1AG2	ORM2	Alpha-1-acid glycoprotein 2
P01009	A1AT	SERPINA1	Alpha-1-antitrypsin
P04217	A1BG	A1BG	Alpha-1B-glycoprotein
Q9NQ94	A1CF	A1CF	APOBEC1 complementation factor (A1CF_HUMAN)
P08697	A2AP	SERPINF2	Alpha-2-antiplasmin (A2AP_HUMAN)
P01023	A2MG	A2M	Alpha-2-macroglobulin
P22760	AAAD	AADAC	Arylacetamide deacetylase
Q9NRG9	AAAS	AAAS	Aladin (AAAS_HUMAN)
P01011	AACT	SERPINA3	Alpha-1-antichymotrypsin
Q8N5Z0	AADAT	AADAT	Kynurenine/alpha-aminoadipate aminotransferase, mitochondrial (AADAT_HUMAN)
O43741	AAKB2	PRKAB2	5'-AMP-activated protein kinase subunit beta-2 (AAKB2_HUMAN)
P54619	AAKG1	PRKAG1	5'-AMP-activated protein kinase subunit gamma-1 (AAKG1_HUMAN)
Q13131	AAPK1	PRKAA1	5'-AMP-activated protein kinase catalytic subunit alpha-1 (AAPK1_HUMAN)
Q9UDR5	AASS	AASS	Alpha-aminoadipic semialdehyde synthase, mitochondrial
P17174	AATC	GOT1	Aspartate aminotransferase, cytoplasmic
P00505	AATM	GOT2	Aspartate aminotransferase, mitochondrial
Q8N139	ABCA6	ABCA6	ATP-binding cassette sub-family A member 6 (ABCA6_HUMAN)
O94911	ABCA8	ABCA8	ABC-type organic anion transporter ABCA8
Q9NP58	ABCB6	ABCB6	ATP-binding cassette sub-family B member 6 (ABCB6_HUMAN)
O75027	ABCB7	ABCB7	Iron-sulfur clusters transporter ABCB7, mitochondrial
Q9NRK6	ABCBA	ABCB10	ATP-binding cassette sub-family B member 10, mitochondrial (ABCBA_HUMAN)
O95342	ABCBB	ABCB11	Bile salt export pump
P28288	ABCD3	ABCD3	ATP-binding cassette sub-family D member 3
P61221	ABCE1	ABCE1	ATP-binding cassette sub-family E member 1 (ABCE1_HUMAN)
Q8NE71	ABCF1	ABCF1	ATP-binding cassette sub-family F member 1
Q9NUQ8	ABCF3	ABCF3	ATP-binding cassette sub-family F member 3
Q8N2K0	ABD12	ABHD12	Lysophosphatidylserine lipase ABHD12 (ABD12_HUMAN)
Q6UXT9	ABH15	ABHD15	Protein ABHD15
Q9BV23	ABHD6	ABHD6	Monoacylglycerol lipase ABHD6 (ABHD6_HUMAN)
Q9NUJ1-2	ABHDA	ABHD10	Isoform 2 of Palmitoyl-protein thioesterase ABHD10, mitochondrial (ABHDA_HUMAN)
Q9NUJ1	ABHDA	ABHD10	Palmitoyl-protein thioesterase ABHD10, mitochondrial (ABHDA_HUMAN)
Q8NFV4	ABHDB	ABHD11	sn-1-specific diacylglycerol lipase ABHD11 (ABHDB_HUMAN)
Q96IU4	ABHEB	ABHD14B	Protein ABHD14B
O95870	ABHGA	ABHD16A	Phosphatidylserine lipase ABHD16A (ABHGA_HUMAN)
O94929-2	ABLM3	ABLIM3	Isoform 2 of Actin-binding LIM protein 3
Q13085	ACACA	ACACA	Acetyl-CoA carboxylase 1 (ACACA_HUMAN)
O00763	ACACB	ACACB	Acetyl-CoA carboxylase 2
Q9UKU7	ACAD8	ACAD8	Isobutyryl-CoA dehydrogenase, mitochondrial (ACAD8_HUMAN)
Q9H845	ACAD9	ACAD9	Complex I assembly factor ACAD9, mitochondrial (ACAD9_HUMAN)
P28330	ACADL	ACADL	Long-chain specific acyl-CoA dehydrogenase, mitochondrial (ACADL_HUMAN)
P11310	ACADM	ACADM	Medium-chain specific acyl-CoA dehydrogenase, mitochondrial
P16219	ACADS	ACADS	Short-chain specific acyl-CoA dehydrogenase, mitochondrial
P49748	ACADV	ACADVL	Very long-chain specific acyl-CoA dehydrogenase, mitochondrial
Q5T8D3-2	ACBD5	ACBD5	Isoform 2 of Acyl-CoA-binding domain-containing protein 5 (ACBD5_HUMAN)
Q5T8D3	ACBD5	ACBD5	Acyl-CoA-binding domain-containing protein 5
P07108	ACBP	DBI	Acyl-CoA-binding protein
Q6JQN1	ACD10	ACAD10	Acyl-CoA dehydrogenase family member 10 (ACD10_HUMAN)
Q709F0	ACD11	ACAD11	Acyl-CoA dehydrogenase family member 11
P45954	ACDSB	ACADSB	Short/branched chain specific acyl-CoA dehydrogenase, mitochondrial
P53396	ACLY	ACLY	ATP-citrate synthase
Q8TDX5	ACMSD	ACMSD	2-amino-3-carboxymuconate-6-semialdehyde decarboxylase
Q8WYK0	ACO12	ACOT12	Acetyl-coenzyme A thioesterase (ACO12_HUMAN)
Q9NPJ3	ACO13	ACOT13	Acyl-coenzyme A thioesterase 13
P21399	ACOC	ACO1	Cytoplasmic aconitate hydratase
Q99798	ACON	ACO2	Aconitate hydratase, mitochondrial
P49753	ACOT2	ACOT2	Acyl-coenzyme A thioesterase 2, mitochondrial
Q8N9L9	ACOT4	ACOT4	Peroxisomal succinyl-coenzyme A thioesterase (ACOT4_HUMAN)
O14734	ACOT8	ACOT8	Acyl-coenzyme A thioesterase 8 (ACOT8_HUMAN)
Q9Y305	ACOT9	ACOT9	Acyl-coenzyme A thioesterase 9, mitochondrial
Q15067	ACOX1	ACOX1	Peroxisomal acyl-coenzyme A oxidase 1
Q15067-2	ACOX1	ACOX1	Isoform 2 of Peroxisomal acyl-coenzyme A oxidase 1 (ACOX1_HUMAN)
Q99424	ACOX2	ACOX2	Peroxisomal acyl-coenzyme A oxidase 2
O15254	ACOX3	ACOX3	Peroxisomal acyl-coenzyme A oxidase 3 (ACOX3_HUMAN)
P13798	ACPH	APEH	Acylamino-acid-releasing enzyme
O14561	ACPM	NDUFAB1	Acyl carrier protein, mitochondrial
Q08AH3	ACS2A	ACSM2A	Acyl-coenzyme A synthetase ACSM2A, mitochondrial
Q68CK6	ACS2B	ACSM2B	Acyl-coenzyme A synthetase ACSM2B, mitochondrial
Q9NR19	ACSA	ACSS2	Acetyl-coenzyme A synthetase, cytoplasmic (ACSA_HUMAN)
Q96CM8	ACSF2	ACSF2	Medium-chain acyl-CoA ligase ACSF2, mitochondrial
Q4G176	ACSF3	ACSF3	Malonate--CoA ligase ACSF3, mitochondrial (ACSF3_HUMAN)
P33121	ACSL1	ACSL1	Long-chain-fatty-acid--CoA ligase 1
P33121-3	ACSL1	ACSL1	Isoform 3 of Long-chain-fatty-acid--CoA ligase 1 (ACSL1_HUMAN)
O95573	ACSL3	ACSL3	Fatty acid CoA ligase Acsl3 (ACSL3_HUMAN)
Q9ULC5	ACSL5	ACSL5	Long-chain-fatty-acid--CoA ligase 5
Q53FZ2	ACSM3	ACSM3	Acyl-coenzyme A synthetase ACSM3, mitochondrial
Q6NUN0	ACSM5	ACSM5	Acyl-coenzyme A synthetase ACSM5, mitochondrial
Q9H6R3	ACSS3	ACSS3	Acyl-CoA synthetase short-chain family member 3, mitochondrial
P62736	ACTA	ACTA2	Actin, aortic smooth muscle
P60709	ACTB	ACTB	Actin, cytoplasmic 1
Q562R1	ACTBL	ACTBL2	Beta-actin-like protein 2
P68032	ACTC	ACTC1	Actin, alpha cardiac muscle 1 (ACTC_HUMAN)
P63261	ACTG	ACTG1	Actin, cytoplasmic 2
P12814	ACTN1	ACTN1	Alpha-actinin-1
O43707	ACTN4	ACTN4	Alpha-actinin-4
P42025	ACTY	ACTR1B	Beta-centractin (ACTY_HUMAN)
P61163	ACTZ	ACTR1A	Alpha-centractin (ACTZ_HUMAN)
Q03154	ACY1	ACY1	Aminoacylase-1
Q96HD9	ACY3	ACY3	N-acyl-aromatic-L-amino acid amidohydrolase (carboxylate-forming) (ACY3_HUMAN)
O00116	ADAS	AGPS	Alkyldihydroxyacetonephosphate synthase, peroxisomal (ADAS_HUMAN)
P35611	ADDA	ADD1	Alpha-adducin (ADDA_HUMAN)
P07327	ADH1A	ADH1A	Alcohol dehydrogenase 1A
P00325	ADH1B	ADH1B	All-trans-retinol dehydrogenase [NAD(+)] ADH1B
P00326	ADH1G	ADH1C	Alcohol dehydrogenase 1C
P08319	ADH4	ADH4	All-trans-retinol dehydrogenase [NAD(+)] ADH4
P28332	ADH6	ADH6	Alcohol dehydrogenase 6
P11766	ADHX	ADH5	Alcohol dehydrogenase class-3
P55263	ADK	ADK	Adenosine kinase
Q9BRR6	ADPGK	ADPGK	ADP-dependent glucokinase (ADPGK_HUMAN)
Q9NX46	ADPRS	ADPRS	ADP-ribosylhydrolase ARH3 (ADPRS_HUMAN)
P22570	ADRO	FDXR	NADPH:adrenodoxin oxidoreductase, mitochondrial
P12235	ADT1	SLC25A4	ADP/ATP translocase 1
P05141	ADT2	SLC25A5	ADP/ATP translocase 2
P12236	ADT3	SLC25A6	ADP/ATP translocase 3
P10109	ADX	FDX1	Adrenodoxin, mitochondrial (ADX_HUMAN)
P55196	AFAD	AFDN	Afadin
P55196-1	AFAD	AFDN	Isoform 2 of Afadin
P43652	AFAM	AFM	Afamin
Q9Y4W6	AFG32	AFG3L2	AFG3-like protein 2 (AFG32_HUMAN)
P06280	AGAL	GLA	Alpha-galactosidase A (AGAL_HUMAN)
Q53H12	AGK	AGK	Acylglycerol kinase, mitochondrial (AGK_HUMAN)
O95394	AGM1	PGM3	Phosphoacetylglucosamine mutase (AGM1_HUMAN)
O00468	AGRIN	AGRN	Agrin (AGRIN_HUMAN)
P21549	AGT1	AGXT	Alanine--glyoxylate aminotransferase (AGT1_HUMAN)
Q9BYV1	AGT2	AGXT2	Alanine--glyoxylate aminotransferase 2, mitochondrial
Q09666	AHNK	AHNAK	Neuroblast differentiation-associated protein AHNAK
Q8IVF2	AHNK2	AHNAK2	Protein AHNAK2 (AHNK2_HUMAN)
O95433	AHSA1	AHSA1	Activator of 90 kDa heat shock protein ATPase homolog 1 (AHSA1_HUMAN)
O95831	AIFM1	AIFM1	Apoptosis-inducing factor 1, mitochondrial
Q9NVV5	AIG1	AIG1	Androgen-induced gene 1 protein (AIG1_HUMAN)
Q13155	AIMP2	AIMP2	Aminoacyl tRNA synthase complex-interacting multifunctional protein 2 (AIMP2_HUMAN)
O00170	AIP	AIP	AH receptor-interacting protein
P14550	AK1A1	AKR1A1	Aldo-keto reductase family 1 member A1
O60218	AK1BA	AKR1B10	Aldo-keto reductase family 1 member B10
Q04828	AK1C1	AKR1C1	Aldo-keto reductase family 1 member C1
P52895	AK1C2	AKR1C2	Aldo-keto reductase family 1 member C2
P42330	AK1C3	AKR1C3	Aldo-keto reductase family 1 member C3
P17516	AK1C4	AKR1C4	Aldo-keto reductase family 1 member C4
P51857	AK1D1	AKR1D1	Aldo-keto reductase family 1 member D1
Q9Y2D5	AKAP2	AKAP2	A-kinase anchor protein 2
Q99996	AKAP9	AKAP9	A-kinase anchor protein 9 (AKAP9_HUMAN)
P31749	AKT1	AKT1	RAC-alpha serine/threonine-protein kinase (AKT1_HUMAN)
P00352	AL1A1	ALDH1A1	Retinal dehydrogenase 1
P47895	AL1A3	ALDH1A3	Aldehyde dehydrogenase family 1 member A3
P30837	AL1B1	ALDH1B1	Aldehyde dehydrogenase X, mitochondrial
O75891	AL1L1	ALDH1L1	Cytosolic 10-formyltetrahydrofolate dehydrogenase
P51648	AL3A2	ALDH3A2	Aldehyde dehydrogenase family 3 member A2
P30038	AL4A1	ALDH4A1	Delta-1-pyrroline-5-carboxylate dehydrogenase, mitochondrial
P49419	AL7A1	ALDH7A1	Alpha-aminoadipic semialdehyde dehydrogenase
Q9H2A2	AL8A1	ALDH8A1	2-aminomuconic semialdehyde dehydrogenase
P49189	AL9A1	ALDH9A1	4-trimethylaminobutyraldehyde dehydrogenase
P24298	ALAT1	GPT	Alanine aminotransferase 1
Q8TD30	ALAT2	GPT2	Alanine aminotransferase 2 (ALAT2_HUMAN)
P02768	ALBU	ALB	Albumin
P05091	ALDH2	ALDH2	Aldehyde dehydrogenase, mitochondrial
P04075	ALDOA	ALDOA	Fructose-bisphosphate aldolase A
P05062	ALDOB	ALDOB	Fructose-bisphosphate aldolase B
P09972	ALDOC	ALDOC	Fructose-bisphosphate aldolase C
P15121	ALDR	AKR1B1	Aldo-keto reductase family 1 member B1
Q9BV10	ALG12	ALG12	Dol-P-Man:Man(7)GlcNAc(2)-PP-Dol alpha-1,6-mannosyltransferase (ALG12_HUMAN)
Q9H553	ALG2	ALG2	Alpha-1,3/1,6-mannosyltransferase ALG2
Q9Y673	ALG5	ALG5	Dolichyl-phosphate beta-glucosyltransferase (ALG5_HUMAN)
P35858	ALS	IGFALS	Insulin-like growth factor-binding protein complex acid labile subunit
Q9UHK6	AMACR	AMACR	Alpha-methylacyl-CoA racemase
P02760	AMBP	AMBP	Protein AMBP
Q6DCA0	AMERL	AMMECR1L	AMMECR1-like protein (AMERL_HUMAN)
Q9H4A4	AMPB	RNPEP	Aminopeptidase B
Q01433	AMPD2	AMPD2	AMP deaminase 2 (AMPD2_HUMAN)
Q07075	AMPE	ENPEP	Glutamyl aminopeptidase (AMPE_HUMAN)
P28838	AMPL	LAP3	Cytosol aminopeptidase
P15144	AMPN	ANPEP	Aminopeptidase N
P39687	AN32A	ANP32A	Acidic leucine-rich nuclear phosphoprotein 32 family member A
Q92688	AN32B	ANP32B	Acidic leucine-rich nuclear phosphoprotein 32 family member B
P54802	ANAG	NAGLU	Alpha-N-acetylglucosaminidase (ANAG_HUMAN)
Q9P2R3	ANFY1	ANKFY1	Rabankyrin-5 (ANFY1_HUMAN)
P03950	ANGI	ANG	Angiogenin (ANGI_HUMAN)
Q8NI99	ANGL6	ANGPTL6	Angiopoietin-related protein 6
P01019	ANGT	AGT	Angiotensinogen
P16157	ANK1	ANK1	Ankyrin-1
O14744	ANM5	PRMT5	Protein arginine N-methyltransferase 5
Q6UB99	ANR11	ANKRD11	Ankyrin repeat domain-containing protein 11 (ANR11_HUMAN)
Q6UB98	ANR12	ANKRD12	Ankyrin repeat domain-containing protein 12 (ANR12_HUMAN)
P01008	ANT3	SERPINC1	Antithrombin-III
P50995	ANX11	ANXA11	Annexin A11 (ANX11_HUMAN)
P27216	ANX13	ANXA13	Annexin A13
P04083	ANXA1	ANXA1	Annexin A1
P07355	ANXA2	ANXA2	Annexin A2
P12429	ANXA3	ANXA3	Annexin A3 (ANXA3_HUMAN)
P09525	ANXA4	ANXA4	Annexin A4
P08758	ANXA5	ANXA5	Annexin A5
P08133	ANXA6	ANXA6	Annexin A6
P20073	ANXA7	ANXA7	Annexin A7
Q16853	AOC3	AOC3	Membrane primary amine oxidase
P21397	AOFA	MAOA	Amine oxidase [flavin-containing] A
P27338	AOFB	MAOB	Amine oxidase [flavin-containing] B
Q06278	AOXA	AOX1	Aldehyde oxidase
Q10567	AP1B1	AP1B1	AP-1 complex subunit beta-1
Q10567-3	AP1B1	AP1B1	Isoform C of AP-1 complex subunit beta-1 (AP1B1_HUMAN)
O43747	AP1G1	AP1G1	AP-1 complex subunit gamma-1 (AP1G1_HUMAN)
Q9BXS5	AP1M1	AP1M1	AP-1 complex subunit mu-1 (AP1M1_HUMAN)
P61966	AP1S1	AP1S1	AP-1 complex subunit sigma-1A (AP1S1_HUMAN)
O95782	AP2A1	AP2A1	AP-2 complex subunit alpha-1 (AP2A1_HUMAN)
O94973	AP2A2	AP2A2	AP-2 complex subunit alpha-2
O94973-2	AP2A2	AP2A2	Isoform 2 of AP-2 complex subunit alpha-2
P63010	AP2B1	AP2B1	AP-2 complex subunit beta
Q96CW1	AP2M1	AP2M1	AP-2 complex subunit mu (AP2M1_HUMAN)
O00203	AP3B1	AP3B1	AP-3 complex subunit beta-1
O14617	AP3D1	AP3D1	AP-3 complex subunit delta-1 (AP3D1_HUMAN)
Q9Y2T2	AP3M1	AP3M1	AP-3 complex subunit mu-1
P50583	AP4A	NUDT2	Bis(5'-nucleosyl)-tetraphosphatase [asymmetrical] (AP4A_HUMAN)
P27695	APEX1	APEX1	DNA repair nuclease/redox regulator APEX1 (APEX1_HUMAN)
Q9BZZ5	API5	API5	Apoptosis inhibitor 5 (API5_HUMAN)
Q9HDC9	APMAP	APMAP	Adipocyte plasma membrane-associated protein
P08519	APOA	LPA	Apolipoprotein(a)
P02647	APOA1	APOA1	Apolipoprotein A-I
P02652	APOA2	APOA2	Apolipoprotein A-II
P04114	APOB	APOB	Apolipoprotein B-100
P02656	APOC3	APOC3	Apolipoprotein C-III (APOC3_HUMAN)
P05090	APOD	APOD	Apolipoprotein D
P02649	APOE	APOE	Apolipoprotein E
P02749	APOH	APOH	Beta-2-glycoprotein 1
Q9BQE5	APOL2	APOL2	Apolipoprotein L2 (APOL2_HUMAN)
O95236	APOL3	APOL3	Apolipoprotein L3 (APOL3_HUMAN)
P07741	APT	APRT	Adenine phosphoribosyltransferase
P29972	AQP1	AQP1	Aquaporin-1 (AQP1_HUMAN)
Q8NBQ7	AQP11	AQP11	Aquaporin-11 (AQP11_HUMAN)
O43315	AQP9	AQP9	Aquaporin-9 (AQP9_HUMAN)
Q15041	AR6P1	ARL6IP1	ADP-ribosylation factor-like protein 6-interacting protein 1 (AR6P1_HUMAN)
P10398	ARAF	ARAF	Serine/threonine-protein kinase A-Raf (ARAF_HUMAN)
Q92747	ARC1A	ARPC1A	Actin-related protein 2/3 complex subunit 1A (ARC1A_HUMAN)
O15143	ARC1B	ARPC1B	Actin-related protein 2/3 complex subunit 1B (ARC1B_HUMAN)
P84077	ARF1	ARF1	ADP-ribosylation factor 1 (ARF1_HUMAN)
P61204	ARF3	ARF3	ADP-ribosylation factor 3
P18085	ARF4	ARF4	ADP-ribosylation factor 4
P84085	ARF5	ARF5	ADP-ribosylation factor 5
P62330	ARF6	ARF6	ADP-ribosylation factor 6 (ARF6_HUMAN)
Q8N6H7	ARFG2	ARFGAP2	ADP-ribosylation factor GTPase-activating protein 2
Q9HCE6-3	ARGAL	ARHGEF10L	Isoform 3 of Rho guanine nucleotide exchange factor 10-like protein (ARGAL_HUMAN)
Q9HCE6	ARGAL	ARHGEF10L	Rho guanine nucleotide exchange factor 10-like protein (ARGAL_HUMAN)
P05089	ARGI1	ARG1	Arginase-1
Q92888	ARHG1	ARHGEF1	Rho guanine nucleotide exchange factor 1
O95376	ARI2	ARIH2	E3 ubiquitin-protein ligase ARIH2 (ARI2_HUMAN)
O43488	ARK72	AKR7A2	Aflatoxin B1 aldehyde reductase member 2
O95154	ARK73	AKR7A3	Aflatoxin B1 aldehyde reductase member 3
P40616	ARL1	ARL1	ADP-ribosylation factor-like protein 1 (ARL1_HUMAN)
Q96BM9	ARL8A	ARL8A	ADP-ribosylation factor-like protein 8A (ARL8A_HUMAN)
Q9NVJ2	ARL8B	ARL8B	ADP-ribosylation factor-like protein 8B
P04424	ARLY	ASL	Argininosuccinate lyase
Q8N2F6	ARM10	ARMC10	Armadillo repeat-containing protein 10 (ARM10_HUMAN)
Q9H993	ARMT1	ARMT1	Damage-control phosphatase ARMT1
Q9NZ32	ARP10	ACTR10	Actin-related protein 10 (ARP10_HUMAN)
P61160	ARP2	ACTR2	Actin-related protein 2 (ARP2_HUMAN)
P61158	ARP3	ACTR3	Actin-related protein 3
Q9BPX5	ARP5L	ARPC5L	Actin-related protein 2/3 complex subunit 5-like protein (ARP5L_HUMAN)
O15144	ARPC2	ARPC2	Actin-related protein 2/3 complex subunit 2
O15145	ARPC3	ARPC3	Actin-related protein 2/3 complex subunit 3
P59998	ARPC4	ARPC4	Actin-related protein 2/3 complex subunit 4
O15511	ARPC5	ARPC5	Actin-related protein 2/3 complex subunit 5 (ARPC5_HUMAN)
P49407	ARRB1	ARRB1	Beta-arrestin-1 (ARRB1_HUMAN)
P15289	ARSA	ARSA	Arylsulfatase A (ARSA_HUMAN)
P51689	ARSD	ARSD	Arylsulfatase D (ARSD_HUMAN)
P51690	ARSL	ARSL	Arylsulfatase L
P11245	ARY2	NAT2	Arylamine N-acetyltransferase 2 (ARY2_HUMAN)
Q9HBK9	AS3MT	AS3MT	Arsenite methyltransferase
Q13510	ASAH1	ASAH1	Acid ceramidase (ASAH1_HUMAN)
P07306	ASGR1	ASGR1	Asialoglycoprotein receptor 1
P07307	ASGR2	ASGR2	Asialoglycoprotein receptor 2 (ASGR2_HUMAN)
O95671	ASML	ASMTL	Probable bifunctional dTTP/UTP pyrophosphatase/methyltransferase protein (ASML_HUMAN)
A6ND91	ASPD	ASPDH	Putative L-aspartate dehydrogenase
Q12797	ASPH	ASPH	Aspartyl/asparaginyl beta-hydroxylase (ASPH_HUMAN)
Q8IZT6	ASPM	ASPM	Abnormal spindle-like microcephaly-associated protein (ASPM_HUMAN)
Q9BXN1	ASPN	ASPN	Asporin (ASPN_HUMAN)
P00966	ASSY	ASS1	Argininosuccinate synthase
Q8NB49	AT11C	ATP11C	Phospholipid-transporting ATPase IG (AT11C_HUMAN)
Q9HD20	AT131	ATP13A1	Endoplasmic reticulum transmembrane helix translocase (AT131_HUMAN)
P05023	AT1A1	ATP1A1	Sodium/potassium-transporting ATPase subunit alpha-1
P50993	AT1A2	ATP1A2	Sodium/potassium-transporting ATPase subunit alpha-2 (AT1A2_HUMAN)
P05026	AT1B1	ATP1B1	Sodium/potassium-transporting ATPase subunit beta-1
P16615	AT2A2	ATP2A2	Sarcoplasmic/endoplasmic reticulum calcium ATPase 2
P20020	AT2B1	ATP2B1	Plasma membrane calcium-transporting ATPase 1 (AT2B1_HUMAN)
P23634	AT2B4	ATP2B4	Plasma membrane calcium-transporting ATPase 4
Q8IUZ5	AT2L2	PHYKPL	5-phosphohydroxy-L-lysine phospho-lyase (AT2L2_HUMAN)
P24539	AT5F1	ATP5PB	ATP synthase F(0) complex subunit B1, mitochondrial
Q8NBU5	ATAD1	ATAD1	Outer mitochondrial transmembrane helix translocase (ATAD1_HUMAN)
Q96QE3	ATAD5	ATAD5	ATPase family AAA domain-containing protein 5
Q9NVI7	ATD3A	ATAD3A	ATPase family AAA domain-containing protein 3A (ATD3A_HUMAN)
Q9NVI7-2	ATD3A	ATAD3A	Isoform 2 of ATPase family AAA domain-containing protein 3A
Q9NT62	ATG3	ATG3	Ubiquitin-like-conjugating enzyme ATG3
O95352	ATG7	ATG7	Ubiquitin-like modifier-activating enzyme ATG7
Q6DD88	ATLA3	ATL3	Atlastin-3
O00244	ATOX1	ATOX1	Copper transport protein ATOX1 (ATOX1_HUMAN)
O75947	ATP5H	ATP5PD	ATP synthase subunit d, mitochondrial
P56385	ATP5I	ATP5ME	ATP synthase subunit e, mitochondrial
O75964	ATP5L	ATP5MG	ATP synthase subunit g, mitochondrial
P25705	ATPA	ATP5F1A	ATP synthase subunit alpha, mitochondrial
P06576	ATPB	ATP5F1B	ATP synthase subunit beta, mitochondrial
P30049	ATPD	ATP5F1D	ATP synthase subunit delta, mitochondrial
Q5TC12	ATPF1	ATPAF1	ATP synthase mitochondrial F1 complex assembly factor 1 (ATPF1_HUMAN)
Q8N5M1	ATPF2	ATPAF2	ATP synthase mitochondrial F1 complex assembly factor 2
P36542	ATPG	ATP5F1C	ATP synthase subunit gamma, mitochondrial
P56134	ATPK	ATP5MF	ATP synthase subunit f, mitochondrial
Q96IX5	ATPMD	ATP5MD	ATP synthase membrane subunit DAPIT, mitochondrial
P48047	ATPO	ATP5PO	ATP synthase subunit O, mitochondrial
P17735	ATTY	TAT	Tyrosine aminotransferase (ATTY_HUMAN)
Q13825	AUHM	AUH	Methylglutaconyl-CoA hydratase, mitochondrial (AUHM_HUMAN)
Q9Y679	AUP1	AUP1	Lipid droplet-regulating VLDL assembly factor AUP1 (AUP1_HUMAN)
Q9BXK5	B2L13	BCL2L13	Bcl-2-like protein 13 (B2L13_HUMAN)
P61769	B2MG	B2M	Beta-2-microglobulin (B2MG_HUMAN)
P02730	B3AT	SLC4A1	Band 3 anion transport protein
Q14032	BAAT	BAAT	Bile acid-CoA:amino acid N-acyltransferase
Q9NXR7	BABA2	BABAM2	BRISC and BRCA1-A complex member 2
Q6ZUV0	BACHL	ACOT7L	Putative cytosolic acyl coenzyme A thioester hydrolase-like (BACHL_HUMAN)
O75531	BAF	BANF1	Barrier-to-autointegration factor
P46379	BAG6	BAG6	Large proline-rich protein BAG6
P51572	BAP31	BCAP31	B-cell receptor-associated protein 31 (BAP31_HUMAN)
P35613	BASI	BSG	Basigin (BASI_HUMAN)
P80723	BASP1	BASP1	Brain acid soluble protein 1
Q07812	BAX	BAX	Apoptosis regulator BAX
P50895	BCAM	BCAM	Basal cell adhesion molecule (BCAM_HUMAN)
Q6ZUJ8	BCAP	PIK3AP1	Phosphoinositide 3-kinase adapter protein 1
O15382	BCAT2	BCAT2	Branched-chain-amino-acid aminotransferase, mitochondrial (BCAT2_HUMAN)
Q9BYV7	BCDO2	BCO2	Carotenoid-cleaving dioxygenase, mitochondrial (BCDO2_HUMAN)
O14874	BCKD	BCKDK	Branched-chain alpha-ketoacid dehydrogenase kinase (BCKD_HUMAN)
Q9Y276	BCS1	BCS1L	Mitochondrial chaperone BCS1 (BCS1_HUMAN)
Q8NFC6	BD1L1	BOD1L1	Biorientation of chromosomes in cell division protein 1-like 1 (BD1L1_HUMAN)
Q02338	BDH	BDH1	D-beta-hydroxybutyrate dehydrogenase, mitochondrial
Q9BUT1	BDH2	BDH2	3-hydroxybutyrate dehydrogenase type 2
P16278	BGAL	GLB1	Beta-galactosidase (BGAL_HUMAN)
Q15582	BGH3	TGFBI	Transforming growth factor-beta-induced protein ig-h3
P08236	BGLR	GUSB	Beta-glucuronidase
Q93088	BHMT1	BHMT	Betaine--homocysteine S-methyltransferase 1
Q9H2M3	BHMT2	BHMT2	S-methylmethionine--homocysteine S-methyltransferase BHMT2
P55957	BID	BID	BH3-interacting domain death agonist (BID_HUMAN)
P53004	BIEA	BLVRA	Biliverdin reductase A
P11021	BIP	HSPA5	Endoplasmic reticulum chaperone BiP
Q13867	BLMH	BLMH	Bleomycin hydrolase (BLMH_HUMAN)
Q2LD37	BLTP1	BLTP1	Bridge-like lipid transfer protein family member 1 (BLTP1_HUMAN)
P30043	BLVRB	BLVRB	Flavin reductase (NADPH)
O75936	BODG	BBOX1	Gamma-butyrobetaine dioxygenase
Q86WA6	BPHL	BPHL	Valacyclovir hydrolase
O95861	BPNT1	BPNT1	3'(2'),5'-bisphosphate nucleotidase 1 (BPNT1_HUMAN)
Q12830	BPTF	BPTF	Nucleosome-remodeling factor subunit BPTF (BPTF_HUMAN)
P46736	BRCC3	BRCC3	Lys-63-specific deubiquitinase BRCC36 (BRCC3_HUMAN)
Q5VW32	BROX	BROX	BRO1 domain-containing protein BROX (BROX_HUMAN)
Q10589	BST2	BST2	Bone marrow stromal antigen 2 (BST2_HUMAN)
P43251	BTD	BTD	Biotinidase (BTD_HUMAN)
Q9UBR1	BUP1	UPB1	Beta-ureidopropionase
Q86VB7	C163A	CD163	Scavenger receptor cysteine-rich type 1 protein M130 (C163A_HUMAN)
P02746	C1QB	C1QB	Complement C1q subcomponent subunit B
Q07021	C1QBP	C1QBP	Complement component 1 Q subcomponent-binding protein, mitochondrial
P02747	C1QC	C1QC	Complement C1q subcomponent subunit C (C1QC_HUMAN)
P00736	C1R	C1R	Complement C1r subcomponent (C1R_HUMAN)
P09871	C1S	C1S	Complement C1s subcomponent
P11586	C1TC	MTHFD1	C-1-tetrahydrofolate synthase, cytoplasmic
Q6P1N0	C2D1A	CC2D1A	Coiled-coil and C2 domain-containing protein 1A
Q6DHV5	C2D2B	CC2D2B	Protein CC2D2B
P04003	C4BPA	C4BPA	C4b-binding protein alpha chain (C4BPA_HUMAN)
Q99643	C560	SDHC	Succinate dehydrogenase cytochrome b560 subunit, mitochondrial
P43155	CACP	CRAT	Carnitine O-acetyltransferase
P12830	CADH1	CDH1	Cadherin-1 (CADH1_HUMAN)
P12830-2	CADH1	CDH1	Isoform 2 of Cadherin-1 (CADH1_HUMAN)
P19022	CADH2	CDH2	Cadherin-2 (CADH2_HUMAN)
P33151	CADH5	CDH5	Cadherin-5
Q5T440	CAF17	IBA57	Putative transferase CAF17, mitochondrial (CAF17_HUMAN)
P00915	CAH1	CA1	Carbonic anhydrase 1
P00918	CAH2	CA2	Carbonic anhydrase 2
Q05682	CALD1	CALD1	Caldesmon
Q05682-3	CALD1	CALD1	Isoform 3 of Caldesmon
Q8TD86	CALL6	CALML6	Calmodulin-like protein 6 (CALL6_HUMAN)
P0DP23	CALM1	CALM1	Calmodulin-1
P27797	CALR	CALR	Calreticulin
O43852	CALU	CALU	Calumenin (CALU_HUMAN)
P27824	CALX	CANX	Calnexin
P07384	CAN1	CAPN1	Calpain-1 catalytic subunit
P17655	CAN2	CAPN2	Calpain-2 catalytic subunit (CAN2_HUMAN)
O15484	CAN5	CAPN5	Calpain-5 (CAN5_HUMAN)
Q86VP6	CAND1	CAND1	Cullin-associated NEDD8-dissociated protein 1
Q01518	CAP1	CAP1	Adenylyl cyclase-associated protein 1
P20160	CAP7	AZU1	Azurocidin (CAP7_HUMAN)
Q14444	CAPR1	CAPRIN1	Caprin-1 (CAPR1_HUMAN)
P47756	CAPZB	CAPZB	F-actin-capping protein subunit beta
P47756-2	CAPZB	CAPZB	Isoform 2 of F-actin-capping protein subunit beta
P04040	CATA	CAT	Catalase
P07858	CATB	CTSB	Cathepsin B
P53634	CATC	CTSC	Dipeptidyl peptidase 1
P07339	CATD	CTSD	Cathepsin D
P08311	CATG	CTSG	Cathepsin G
P09668	CATH	CTSH	Pro-cathepsin H (CATH_HUMAN)
P25774	CATS	CTSS	Cathepsin S
Q9UBR2	CATZ	CTSZ	Cathepsin Z (CATZ_HUMAN)
Q03135	CAV1	CAV1	Caveolin-1 (CAV1_HUMAN)
Q6NZI2	CAVN1	CAVIN1	Caveolae-associated protein 1
O95810	CAVN2	CAVIN2	Caveolae-associated protein 2 (CAVN2_HUMAN)
Q5BKX8	CAVN4	CAVIN4	Caveolae-associated protein 4
P52907	CAZA1	CAPZA1	F-actin-capping protein subunit alpha-1
P47755	CAZA2	CAPZA2	F-actin-capping protein subunit alpha-2 (CAZA2_HUMAN)
A6NCS6	CB072	C2orf72	Uncharacterized protein C2orf72 (CB072_HUMAN)
P15088	CBPA3	CPA3	Mast cell carboxypeptidase A
Q9Y646	CBPQ	CPQ	Carboxypeptidase Q (CBPQ_HUMAN)
P16152	CBR1	CBR1	Carbonyl reductase [NADPH] 1
O75828	CBR3	CBR3	Carbonyl reductase [NADPH] 3 (CBR3_HUMAN)
Q8N4T8	CBR4	CBR4	3-oxoacyl-[acyl-carrier-protein] reductase (CBR4_HUMAN)
P35520	CBS	CBS	Cystathionine beta-synthase (CBS_HUMAN)
P0DN79	CBSL	CBSL	Cystathionine beta-synthase-like protein
Q13185	CBX3	CBX3	Chromobox protein homolog 3 (CBX3_HUMAN)
Q8IYE0	CC146	CCDC146	Coiled-coil domain-containing protein 146 (CC146_HUMAN)
Q8NDH2	CC168	CCDC168	Leucine-rich repeat transmembrane protein CCDC168 (CC168_HUMAN)
Q6TFL3	CC171	CCDC171	Coiled-coil domain-containing protein 171 (CC171_HUMAN)
Q9NV96	CC50A	TMEM30A	Cell cycle control protein 50A (CC50A_HUMAN)
Q8N163	CCAR2	CCAR2	Cell cycle and apoptosis regulator protein 2 (CCAR2_HUMAN)
O60826	CCD22	CCDC22	Coiled-coil domain-containing protein 22 (CCD22_HUMAN)
Q96A33	CCD47	CCDC47	PAT complex subunit CCDC47 (CCD47_HUMAN)
O14618	CCS	CCS	Copper chaperone for superoxide dismutase (CCS_HUMAN)
P08571	CD14	CD14	Monocyte differentiation antigen CD14
Q13740	CD166	ALCAM	CD166 antigen (CD166_HUMAN)
Q99467	CD180	CD180	CD180 antigen (CD180_HUMAN)
P16671	CD36	CD36	Platelet glycoprotein 4 (CD36_HUMAN)
P28907	CD38	CD38	ADP-ribosyl cyclase/cyclic ADP-ribose hydrolase 1 (CD38_HUMAN)
P16070	CD44	CD44	CD44 antigen (CD44_HUMAN)
P13987	CD59	CD59	CD59 glycoprotein (CD59_HUMAN)
P60033	CD81	CD81	CD81 antigen
P27701	CD82	CD82	CD82 antigen
P21926	CD9	CD9	CD9 antigen
Q16543	CDC37	CDC37	Hsp90 co-chaperone Cdc37 (CDC37_HUMAN)
P60953	CDC42	CDC42	Cell division control protein 42 homolog
P32320	CDD	CDA	Cytidine deaminase (CDD_HUMAN)
O95674	CDS2	CDS2	Phosphatidate cytidylyltransferase 2 (CDS2_HUMAN)
Q92879	CELF1	CELF1	CUGBP Elav-like family member 1
P49454	CENPF	CENPF	Centromere protein F
Q7Z7K6	CENPV	CENPV	Centromere protein V
Q9Y6K0	CEPT1	CEPT1	Choline/ethanolaminephosphotransferase 1 (CEPT1_HUMAN)
Q96G23	CERS2	CERS2	Ceramide synthase 2 (CERS2_HUMAN)
Q9HA82	CERS4	CERS4	Ceramide synthase 4 (CERS4_HUMAN)
P00450	CERU	CP	Ceruloplasmin
P00751	CFAB	CFB	Complement factor B
P08603	CFAH	CFH	Complement factor H
P05156	CFAI	CFI	Complement factor I
P32929	CGL	CTH	Cystathionine gamma-lyase
Q0VF96	CGNL1	CGNL1	Cingulin-like protein 1
Q6P1X6	CH082	C8orf82	UPF0598 protein C8orf82
P61604	CH10	HSPE1	10 kDa heat shock protein, mitochondrial
P10809	CH60	HSPD1	60 kDa heat shock protein, mitochondrial
Q8NE62	CHDH	CHDH	Choline dehydrogenase, mitochondrial (CHDH_HUMAN)
Q9BWS9	CHID1	CHID1	Chitinase domain-containing protein 1
P06276	CHLE	BCHE	Cholinesterase (CHLE_HUMAN)
Q8WUD6	CHPT1	CHPT1	Cholinephosphotransferase 1 (CHPT1_HUMAN)
O76071	CIAO1	CIAO1	Probable cytosolic iron-sulfur protein assembly protein CIAO1 (CIAO1_HUMAN)
Q14011	CIRBP	CIRBP	Cold-inducible RNA-binding protein (CIRBP_HUMAN)
Q9NZ45	CISD1	CISD1	CDGSH iron-sulfur domain-containing protein 1 (CISD1_HUMAN)
Q8N5K1	CISD2	CISD2	CDGSH iron-sulfur domain-containing protein 2
P0C7P0	CISD3	CISD3	CDGSH iron-sulfur domain-containing protein 3, mitochondrial
O75390	CISY	CS	Citrate synthase, mitochondrial
Q9H0W9	CK054	C11orf54	Ester hydrolase C11orf54
Q96JB5	CK5P3	CDK5RAP3	CDK5 regulatory subunit-associated protein 3 (CK5P3_HUMAN)
Q07065	CKAP4	CKAP4	Cytoskeleton-associated protein 4 (CKAP4_HUMAN)
Q7Z460	CLAP1	CLASP1	CLIP-associating protein 1 (CLAP1_HUMAN)
Q6UXB4	CLC4G	CLEC4G	C-type lectin domain family 4 member G (CLC4G_HUMAN)
Q9H2X3	CLC4M	CLEC4M	C-type lectin domain family 4 member M (CLC4M_HUMAN)
P51795	CLCN5	CLCN5	H(+)/Cl(-) exchange transporter 5 (CLCN5_HUMAN)
Q00610	CLH1	CLTC	Clathrin heavy chain 1
O00299	CLIC1	CLIC1	Chloride intracellular channel protein 1
Q9Y696	CLIC4	CLIC4	Chloride intracellular channel protein 4 (CLIC4_HUMAN)
P30622	CLIP1	CLIP1	CAP-Gly domain-containing linker protein 1 (CLIP1_HUMAN)
Q96JQ2	CLMN	CLMN	Calmin (CLMN_HUMAN)
Q96KA5	CLP1L	CLPTM1L	Lipid scramblase CLPTM1L (CLP1L_HUMAN)
Q9H078	CLPB	CLPB	Mitochondrial disaggregase (CLPB_HUMAN)
Q16740	CLPP	CLPP	ATP-dependent Clp protease proteolytic subunit, mitochondrial
O96005	CLPT1	CLPTM1	Putative lipid scramblase CLPTM1 (CLPT1_HUMAN)
O76031	CLPX	CLPX	ATP-dependent Clp protease ATP-binding subunit clpX-like, mitochondrial (CLPX_HUMAN)
O75153	CLU	CLUH	Clustered mitochondria protein homolog (CLU_HUMAN)
P10909	CLUS	CLU	Clusterin
Q8N0X4	CLYBL	CLYBL	Citramalyl-CoA lyase, mitochondrial
P23946	CMA1	CMA1	Chymase
Q96DG6	CMBL	CMBL	Carboxymethylenebutenolidase homolog
Q9UJS0	CMC2	SLC25A13	Calcium-binding mitochondrial carrier protein Aralar2
Q86VU5	CMTD1	COMTD1	Catechol O-methyltransferase domain-containing protein 1 (CMTD1_HUMAN)
P09543	CN37	CNP	2',3'-cyclic-nucleotide 3'-phosphodiesterase (CN37_HUMAN)
Q96KP4	CNDP2	CNDP2	Cytosolic non-specific dipeptidase
Q96KP4-2	CNDP2	CNDP2	Isoform 2 of Cytosolic non-specific dipeptidase
Q99439	CNN2	CNN2	Calponin-2
A5YKK6	CNOT1	CNOT1	CCR4-NOT transcription complex subunit 1
Q9Y2B0	CNPY2	CNPY2	Protein canopy homolog 2
P02452	CO1A1	COL1A1	Collagen alpha-1(I) chain
P08123	CO1A2	COL1A2	Collagen alpha-2(I) chain
P06681	CO2	C2	Complement C2
P01024	CO3	C3	Complement C3
P02461	CO3A1	COL3A1	Collagen alpha-1(III) chain (CO3A1
P0C0L4	CO4A	C4A	Complement C4-A
P02462	CO4A1	COL4A1	Collagen alpha-1(IV) chain (CO4A1
P08572	CO4A2	COL4A2	Collagen alpha-2(IV) chain (CO4A2
P0C0L5	CO4B	C4B	Complement C4-B (CO4B_HUMAN)
P01031	CO5	C5	Complement C5 (CO5_HUMAN)
P13671	CO6	C6	Complement component C6 (CO6_HUMAN)
P12109	CO6A1	COL6A1	Collagen alpha-1(VI) chain
P12110	CO6A2	COL6A2	Collagen alpha-2(VI) chain
P12110-2	CO6A2	COL6A2	Isoform 2C2A of Collagen alpha-2(VI) chain
P12111	CO6A3	COL6A3	Collagen alpha-3(VI) chain
A6NMZ7	CO6A6	COL6A6	Collagen alpha-6(VI) chain
P10643	CO7	C7	Complement component C7 (CO7_HUMAN)
P07357	CO8A	C8A	Complement component C8 alpha chain (CO8A_HUMAN)
P07358	CO8B	C8B	Complement component C8 beta chain
P02748	CO9	C9	Complement component C9 (CO9_HUMAN)
Q13057	COASY	COASY	Bifunctional coenzyme A synthase (COASY_HUMAN)
Q53SF7	COBL1	COBLL1	Cordon-bleu protein-like 1
Q99715	COCA1	COL12A1	Collagen alpha-1(XII) chain (COCA1_HUMAN)
Q05707	COEA1	COL14A1	Collagen alpha-1(XIV) chain
P23528	COF1	CFL1	Cofilin-1
Q9Y281	COF2	CFL2	Cofilin-2
P39060	COIA1	COL18A1	Collagen alpha-1(XVIII) chain (COIA1
Q9UBI1	COMD3	COMMD3	COMM domain-containing protein 3
P21964	COMT	COMT	Catechol O-methyltransferase
P53621	COPA	COPA	Coatomer subunit alpha
P53618	COPB	COPB1	Coatomer subunit beta
P35606	COPB2	COPB2	Coatomer subunit beta' (COPB2_HUMAN)
P48444	COPD	ARCN1	Coatomer subunit delta (COPD_HUMAN)
O14579	COPE	COPE	Coatomer subunit epsilon (COPE_HUMAN)
Q9Y678	COPG1	COPG1	Coatomer subunit gamma-1
P61923	COPZ1	COPZ1	Coatomer subunit zeta-1 (COPZ1_HUMAN)
Q9NZJ6	COQ3	COQ3	Ubiquinone biosynthesis O-methyltransferase, mitochondrial (COQ3_HUMAN)
Q5HYK3	COQ5	COQ5	2-methoxy-6-polyprenyl-1,4-benzoquinol methylase, mitochondrial (COQ5_HUMAN)
Q9Y2Z9	COQ6	COQ6	Ubiquinone biosynthesis monooxygenase COQ6, mitochondrial (COQ6_HUMAN)
Q99807	COQ7	COQ7	5-demethoxyubiquinone hydroxylase, mitochondrial
Q8NI60	COQ8A	COQ8A	Atypical kinase COQ8A, mitochondrial (COQ8A_HUMAN)
O75208	COQ9	COQ9	Ubiquinone biosynthesis protein COQ9, mitochondrial (COQ9_HUMAN)
P31146	COR1A	CORO1A	Coronin-1A
Q9BR76	COR1B	CORO1B	Coronin-1B (COR1B_HUMAN)
Q9ULV4	COR1C	CORO1C	Coronin-1C (COR1C_HUMAN)
P57737	CORO7	CORO7	Coronin-7
Q14019	COTL1	COTL1	Coactosin-like protein (COTL1_HUMAN)
P00403	COX2	MT-CO2	Cytochrome c oxidase subunit 2
Q5RI15	COX20	COX20	Cytochrome c oxidase assembly protein COX20, mitochondrial (COX20_HUMAN)
P13073	COX41	COX4I1	Cytochrome c oxidase subunit 4 isoform 1, mitochondrial
P20674	COX5A	COX5A	Cytochrome c oxidase subunit 5A, mitochondrial
P10606	COX5B	COX5B	Cytochrome c oxidase subunit 5B, mitochondrial (COX5B_HUMAN)
P09669	COX6C	COX6C	Cytochrome c oxidase subunit 6C
P15954	COX7C	COX7C	Cytochrome c oxidase subunit 7C, mitochondrial (COX7C_HUMAN)
P04798	CP1A1	CYP1A1	Cytochrome P450 1A1 (CP1A1_HUMAN)
P05177	CP1A2	CYP1A2	Cytochrome P450 1A2
Q6UW02	CP20A	CYP20A1	Cytochrome P450 20A1 (CP20A_HUMAN)
Q02318	CP27A	CYP27A1	Sterol 26-hydroxylase, mitochondrial
P11509	CP2A6	CYP2A6	Cytochrome P450 2A6
P20853	CP2A7	CYP2A7	Cytochrome P450 2A7 (CP2A7_HUMAN)
P20813	CP2B6	CYP2B6	Cytochrome P450 2B6
P10632	CP2C8	CYP2C8	Cytochrome P450 2C8
P11712	CP2C9	CYP2C9	Cytochrome P450 2C9
P33260	CP2CI	CYP2C18	Cytochrome P450 2C18
P33261	CP2CJ	CYP2C19	Cytochrome P450 2C19 (CP2CJ_HUMAN)
P10635	CP2D6	CYP2D6	Cytochrome P450 2D6
P05181	CP2E1	CYP2E1	Cytochrome P450 2E1
P51589	CP2J2	CYP2J2	Cytochrome P450 2J2 (CP2J2_HUMAN)
P08684	CP3A4	CYP3A4	Cytochrome P450 3A4
P20815	CP3A5	CYP3A5	Cytochrome P450 3A5
Q02928	CP4AB	CYP4A11	Cytochrome P450 4A11
Q5TCH4	CP4AM	CYP4A22	Cytochrome P450 4A22 (CP4AM_HUMAN)
P78329	CP4F2	CYP4F2	Cytochrome P450 4F2
Q08477-2	CP4F3	CYP4F3	Isoform CYP4F3B of Cytochrome P450 4F3
Q9HBI6	CP4FB	CYP4F11	Cytochrome P450 4F11
Q9HCS2	CP4FC	CYP4F12	Cytochrome P450 4F12
Q6ZWL3	CP4V2	CYP4V2	Cytochrome P450 4V2 (CP4V2_HUMAN)
Q16850	CP51A	CYP51A1	Lanosterol 14-alpha demethylase (CP51A_HUMAN)
O75881	CP7B1	CYP7B1	Cytochrome P450 7B1 (CP7B1_HUMAN)
Q9UNU6	CP8B1	CYP8B1	7-alpha-hydroxycholest-4-en-3-one 12-alpha-hydroxylase
P22792	CPN2	CPN2	Carboxypeptidase N subunit 2
Q99829	CPNE1	CPNE1	Copine-1 (CPNE1_HUMAN)
O75131	CPNE3	CPNE3	Copine-3
P04632	CPNS1	CAPNS1	Calpain small subunit 1
Q9BRF8	CPPED	CPPED1	Serine/threonine-protein phosphatase CPPED1 (CPPED_HUMAN)
O43809	CPSF5	NUDT21	Cleavage and polyadenylation specificity factor subunit 5 (CPSF5_HUMAN)
Q16630	CPSF6	CPSF6	Cleavage and polyadenylation specificity factor subunit 6
P31327	CPSM	CPS1	Carbamoyl-phosphate synthase [ammonia], mitochondrial
P50416	CPT1A	CPT1A	Carnitine O-palmitoyltransferase 1, liver isoform
P23786	CPT2	CPT2	Carnitine O-palmitoyltransferase 2, mitochondrial
Q9H3G5	CPVL	CPVL	Probable serine carboxypeptidase CPVL
P78560	CRADD	CRADD	Death domain-containing protein CRADD (CRADD_HUMAN)
Q68DQ2	CRBG3	CRYBG3	Very large A-kinase anchor protein (CRBG3_HUMAN)
O75629	CREG1	CREG1	Protein CREG1 (CREG1_HUMAN)
P46108	CRK	CRK	Adapter molecule crk (CRK_HUMAN)
P46109	CRKL	CRKL	Crk-like protein (CRKL_HUMAN)
Q9Y2S2	CRYL1	CRYL1	Lambda-crystallin homolog
Q14894	CRYM	CRYM	Ketimine reductase mu-crystallin (CRYM_HUMAN)
O94886	CSCL1	TMEM63A	CSC1-like protein 1
O75534	CSDE1	CSDE1	Cold shock domain-containing protein E1
P41240	CSK	CSK	Tyrosine-protein kinase CSK (CSK_HUMAN)
P68400	CSK21	CSNK2A1	Casein kinase II subunit alpha (CSK21_HUMAN)
O14936	CSKP	CASK	Peripheral plasma membrane protein CASK
Q13098	CSN1	GPS1	COP9 signalosome complex subunit 1
P61201	CSN2	COPS2	COP9 signalosome complex subunit 2 (CSN2_HUMAN)
Q9UNS2	CSN3	COPS3	COP9 signalosome complex subunit 3 (CSN3_HUMAN)
Q9BT78	CSN4	COPS4	COP9 signalosome complex subunit 4 (CSN4_HUMAN)
Q9UBW8	CSN7A	COPS7A	COP9 signalosome complex subunit 7a
Q99627	CSN8	COPS8	COP9 signalosome complex subunit 8
P21291	CSRP1	CSRP1	Cysteine and glycine-rich protein 1 (CSRP1_HUMAN)
Q16527	CSRP2	CSRP2	Cysteine and glycine-rich protein 2 (CSRP2_HUMAN)
Q13363	CTBP1	CTBP1	C-terminal-binding protein 1
Q8WWI5	CTL1	SLC44A1	Choline transporter-like protein 1 (CTL1_HUMAN)
P35221	CTNA1	CTNNA1	Catenin alpha-1
P26232	CTNA2	CTNNA2	Catenin alpha-2 (CTNA2_HUMAN)
P35222	CTNB1	CTNNB1	Catenin beta-1
O60716	CTND1	CTNND1	Catenin delta-1
Q13616	CUL1	CUL1	Cullin-1
Q13618	CUL3	CUL3	Cullin-3
Q13619	CUL4A	CUL4A	Cullin-4A
Q93034	CUL5	CUL5	Cullin-5
O60888	CUTA	CUTA	Protein CutA (CUTA_HUMAN)
P12074	CX6A1	COX6A1	Cytochrome c oxidase subunit 6A1, mitochondrial (CX6A1_HUMAN)
P14854	CX6B1	COX6B1	Cytochrome c oxidase subunit 6B1
P14406	CX7A2	COX7A2	Cytochrome c oxidase subunit 7A2, mitochondrial
P78310	CXAR	CXADR	Coxsackievirus and adenovirus receptor (CXAR_HUMAN)
P08034	CXB1	GJB1	Gap junction beta-1 protein (CXB1_HUMAN)
P08574	CY1	CYC1	Cytochrome c1, heme protein, mitochondrial
P13498	CY24A	CYBA	Cytochrome b-245 light chain (CY24A_HUMAN)
P04839	CY24B	CYBB	Cytochrome b-245 heavy chain (CY24B_HUMAN)
P00156	CYB	MT-CYB	Cytochrome b (CYB_HUMAN)
P00167	CYB5	CYB5A	Cytochrome b5
O43169	CYB5B	CYB5B	Cytochrome b5 type B (CYB5B_HUMAN)
Q53TN4	CYBR1	CYBRD1	Plasma membrane ascorbate-dependent reductase CYBRD1 (CYBR1_HUMAN)
P99999	CYC	CYCS	Cytochrome c
Q7L576	CYFP1	CYFIP1	Cytoplasmic FMR1-interacting protein 1 (CYFP1_HUMAN)
Q9NUQ9	CYRIB	CYRIB	CYFIP-related Rac1 interactor B
P04080	CYTB	CSTB	Cystatin-B (CYTB_HUMAN)
Q8N465	D2HDH	D2HGDH	D-2-hydroxyglutarate dehydrogenase, mitochondrial (D2HDH_HUMAN)
Q9NRG7	D39U1	SDR39U1	Epimerase family protein SDR39U1 (D39U1_HUMAN)
P61803	DAD1	DAD1	Dolichyl-diphosphooligosaccharide--protein glycosyltransferase subunit DAD1
Q96EP5	DAZP1	DAZAP1	DAZ-associated protein 1 (DAZP1_HUMAN)
Q9NR28	DBLOH	DIABLO	Diablo IAP-binding mitochondrial protein (DBLOH_HUMAN)
Q9UJU6	DBNL	DBNL	Drebrin-like protein (DBNL_HUMAN)
Q9UJU6-4	DBNL	DBNL	Isoform 4 of Drebrin-like protein
Q9UJU6-6	DBNL	DBNL	Isoform 6 of Drebrin-like protein
Q13409	DC1I2	DYNC1I2	Cytoplasmic dynein 1 intermediate chain 2 (DC1I2_HUMAN)
Q8TEB1	DCA11	DCAF11	DDB1- and CUL4-associated factor 11 (DCA11_HUMAN)
P61962	DCAF7	DCAF7	DDB1- and CUL4-associated factor 7
Q5TAQ9	DCAF8	DCAF8	DDB1- and CUL4-associated factor 8 (DCAF8_HUMAN)
O95822	DCMC	MLYCD	Malonyl-CoA decarboxylase, mitochondrial (DCMC_HUMAN)
Q96GG9	DCNL1	DCUN1D1	DCN1-like protein 1 (DCNL1_HUMAN)
Q96C86	DCPS	DCPS	m7GpppX diphosphatase
P32321	DCTD	DCTD	Deoxycytidylate deaminase
Q14203	DCTN1	DCTN1	Dynactin subunit 1
Q13561	DCTN2	DCTN2	Dynactin subunit 2 (DCTN2_HUMAN)
Q9UJW0	DCTN4	DCTN4	Dynactin subunit 4
P06132	DCUP	UROD	Uroporphyrinogen decarboxylase
Q7Z4W1	DCXR	DCXR	L-xylulose reductase
Q9NUU7	DD19A	DDX19A	ATP-dependent RNA helicase DDX19A
O94760	DDAH1	DDAH1	N(G),N(G)-dimethylarginine dimethylaminohydrolase 1
O95865	DDAH2	DDAH2	Putative hydrolase DDAH2 (DDAH2_HUMAN)
Q16531	DDB1	DDB1	DNA damage-binding protein 1 (DDB1_HUMAN)
P20711	DDC	DDC	Aromatic-L-amino-acid decarboxylase
Q5TDH0	DDI2	DDI2	Protein DDI1 homolog 2 (DDI2_HUMAN)
Q96HY6	DDRGK	DDRGK1	DDRGK domain-containing protein 1 (DDRGK_HUMAN)
Q92499	DDX1	DDX1	ATP-dependent RNA helicase DDX1 (DDX1_HUMAN)
Q92841	DDX17	DDX17	Probable ATP-dependent RNA helicase DDX17
Q9NVP1	DDX18	DDX18	ATP-dependent RNA helicase DDX18
O00571	DDX3X	DDX3X	ATP-dependent RNA helicase DDX3X
O15523	DDX3Y	DDX3Y	ATP-dependent RNA helicase DDX3Y (DDX3Y_HUMAN)
Q86XP3	DDX42	DDX42	ATP-dependent RNA helicase DDX42
Q7L014	DDX46	DDX46	Probable ATP-dependent RNA helicase DDX46
P17844	DDX5	DDX5	Probable ATP-dependent RNA helicase DDX5 (DDX5_HUMAN)
P26196	DDX6	DDX6	Probable ATP-dependent RNA helicase DDX6
Q16698	DECR	DECR1	2,4-dienoyl-CoA reductase, mitochondrial
Q9NUI1	DECR2	DECR2	Peroxisomal 2,4-dienoyl-CoA reductase [(3E)-enoyl-CoA-producing] (DECR2_HUMAN)
P59665	DEF1	DEFA1	Neutrophil defensin 1
Q9HBH1	DEFM	PDF	Peptide deformylase, mitochondrial
P35659	DEK	DEK	Protein DEK
Q9Y315	DEOC	DERA	Deoxyribose-phosphate aldolase (DEOC_HUMAN)
Q9BUN8	DERL1	DERL1	Derlin-1 (DERL1_HUMAN)
Q07507	DERM	DPT	Dermatopontin
P15924	DESP	DSP	Desmoplakin
P60981	DEST	DSTN	Destrin
O75907	DGAT1	DGAT1	Diacylglycerol O-acyltransferase 1
Q8NBQ5	DHB11	HSD17B11	Estradiol 17-beta-dehydrogenase 11
Q53GQ0	DHB12	HSD17B12	Very-long-chain 3-oxoacyl-CoA reductase
Q7Z5P4	DHB13	HSD17B13	17-beta-hydroxysteroid dehydrogenase 13
P37059	DHB2	HSD17B2	Estradiol 17-beta-dehydrogenase 2
P51659	DHB4	HSD17B4	Peroxisomal multifunctional enzyme type 2
Q92506	DHB8	HSD17B8	Estradiol 17-beta-dehydrogenase 8
Q15392	DHC24	DHCR24	Delta(24)-sterol reductase
Q9UBM7	DHCR7	DHCR7	7-dehydrocholesterol reductase
P00367	DHE3	GLUD1	Glutamate dehydrogenase 1, mitochondrial
P28845	DHI1	HSD11B1	Corticosteroid 11-beta-dehydrogenase isozyme 1
P09417	DHPR	QDPR	Dihydropteridine reductase
Q6UWP2	DHR11	DHRS11	Dehydrogenase/reductase SDR family member 11
Q96LJ7	DHRS1	DHRS1	Dehydrogenase/reductase SDR family member 1
Q13268	DHRS2	DHRS2	Dehydrogenase/reductase SDR family member 2, mitochondrial
O75911	DHRS3	DHRS3	Short-chain dehydrogenase/reductase 3 (DHRS3_HUMAN)
Q9BTZ2	DHRS4	DHRS4	Dehydrogenase/reductase SDR family member 4 (DHRS4_HUMAN)
Q9BUT1-3	DHRS6	BDH2	Isoform 3 of Dehydrogenase/reductase SDR family member 6 (DHRS6_HUMAN)
Q9Y394	DHRS7	DHRS7	Dehydrogenase/reductase SDR family member 7
O14521	DHSD	SDHD	Succinate dehydrogenase [ubiquinone] cytochrome b small subunit, mitochondrial (DHSD_HUMAN)
Q00796	DHSO	SORD	Sorbitol dehydrogenase
Q96HY7	DHTK1	DHTKD1	Probable 2-oxoglutarate dehydrogenase E1 component DHKTD1, mitochondrial
O43143	DHX15	DHX15	ATP-dependent RNA helicase DHX15 (DHX15_HUMAN)
Q7L2E3	DHX30	DHX30	ATP-dependent RNA helicase DHX30
Q08211	DHX9	DHX9	ATP-dependent RNA helicase A
O60610	DIAP1	DIAPH1	Protein diaphanous homolog 1 (DIAP1_HUMAN)
O60879	DIAP2	DIAPH2	Protein diaphanous homolog 2
Q9UBX3	DIC	SLC25A10	Mitochondrial dicarboxylate carrier
Q9P265	DIP2B	DIP2B	Disco-interacting protein 2 homolog B
Q9UBS4	DJB11	DNAJB11	DnaJ homolog subfamily B member 11 (DJB11_HUMAN)
Q9NVH1	DJC11	DNAJC11	DnaJ homolog subfamily C member 11 (DJC11_HUMAN)
O75165	DJC13	DNAJC13	DnaJ homolog subfamily C member 13
Q9H1X3	DJC25	DNAJC25	DnaJ homolog subfamily C member 25 (DJC25_HUMAN)
O60832	DKC1	DKC1	H/ACA ribonucleoprotein complex subunit DKC1
P09622	DLDH	DLD	Dihydrolipoyl dehydrogenase, mitochondrial
Q12959-2	DLG1	DLG1	Isoform 2 of Disks large homolog 1 (DLG1_HUMAN)
P11532	DMD	DMD	Dystrophin (DMD_HUMAN)
P31689	DNJA1	DNAJA1	DnaJ homolog subfamily A member 1 (DNJA1_HUMAN)
O60884	DNJA2	DNAJA2	DnaJ homolog subfamily A member 2 (DNJA2_HUMAN)
Q96EY1	DNJA3	DNAJA3	DnaJ homolog subfamily A member 3, mitochondrial (DNJA3_HUMAN)
Q9UBS3	DNJB9	DNAJB9	DnaJ homolog subfamily B member 9
Q13217	DNJC3	DNAJC3	DnaJ homolog subfamily C member 3 (DNJC3_HUMAN)
P49916	DNLI3	LIG3	DNA ligase 3 (DNLI3_HUMAN)
O00429	DNM1L	DNM1L	Dynamin-1-like protein
Q9ULA0	DNPEP	DNPEP	Aspartyl aminopeptidase (DNPEP_HUMAN)
O43598	DNPH1	DNPH1	5-hydroxymethyl-dUMP N-hydrolase (DNPH1_HUMAN)
Q92608	DOCK2	DOCK2	Dedicator of cytokinesis protein 2
Q96N67	DOCK7	DOCK7	Dedicator of cytokinesis protein 7
P30046	DOPD	DDT	D-dopachrome decarboxylase
Q86YN1	DOPP1	DOLPP1	Dolichyldiphosphatase 1 (DOPP1_HUMAN)
Q9UKG1	DP13A	APPL1	DCC-interacting protein 13-alpha
P20036	DPA1	HLA-DPA1	HLA class II histocompatibility antigen, DP alpha 1 chain (DPA1_HUMAN)
P04440	DPB1	HLA-DPB1	HLA class II histocompatibility antigen, DP beta 1 chain (DPB1_HUMAN)
O60762	DPM1	DPM1	Dolichol-phosphate mannosyltransferase subunit 1 (DPM1_HUMAN)
Q9UHL4	DPP2	DPP7	Dipeptidyl peptidase 2 (DPP2_HUMAN)
Q9NY33	DPP3	DPP3	Dipeptidyl peptidase 3 (DPP3_HUMAN)
P27487	DPP4	DPP4	Dipeptidyl peptidase 4 (DPP4_HUMAN)
Q86TI2	DPP9	DPP9	Dipeptidyl peptidase 9
Q12882	DPYD	DPYD	Dihydropyrimidine dehydrogenase [NADP(+)] (DPYD_HUMAN)
Q16555	DPYL2	DPYSL2	Dihydropyrimidinase-related protein 2
Q14195	DPYL3	DPYSL3	Dihydropyrimidinase-related protein 3
Q14117	DPYS	DPYS	Dihydropyrimidinase
P01903	DRA	HLA-DRA	HLA class II histocompatibility antigen, DR alpha chain
P01911	DRB1	HLA-DRB1	HLA class II histocompatibility antigen, DRB1 beta chain (DRB1_HUMAN)
P79483	DRB3	HLA-DRB3	HLA class II histocompatibility antigen, DR beta 3 chain (DRB3_HUMAN)
P13762	DRB4	HLA-DRB4	HLA class II histocompatibility antigen, DR beta 4 chain (DRB4_HUMAN)
Q9Y295	DRG1	DRG1	Developmentally-regulated GTP-binding protein 1 (DRG1_HUMAN)
Q6IAN0	DRS7B	DHRS7B	Dehydrogenase/reductase SDR family member 7B (DRS7B_HUMAN)
Q02487	DSC2	DSC2	Desmocollin-2 (DSC2_HUMAN)
Q14126	DSG2	DSG2	Desmoglein-2 (DSG2_HUMAN)
P55265	DSRAD	ADAR	Double-stranded RNA-specific adenosine deaminase (DSRAD_HUMAN)
Q8TDB6	DTX3L	DTX3L	E3 ubiquitin-protein ligase DTX3L (DTX3L_HUMAN)
Q9BVJ7	DUS23	DUSP23	Dual specificity protein phosphatase 23
P51452	DUS3	DUSP3	Dual specificity protein phosphatase 3 (DUS3_HUMAN)
O00148	DX39A	DDX39A	ATP-dependent RNA helicase DDX39A (DX39A_HUMAN)
Q13838	DX39B	DDX39B	Spliceosome RNA helicase DDX39B
Q96DT5	DYH11	DNAH11	Dynein heavy chain 11, axonemal
Q0VDD8	DYH14	DNAH14	Dynein axonemal heavy chain 14 (DYH14_HUMAN)
Q14204	DYHC1	DYNC1H1	Cytoplasmic dynein 1 heavy chain 1
P63167	DYL1	DYNLL1	Dynein light chain 1, cytoplasmic
Q96FJ2	DYL2	DYNLL2	Dynein light chain 2, cytoplasmic
P63172	DYLT1	DYNLT1	Dynein light chain Tctex-type 1 (DYLT1_HUMAN)
P50570	DYN2	DNM2	Dynamin-2 (DYN2_HUMAN)
Q9Y463	DYR1B	DYRK1B	Dual specificity tyrosine-phosphorylation-regulated kinase 1B (DYR1B_HUMAN)
O75923	DYSF	DYSF	Dysferlin (DYSF_HUMAN)
Q03001	DYST	DST	Dystonin
P19525	E2AK2	EIF2AK2	Interferon-induced, double-stranded RNA-activated protein kinase
Q9P2K8	E2AK4	EIF2AK4	eIF-2-alpha kinase GCN2 (E2AK4_HUMAN)
O43491	E41L2	EPB41L2	Band 4.1-like protein 2 (E41L2_HUMAN)
Q15125	EBP	EBP	3-beta-hydroxysteroid-Delta(8),Delta(7)-isomerase
P42892	ECE1	ECE1	Endothelin-converting enzyme 1 (ECE1_HUMAN)
Q13011	ECH1	ECH1	Delta(3,5)-Delta(2,4)-dienoyl-CoA isomerase, mitochondrial
P40939	ECHA	HADHA	Trifunctional enzyme subunit alpha, mitochondrial
P55084	ECHB	HADHB	Trifunctional enzyme subunit beta, mitochondrial
Q9NTX5	ECHD1	ECHDC1	Ethylmalonyl-CoA decarboxylase
Q86YB7	ECHD2	ECHDC2	Enoyl-CoA hydratase domain-containing protein 2, mitochondrial
Q96DC8	ECHD3	ECHDC3	Enoyl-CoA hydratase domain-containing protein 3, mitochondrial
P30084	ECHM	ECHS1	Enoyl-CoA hydratase, mitochondrial
Q08426	ECHP	EHHADH	Peroxisomal bifunctional enzyme
P42126	ECI1	ECI1	Enoyl-CoA delta isomerase 1, mitochondrial
O75521	ECI2	ECI2	Enoyl-CoA delta isomerase 2
Q5VYK3	ECM29	ECPAS	Proteasome adapter and scaffold protein ECM29 (ECM29_HUMAN)
Q9BQ95	ECSIT	ECSIT	Evolutionarily conserved signaling intermediate in Toll pathway, mitochondrial
P68104	EF1A1	EEF1A1	Elongation factor 1-alpha 1
Q05639	EF1A2	EEF1A2	Elongation factor 1-alpha 2
P24534	EF1B	EEF1B2	Elongation factor 1-beta
P29692	EF1D	EEF1D	Elongation factor 1-delta
P26641	EF1G	EEF1G	Elongation factor 1-gamma
P13639	EF2	EEF2	Elongation factor 2
Q96RP9	EFGM	GFM1	Elongation factor G, mitochondrial (EFGM_HUMAN)
Q9BUP0	EFHD1	EFHD1	EF-hand domain-containing protein D1
Q96C19	EFHD2	EFHD2	EF-hand domain-containing protein D2 (EFHD2_HUMAN)
P43897	EFTS	TSFM	Elongation factor Ts, mitochondrial
P49411	EFTU	TUFM	Elongation factor Tu, mitochondrial
P00533	EGFR	EGFR	Epidermal growth factor receptor (EGFR_HUMAN)
P17813	EGLN	ENG	Endoglin (EGLN_HUMAN)
Q9GZT9	EGLN1	EGLN1	Egl nine homolog 1 (EGLN1_HUMAN)
Q9H4M9	EHD1	EHD1	EH domain-containing protein 1 (EHD1_HUMAN)
Q9NZN4	EHD2	EHD2	EH domain-containing protein 2 (EHD2_HUMAN)
Q9NZN3	EHD3	EHD3	EH domain-containing protein 3
Q9H223	EHD4	EHD4	EH domain-containing protein 4 (EHD4_HUMAN)
Q14232	EI2BA	EIF2B1	Translation initiation factor eIF-2B subunit alpha
P49770	EI2BB	EIF2B2	Translation initiation factor eIF-2B subunit beta
Q9UI10	EI2BD	EIF2B4	Translation initiation factor eIF2B subunit delta (EI2BD_HUMAN)
Q13144	EI2BE	EIF2B5	Translation initiation factor eIF-2B subunit epsilon
Q9BY44	EIF2A	EIF2A	Eukaryotic translation initiation factor 2A
Q14152	EIF3A	EIF3A	Eukaryotic translation initiation factor 3 subunit A (EIF3A_HUMAN)
P55884	EIF3B	EIF3B	Eukaryotic translation initiation factor 3 subunit B (EIF3B_HUMAN)
Q99613	EIF3C	EIF3C	Eukaryotic translation initiation factor 3 subunit C (EIF3C_HUMAN)
O15371	EIF3D	EIF3D	Eukaryotic translation initiation factor 3 subunit D
P60228	EIF3E	EIF3E	Eukaryotic translation initiation factor 3 subunit E (EIF3E_HUMAN)
O00303	EIF3F	EIF3F	Eukaryotic translation initiation factor 3 subunit F (EIF3F_HUMAN)
O75821	EIF3G	EIF3G	Eukaryotic translation initiation factor 3 subunit G (EIF3G_HUMAN)
O15372	EIF3H	EIF3H	Eukaryotic translation initiation factor 3 subunit H
Q13347	EIF3I	EIF3I	Eukaryotic translation initiation factor 3 subunit I (EIF3I_HUMAN)
O75822	EIF3J	EIF3J	Eukaryotic translation initiation factor 3 subunit J
Q9UBQ5	EIF3K	EIF3K	Eukaryotic translation initiation factor 3 subunit K (EIF3K_HUMAN)
Q9Y262	EIF3L	EIF3L	Eukaryotic translation initiation factor 3 subunit L
Q7L2H7	EIF3M	EIF3M	Eukaryotic translation initiation factor 3 subunit M
B5ME19	EIFCL	EIF3CL	Eukaryotic translation initiation factor 3 subunit C-like protein (EIFCL_HUMAN)
Q15717	ELAV1	ELAVL1	ELAV-like protein 1 (ELAV1_HUMAN)
Q8IZ81	ELMD2	ELMOD2	ELMO domain-containing protein 2
Q92556	ELMO1	ELMO1	Engulfment and cell motility protein 1 (ELMO1_HUMAN)
P15502	ELN	ELN	Elastin
P08246	ELNE	ELANE	Neutrophil elastase
Q15370	ELOB	ELOB	Elongin-B (ELOB_HUMAN)
Q15369	ELOC	ELOC	Elongin-C
Q9H9T3	ELP3	ELP3	Elongator complex protein 3
Q00013	EM55	MPP1	55 kDa erythrocyte membrane protein
O95834	EMAL2	EML2	Echinoderm microtubule-associated protein-like 2
Q9HC35	EMAL4	EML4	Echinoderm microtubule-associated protein-like 4
Q05BV3-4	EMAL5	EML5	Isoform 4 of Echinoderm microtubule-associated protein-like 5 (EMAL5_HUMAN)
Q8N766	EMC1	EMC1	ER membrane protein complex subunit 1 (EMC1_HUMAN)
Q15006	EMC2	EMC2	ER membrane protein complex subunit 2 (EMC2_HUMAN)
Q9NPA0	EMC7	EMC7	Endoplasmic reticulum membrane protein complex subunit 7 (EMC7_HUMAN)
Q9Y6C2	EMIL1	EMILIN1	EMILIN-1
P06733	ENOA	ENO1	Alpha-enolase
P13929	ENOB	ENO3	Beta-enolase
Q7L5Y1	ENOF1	ENOSF1	Mitochondrial enolase superfamily member 1 (ENOF1_HUMAN)
P09104	ENOG	ENO2	Gamma-enolase (ENOG_HUMAN)
Q9UHY7	ENOPH	ENOPH1	Enolase-phosphatase E1
P14625	ENPL	HSP90B1	Endoplasmin
P22413	ENPP1	ENPP1	Ectonucleotide pyrophosphatase/phosphodiesterase family member 1 (ENPP1_HUMAN)
O75356	ENTP5	ENTPD5	Ectonucleoside triphosphate diphosphohydrolase 5
Q96L91	EP400	EP400	E1A-binding protein p400
P11171	EPB41	EPB41	Protein 4.1 (EPB41_HUMAN)
P16452	EPB42	EPB42	Protein 4.2 (EPB42_HUMAN)
P58107	EPIPL	EPPK1	Epiplakin (EPIPL_HUMAN)
O95278	EPM2A	EPM2A	Laforin (EPM2A_HUMAN)
P42566	EPS15	EPS15	Epidermal growth factor receptor substrate 15
Q9NZ08	ERAP1	ERAP1	Endoplasmic reticulum aminopeptidase 1 (ERAP1_HUMAN)
Q6P179	ERAP2	ERAP2	Endoplasmic reticulum aminopeptidase 2
Q96RT1	ERBIN	ERBIN	Erbin (ERBIN_HUMAN)
P62495	ERF1	ETF1	Eukaryotic peptide chain release factor subunit 1
P15170	ERF3A	GSPT1	Eukaryotic peptide chain release factor GTP-binding subunit ERF3A
O76062	ERG24	TM7SF2	Delta(14)-sterol reductase TM7SF2 (ERG24_HUMAN)
Q9UKR5	ERG28	ERG28	Ergosterol biosynthetic protein 28 homolog (ERG28_HUMAN)
Q969X5	ERGI1	ERGIC1	Endoplasmic reticulum-Golgi intermediate compartment protein 1
O43414	ERI3	ERI3	ERI1 exoribonuclease 3
O75477	ERLN1	ERLIN1	Erlin-1
O94905	ERLN2	ERLIN2	Erlin-2
Q7Z2K6	ERMP1	ERMP1	Endoplasmic reticulum metallopeptidase 1
Q96HE7	ERO1A	ERO1A	ERO1-like protein alpha (ERO1A_HUMAN)
P30040	ERP29	ERP29	Endoplasmic reticulum resident protein 29
Q9BS26	ERP44	ERP44	Endoplasmic reticulum resident protein 44
Q9H6S3	ES8L2	EPS8L2	Epidermal growth factor receptor kinase substrate 8-like protein 2 (ES8L2_HUMAN)
Q9H6T0	ESRP2	ESRP2	Epithelial splicing regulatory protein 2 (ESRP2_HUMAN)
P23141-3	EST1	CES1	Isoform 3 of Liver carboxylesterase 1
P23141	EST1	CES1	Liver carboxylesterase 1
O00748	EST2	CES2	Cocaine esterase
Q6UWW8	EST3	CES3	Carboxylesterase 3 (EST3_HUMAN)
P10768	ESTD	ESD	S-formylglutathione hydrolase
Q9BSJ8	ESYT1	ESYT1	Extended synaptotagmin-1
A0FGR8-2	ESYT2	ESYT2	Isoform 2 of Extended synaptotagmin-2 (ESYT2_HUMAN)
A0FGR8	ESYT2	ESYT2	Extended synaptotagmin-2
P13804	ETFA	ETFA	Electron transfer flavoprotein subunit alpha, mitochondrial
P38117	ETFB	ETFB	Electron transfer flavoprotein subunit beta
Q16134	ETFD	ETFDH	Electron transfer flavoprotein-ubiquinone oxidoreductase, mitochondrial
O95571	ETHE1	ETHE1	Persulfide dioxygenase ETHE1, mitochondrial (ETHE1_HUMAN)
Q9H8M9	EVA1A	EVA1A	Protein eva-1 homolog A (EVA1A_HUMAN)
Q17RC7	EX3L4	EXOC3L4	Exocyst complex component 3-like protein 4 (EX3L4_HUMAN)
Q9NV70	EXOC1	EXOC1	Exocyst complex component 1 (EXOC1_HUMAN)
Q96KP1	EXOC2	EXOC2	Exocyst complex component 2
P15311	EZRI	EZR	Ezrin
P50502	F10A1	ST13	Hsc70-interacting protein
Q9NRY5	F1142	FAM114A2	Protein FAM114A2 (F1142_HUMAN)
Q9NZB2	F120A	FAM120A	Constitutive coactivator of PPAR-gamma-like protein 1 (F120A_HUMAN)
P00488	F13A	F13A1	Coagulation factor XIII A chain (F13A_HUMAN)
Q96A26	F162A	FAM162A	Protein FAM162A
P09467	F16P1	FBP1	Fructose-1,6-bisphosphatase 1
O00757	F16P2	FBP2	Fructose-1,6-bisphosphatase isozyme 2
Q96KR6	F210B	FAM210B	Protein FAM210B, mitochondrial (F210B_HUMAN)
Q8N8J7	F241A	FAM241A	Uncharacterized protein FAM241A (F241A_HUMAN)
P16118	F261	PFKFB1	6-phosphofructo-2-kinase/fructose-2,6-bisphosphatase 1 (F261_HUMAN)
P00748	FA12	F12	Coagulation factor XII (FA12_HUMAN)
Q9UBU6	FA8A1	FAM8A1	Protein FAM8A1 (FA8A1_HUMAN)
P00740	FA9	F9	Coagulation factor IX (FA9_HUMAN)
Q8NCA5	FA98A	FAM98A	Protein FAM98A
Q52LJ0	FA98B	FAM98B	Protein FAM98B
P16930	FAAA	FAH	Fumarylacetoacetase
O00519	FAAH1	FAAH	Fatty-acid amide hydrolase 1 (FAAH1_HUMAN)
Q8IVS2	FABD	MCAT	Malonyl-CoA-acyl carrier protein transacylase, mitochondrial
Q01469	FABP5	FABP5	Fatty acid-binding protein 5
P07148	FABPL	FABP1	Fatty acid-binding protein, liver
O75844	FACE1	ZMPSTE24	CAAX prenyl protease 1 homolog (FACE1_HUMAN)
Q8NFF5	FAD1	FLAD1	FAD synthase (FAD1_HUMAN)
Q96CS3	FAF2	FAF2	FAS-associated factor 2 (FAF2_HUMAN)
Q96GK7	FAH2A	FAHD2A	Fumarylacetoacetate hydrolase domain-containing protein 2A
Q6P587	FAHD1	FAHD1	Acylpyruvase FAHD1, mitochondrial (FAHD1_HUMAN)
Q969Z0	FAKD4	TBRG4	FAST kinase domain-containing protein 4 (FAKD4_HUMAN)
Q92520	FAM3C	FAM3C	Protein FAM3C (FAM3C_HUMAN)
Q9Y4F1	FARP1	FARP1	FERM, ARHGEF and pleckstrin domain-containing protein 1 (FARP1_HUMAN)
Q9Y4F1-2	FARP1	FARP1	Isoform 2 of FERM, ARHGEF and pleckstrin domain-containing protein 1
P49327	FAS	FASN	Fatty acid synthase
P23142	FBLN1	FBLN1	Fibulin-1 (FBLN1_HUMAN)
P23142-4	FBLN1	FBLN1	Isoform C of Fibulin-1 (FBLN1_HUMAN)
Q12805	FBLN3	EFEMP1	EGF-containing fibulin-like extracellular matrix protein 1 (FBLN3_HUMAN)
Q9UBX5	FBLN5	FBLN5	Fibulin-5
P35555	FBN1	FBN1	Fibrillin-1
P22087	FBRL	FBL	rRNA 2'-O-methyltransferase fibrillarin (FBRL_HUMAN)
Q9UK22	FBX2	FBXO2	F-box only protein 2
Q9NRD1	FBX6	FBXO6	F-box only protein 6 (FBX6_HUMAN)
P31994	FCG2B	FCGR2B	Low affinity immunoglobulin gamma Fc region receptor II-b (FCG2B_HUMAN)
P08637	FCG3A	FCGR3A	Low affinity immunoglobulin gamma Fc region receptor III-A (FCG3A_HUMAN)
O75015	FCG3B	FCGR3B	Low affinity immunoglobulin gamma Fc region receptor III-B (FCG3B_HUMAN)
P55899	FCGRN	FCGRT	IgG receptor FcRn large subunit p51 (FCGRN_HUMAN)
Q13630	FCL	GFUS	GDP-L-fucose synthase (FCL_HUMAN)
Q8N0W3	FCSK	FCSK	L-fucose kinase (FCSK_HUMAN)
P37268	FDFT	FDFT1	Squalene synthase (FDFT_HUMAN)
Q96AC1	FERM2	FERMT2	Fermitin family homolog 2
P02765	FETUA	AHSG	Alpha-2-HS-glycoprotein
Q96C11	FGGY	FGGY	FGGY carbohydrate kinase domain-containing protein (FGGY_HUMAN)
Q13642	FHL1	FHL1	Four and a half LIM domains protein 1 (FHL1_HUMAN)
Q13642-1	FHL1	FHL1	Isoform 1 of Four and a half LIM domains protein 1 (FHL1_HUMAN)
Q03591	FHR1	CFHR1	Complement factor H-related protein 1
P36980	FHR2	CFHR2	Complement factor H-related protein 2
Q9BXR6	FHR5	CFHR5	Complement factor H-related protein 5 (FHR5_HUMAN)
P02671	FIBA	FGA	Fibrinogen alpha chain
P02675	FIBB	FGB	Fibrinogen beta chain
P02679	FIBG	FGG	Fibrinogen gamma chain
P02751	FINC	FN1	Fibronectin
P02751-1	FINC	FN1	Isoform 1 of Fibronectin
Q9Y3D6	FIS1	FIS1	Mitochondrial fission 1 protein
P62942	FKB1A	FKBP1A	Peptidyl-prolyl cis-trans isomerase FKBP1A
P26885	FKBP2	FKBP2	Peptidyl-prolyl cis-trans isomerase FKBP2
Q00688	FKBP3	FKBP3	Peptidyl-prolyl cis-trans isomerase FKBP3
Q02790	FKBP4	FKBP4	Peptidyl-prolyl cis-trans isomerase FKBP4 (FKBP4_HUMAN)
Q13451	FKBP5	FKBP5	Peptidyl-prolyl cis-trans isomerase FKBP5
Q14318	FKBP8	FKBP8	Peptidyl-prolyl cis-trans isomerase FKBP8 (FKBP8_HUMAN)
Q13045	FLII	FLII	Protein flightless-1 homolog
P21333	FLNA	FLNA	Filamin-A
O75369	FLNB	FLNB	Filamin-B
O75955	FLOT1	FLOT1	Flotillin-1 (FLOT1_HUMAN)
Q14254	FLOT2	FLOT2	Flotillin-2 (FLOT2_HUMAN)
P31513	FMO3	FMO3	Dimethylaniline monooxygenase [N-oxide-forming] 3
P31512	FMO4	FMO4	Dimethylaniline monooxygenase [N-oxide-forming] 4 (FMO4_HUMAN)
P49326	FMO5	FMO5	Flavin-containing monooxygenase 5
Q06787	FMR1	FMR1	Fragile X messenger ribonucleoprotein 1 (FMR1_HUMAN)
Q9H479	FN3K	FN3K	Fructosamine-3-kinase (FN3K_HUMAN)
Q9Y2H6	FND3A	FNDC3A	Fibronectin type-III domain-containing protein 3A (FND3A_HUMAN)
P14324	FPPS	FDPS	Farnesyl pyrophosphate synthase
P02794	FRIH	FTH1	Ferritin heavy chain
P02792	FRIL	FTL	Ferritin light chain
Q16658	FSCN1	FSCN1	Fascin
Q5CZC0	FSIP2	FSIP2	Fibrous sheath-interacting protein 2 (FSIP2_HUMAN)
O95954	FTCD	FTCD	Formimidoyltransferase-cyclodeaminase
Q92945	FUBP2	KHSRP	Far upstream element-binding protein 2 (FUBP2_HUMAN)
Q96I24	FUBP3	FUBP3	Far upstream element-binding protein 3 (FUBP3_HUMAN)
A2VDF0	FUCM	FUOM	Fucose mutarotase
P04066	FUCO	FUCA1	Tissue alpha-L-fucosidase (FUCO_HUMAN)
P07954	FUMH	FH	Fumarate hydratase, mitochondrial
P35637	FUS	FUS	RNA-binding protein FUS (FUS_HUMAN)
P51114	FXR1	FXR1	RNA-binding protein FXR1 (FXR1_HUMAN)
Q96CU9	FXRD1	FOXRED1	FAD-dependent oxidoreductase domain-containing protein 1 (FXRD1_HUMAN)
Q13283	G3BP1	G3BP1	Ras GTPase-activating protein-binding protein 1
Q9UN86	G3BP2	G3BP2	Ras GTPase-activating protein-binding protein 2
P04406	G3P	GAPDH	Glyceraldehyde-3-phosphate dehydrogenase
P35575	G6PC1	G6PC1	Glucose-6-phosphatase catalytic subunit 1 (G6PC1_HUMAN)
P11413	G6PD	G6PD	Glucose-6-phosphate 1-dehydrogenase (G6PD_HUMAN)
O95479	G6PE	H6PD	GDH/6PGL endoplasmic bifunctional protein
P06744	G6PI	GPI	Glucose-6-phosphate isomerase
P06744-2	G6PI	GPI	Isoform 2 of Glucose-6-phosphate isomerase (G6PI_HUMAN)
O43826	G6PT1	SLC37A4	Glucose-6-phosphate exchanger SLC37A4
P80404	GABT	ABAT	4-aminobutyrate aminotransferase, mitochondrial
O14976	GAK	GAK	Cyclin-G-associated kinase (GAK_HUMAN)
P0DPI2	GAL3A	GATD3	Glutamine amidotransferase-like class 1 domain-containing protein 3, mitochondrial (GAL3A_HUMAN)
A0A0B4J2D5	GAL3B	GATD3B	Glutamine amidotransferase-like class 1 domain-containing protein 3B, mitochondrial
Q8NB37	GALD1	GATD1	Glutamine amidotransferase-like class 1 domain-containing protein 1 (GALD1_HUMAN)
Q14376	GALE	GALE	UDP-glucose 4-epimerase
P51570	GALK1	GALK1	Galactokinase
Q01415	GALK2	GALK2	N-acetylgalactosamine kinase
Q96C23	GALM	GALM	Galactose mutarotase
P07902	GALT	GALT	Galactose-1-phosphate uridylyltransferase (GALT_HUMAN)
Q10471	GALT2	GALNT2	Polypeptide N-acetylgalactosaminyltransferase 2 (GALT2_HUMAN)
Q14353	GAMT	GAMT	Guanidinoacetate N-methyltransferase
Q14697	GANAB	GANAB	Neutral alpha-glucosidase AB
Q14697-2	GANAB	GANAB	Isoform 2 of Neutral alpha-glucosidase AB (GANAB_HUMAN)
P41250	GARS	GARS1	Glycine--tRNA ligase (GARS_HUMAN)
O43903	GAS2	GAS2	Growth arrest-specific protein 2 (GAS2_HUMAN)
O75879	GATB	GATB	Glutamyl-tRNA(Gln) amidotransferase subunit B, mitochondrial (GATB_HUMAN)
P50440	GATM	GATM	Glycine amidinotransferase, mitochondrial
Q9H227	GBA3	GBA3	Cytosolic beta-glucosidase
P62873	GBB1	GNB1	Guanine nucleotide-binding protein G(I)/G(S)/G
P62879	GBB2	GNB2	Guanine nucleotide-binding protein G(I)/G(S)/G
Q9HAV0	GBB4	GNB4	Guanine nucleotide-binding protein subunit beta-4
Q9UBI6	GBG12	GNG12	Guanine nucleotide-binding protein G(I)/G(S)/G(O) subunit gamma-12 (GBG12_HUMAN)
P32455	GBP1	GBP1	Guanylate-binding protein 1 (GBP1_HUMAN)
Q16445	GBRA6	GABRA6	Gamma-aminobutyric acid receptor subunit alpha-6 (GBRA6_HUMAN)
Q92947	GCDH	GCDH	Glutaryl-CoA dehydrogenase, mitochondrial
Q14397	GCKR	GCKR	Glucokinase regulatory protein
Q92616	GCN1	GCN1	eIF-2-alpha kinase activator GCN1
Q9H3P7	GCP60	ACBD3	Golgi resident protein GCP60 (GCP60_HUMAN)
P23434	GCSH	GCSH	Glycine cleavage system H protein, mitochondrial
P23378	GCSP	GLDC	Glycine dehydrogenase (decarboxylating), mitochondrial
P48728	GCST	AMT	Aminomethyltransferase, mitochondrial (GCST_HUMAN)
Q9BSE5	GDAH	AGMAT	Guanidino acid hydrolase, mitochondrial (GDAH_HUMAN)
P35573	GDE	AGL	Glycogen debranching enzyme
P31150	GDIA	GDI1	Rab GDP dissociation inhibitor alpha
P50395	GDIB	GDI2	Rab GDP dissociation inhibitor beta
P52565	GDIR1	ARHGDIA	Rho GDP-dissociation inhibitor 1
P52566	GDIR2	ARHGDIB	Rho GDP-dissociation inhibitor 2
P06396	GELS	GSN	Gelsolin
Q9NQX3	GEPH	GPHN	Gephyrin (GEPH_HUMAN)
O43681	GET3	GET3	ATPase GET3 (GET3_HUMAN)
Q06210	GFPT1	GFPT1	Glutamine--fructose-6-phosphate aminotransferase [isomerizing] 1 (GFPT1_HUMAN)
P30047	GFRP	GCHFR	GTP cyclohydrolase 1 feedback regulatory protein (GFRP_HUMAN)
O75223	GGCT	GGCT	Gamma-glutamylcyclotransferase (GGCT_HUMAN)
Q92820	GGH	GGH	Gamma-glutamyl hydrolase
P19440	GGT1	GGT1	Glutathione hydrolase 1 proenzyme (GGT1_HUMAN)
P36269	GGT5	GGT5	Glutathione hydrolase 5 proenzyme
Q9H936	GHC1	SLC25A22	Mitochondrial glutamate carrier 1
Q9H1K4	GHC2	SLC25A18	Mitochondrial glutamate carrier 2 (GHC2_HUMAN)
Q8WWP7	GIMA1	GIMAP1	GTPase IMAP family member 1 (GIMA1_HUMAN)
Q9NUV9	GIMA4	GIMAP4	GTPase IMAP family member 4 (GIMA4_HUMAN)
O14908	GIPC1	GIPC1	PDZ domain-containing protein GIPC1 (GIPC1_HUMAN)
Q8TF65	GIPC2	GIPC2	PDZ domain-containing protein GIPC2
Q9Y223	GLCNE	GNE	Bifunctional UDP-N-acetylglucosamine 2-epimerase/N-acetylmannosamine kinase (GLCNE_HUMAN)
Q8IVS8	GLCTK	GLYCTK	Glycerate kinase (GLCTK_HUMAN)
Q04446	GLGB	GBE1	1,4-alpha-glucan-branching enzyme
P15104	GLNA	GLUL	Glutamine synthetase (GLNA_HUMAN)
Q16775	GLO2	HAGH	Hydroxyacylglutathione hydrolase, mitochondrial
Q9HC38	GLOD4	GLOD4	Glyoxalase domain-containing protein 4 (GLOD4_HUMAN)
P32189	GLPK	GK	Glycerol kinase (GLPK_HUMAN)
P35754	GLRX1	GLRX	Glutaredoxin-1
O76003	GLRX3	GLRX3	Glutaredoxin-3
Q86SX6	GLRX5	GLRX5	Glutaredoxin-related protein 5, mitochondrial (GLRX5_HUMAN)
Q9UI32	GLSL	GLS2	Glutaminase liver isoform, mitochondrial (GLSL_HUMAN)
Q6IS24	GLT17	GALNT17	Polypeptide N-acetylgalactosaminyltransferase 17
A6NH11	GLTD2	GLTPD2	Glycolipid transfer protein domain-containing protein 2 (GLTD2_HUMAN)
P14314	GLU2B	PRKCSH	Glucosidase 2 subunit beta
Q7Z3D6	GLUCM	DGLUCY	D-glutamate cyclase, mitochondrial (GLUCM_HUMAN)
Q6IB77	GLYAT	GLYAT	Glycine N-acyltransferase
P34896	GLYC	SHMT1	Serine hydroxymethyltransferase, cytosolic
P46976	GLYG	GYG1	Glycogenin-1 (GLYG_HUMAN)
O15488	GLYG2	GYG2	Glycogenin-2
Q969I3	GLYL1	GLYATL1	Glycine N-acyltransferase-like protein 1 (GLYL1_HUMAN)
P34897	GLYM	SHMT2	Serine hydroxymethyltransferase, mitochondrial
Q49A26	GLYR1	GLYR1	Cytokine-like nuclear factor N-PAC (GLYR1_HUMAN)
P60983	GMFB	GMFB	Glia maturation factor beta
Q96IJ6	GMPPA	GMPPA	Mannose-1-phosphate guanyltransferase alpha (GMPPA_HUMAN)
Q9Y5P6	GMPPB	GMPPB	Mannose-1-phosphate guanyltransferase beta (GMPPB_HUMAN)
Q9P2T1	GMPR2	GMPR2	GMP reductase 2 (GMPR2_HUMAN)
Q96EK6	GNA1	GNPNAT1	Glucosamine 6-phosphate N-acetyltransferase (GNA1_HUMAN)
P29992	GNA11	GNA11	Guanine nucleotide-binding protein subunit alpha-11 (GNA11_HUMAN)
Q14344	GNA13	GNA13	Guanine nucleotide-binding protein subunit alpha-13 (GNA13_HUMAN)
P63096	GNAI1	GNAI1	Guanine nucleotide-binding protein G(i) subunit alpha-1 (GNAI1_HUMAN)
P04899	GNAI2	GNAI2	Guanine nucleotide-binding protein G(i) subunit alpha-2
P08754	GNAI3	GNAI3	Guanine nucleotide-binding protein G(i) subunit alpha
P09471	GNAO	GNAO1	Guanine nucleotide-binding protein G(o) subunit alpha
P50148	GNAQ	GNAQ	Guanine nucleotide-binding protein G(q) subunit alpha (GNAQ_HUMAN)
P63092	GNAS2	GNAS	Guanine nucleotide-binding protein G(s) subunit alpha isoforms short (GNAS2_HUMAN)
Q14749	GNMT	GNMT	Glycine N-methyltransferase
O15228	GNPAT	GNPAT	Dihydroxyacetone phosphate acyltransferase (GNPAT_HUMAN)
P46926	GNPI1	GNPDA1	Glucosamine-6-phosphate isomerase 1
Q5T6J7	GNTK	IDNK	Probable gluconokinase
Q13439	GOGA4	GOLGA4	Golgin subfamily A member 4
Q14789	GOGB1	GOLGB1	Golgin subfamily B member 1 (GOGB1_HUMAN)
Q9H4A6	GOLP3	GOLPH3	Golgi phosphoprotein 3 (GOLP3_HUMAN)
Q9H8Y8	GORS2	GORASP2	Golgi reassembly-stacking protein 2 (GORS2_HUMAN)
O95249	GOSR1	GOSR1	Golgi SNAP receptor complex member 1 (GOSR1_HUMAN)
O14653	GOSR2	GOSR2	Golgi SNAP receptor complex member 2 (GOSR2_HUMAN)
Q9HCL2	GPAT1	GPAM	Glycerol-3-phosphate acyltransferase 1, mitochondrial (GPAT1_HUMAN)
P21695	GPDA	GPD1	Glycerol-3-phosphate dehydrogenase [NAD(+)], cytoplasmic
B7ZAQ6	GPHRA	GPR89A	Golgi pH regulator A (GPHRA_HUMAN)
Q14956	GPNMB	GPNMB	Transmembrane glycoprotein NMB (GPNMB_HUMAN)
P07203	GPX1	GPX1	Glutathione peroxidase 1
P18283	GPX2	GPX2	Glutathione peroxidase 2
P22352	GPX3	GPX3	Glutathione peroxidase 3 (GPX3_HUMAN)
P36969	GPX4	GPX4	Phospholipid hydroperoxide glutathione peroxidase GPX4 (GPX4_HUMAN)
P28676	GRAN	GCA	Grancalcin
P62993	GRB2	GRB2	Growth factor receptor-bound protein 2 (GRB2_HUMAN)
Q3V6T2	GRDN	CCDC88A	Girdin (GRDN_HUMAN)
Q6ISB3	GRHL2	GRHL2	Grainyhead-like protein 2 homolog
Q9UBQ7	GRHPR	GRHPR	Glyoxylate reductase/hydroxypyruvate reductase
P38646	GRP75	HSPA9	Stress-70 protein, mitochondrial
Q9HAV7	GRPE1	GRPEL1	GrpE protein homolog 1, mitochondrial (GRPE1_HUMAN)
Q12849	GRSF1	GRSF1	G-rich sequence factor 1 (GRSF1_HUMAN)
P57764	GSDMD	GSDMD	Gasdermin-D (GSDMD_HUMAN)
P48507	GSH0	GCLM	Glutamate--cysteine ligase regulatory subunit (GSH0_HUMAN)
P48506	GSH1	GCLC	Glutamate--cysteine ligase catalytic subunit
P48637	GSHB	GSS	Glutathione synthetase (GSHB_HUMAN)
P00390	GSHR	GSR	Glutathione reductase, mitochondrial
Q92896	GSLG1	GLG1	Golgi apparatus protein 1 (GSLG1_HUMAN)
P0CG29	GST2	GSTT2	Glutathione S-transferase theta-2
P08263	GSTA1	GSTA1	Glutathione S-transferase A1
Q7RTV2	GSTA5	GSTA5	Glutathione S-transferase A5
Q9Y2Q3	GSTK1	GSTK1	Glutathione S-transferase kappa 1
P09488	GSTM1	GSTM1	Glutathione S-transferase Mu 1
P28161	GSTM2	GSTM2	Glutathione S-transferase Mu 2
P21266	GSTM3	GSTM3	Glutathione S-transferase Mu 3
Q03013	GSTM4	GSTM4	Glutathione S-transferase Mu 4
P78417	GSTO1	GSTO1	Glutathione S-transferase omega-1
P09211	GSTP1	GSTP1	Glutathione S-transferase P
P30711	GSTT1	GSTT1	Glutathione S-transferase theta-1
P0CG30	GSTT2	GSTT2B	Glutathione S-transferase theta-2B
Q8NBJ5	GT251	COLGALT1	Procollagen galactosyltransferase 1 (GT251_HUMAN)
P78347	GTF2I	GTF2I	General transcription factor II-I (GTF2I_HUMAN)
P11166	GTR1	SLC2A1	Solute carrier family 2, facilitated glucose transporter member 1
P11168	GTR2	SLC2A2	Solute carrier family 2, facilitated glucose transporter member 2
P49915	GUAA	GMPS	GMP synthase [glutamine-hydrolyzing]
Q9Y2T3	GUAD	GDA	Guanine deaminase
P13807	GYS1	GYS1	Glycogen [starch] synthase, muscle
P54840	GYS2	GYS2	Glycogen [starch] synthase, liver
P07305	H10	H1-0	Histone H1.0
P16403	H12	H1-2	Histone H1.2
P16402	H13	H1-3	Histone H1.3
P10412	H14	H1-4	Histone H1.4
O14756	H17B6	HSD17B6	17-beta-hydroxysteroid dehydrogenase type 6
Q53T59	H1BP3	HS1BP3	HCLS1-binding protein 3
P0C0S8	H2A1	H2AC11	Histone H2A type 1
P04908	H2A1B	H2AC4	Histone H2A type 1-B/E
Q16777	H2A2C	H2AC20	Histone H2A type 2-C
Q9P0M6	H2AW	MACROH2A2	Core histone macro-H2A.2
P16104	H2AX	H2AX	Histone H2AX
O75367	H2AY	MACROH2A1	Core histone macro-H2A.1 (H2AY_HUMAN)
P0C0S5	H2AZ	H2AZ1	Histone H2A.Z
P06899	H2B1J	H2BC11	Histone H2B type 1-J (H2B1J_HUMAN)
O60814	H2B1K	H2BC12	Histone H2B type 1-K
Q6DN03	H2B2C	H2BC20P	Putative histone H2B type 2-C
P68431	H31	H3C1	Histone H3.1
Q5TEC6	H3PS2	H3-2	Histone HIST2H3PS2
P62805	H4	H4C1	Histone H4
Q9P035	HACD3	HACD3	Very-long-chain (3R)-3-hydroxyacyl-CoA dehydratase 3
Q9UJ83	HACL1	HACL1	2-hydroxyacyl-CoA lyase 1 (HACL1_HUMAN)
A1L0T0	HACL2	ILVBL	2-hydroxyacyl-CoA lyase 2
Q9UJM8	HAOX1	HAO1	Hydroxyacid oxidase 1
Q9NYQ3	HAOX2	HAO2	2-Hydroxyacid oxidase 2 (HAOX2_HUMAN)
P12081	HARS1	HARS1	Histidine--tRNA ligase, cytoplasmic
O00165	HAX1	HAX1	HCLS1-associated protein X-1 (HAX1_HUMAN)
Q99714	HCD2	HSD17B10	3-hydroxyacyl-CoA dehydrogenase type-2
Q16836	HCDH	HADH	Hydroxyacyl-coenzyme A dehydrogenase, mitochondrial
P51610	HCFC1	HCFC1	Host cell factor 1 (HCFC1_HUMAN)
P14317	HCLS1	HCLS1	Hematopoietic lineage cell-specific protein
P42858	HD	HTT	Huntingtin (HD_HUMAN)
Q13547	HDAC1	HDAC1	Histone deacetylase 1
Q9UBN7	HDAC6	HDAC6	Histone deacetylase 6
P51858	HDGF	HDGF	Hepatoma-derived growth factor
Q9H0R4	HDHD2	HDHD2	Haloacid dehalogenase-like hydrolase domain-containing protein 2 (HDHD2_HUMAN)
Q9BSH5	HDHD3	HDHD3	Haloacid dehalogenase-like hydrolase domain-containing protein 3 (HDHD3_HUMAN)
Q9BXW7	HDHD5	HDHD5	Haloacid dehalogenase-like hydrolase domain-containing 5
Q9NRV9	HEBP1	HEBP1	Heme-binding protein 1
Q9Y5Z4	HEBP2	HEBP2	Heme-binding protein 2
Q14CZ8	HECAM	HEPACAM	Hepatocyte cell adhesion molecule
P13716	HEM2	ALAD	Delta-aminolevulinic acid dehydratase
P36551	HEM6	CPOX	Oxygen-dependent coproporphyrinogen-III oxidase, mitochondrial (HEM6_HUMAN)
P22830	HEMH	FECH	Ferrochelatase, mitochondrial (HEMH_HUMAN)
P02790	HEMO	HPX	Hemopexin
P05546	HEP2	SERPIND1	Heparin cofactor 2 (HEP2_HUMAN)
O95714	HERC2	HERC2	E3 ubiquitin-protein ligase HERC2 (HERC2_HUMAN)
P06865	HEXA	HEXA	Beta-hexosaminidase subunit alpha (HEXA_HUMAN)
P07686	HEXB	HEXB	Beta-hexosaminidase subunit beta (HEXB_HUMAN)
P04233	HG2A	CD74	HLA class II histocompatibility antigen gamma chain (HG2A_HUMAN)
B2RPK0	HGB1A	HMGB1P1	Putative high mobility group protein B1-like 1
Q93099	HGD	HGD	Homogentisate 1,2-dioxygenase
P26927	HGFL	MST1	Hepatocyte growth factor-like protein (HGFL_HUMAN)
Q6NVY1	HIBCH	HIBCH	3-hydroxyisobutyryl-CoA hydrolase, mitochondrial
Q96JB3	HIC2	HIC2	Hypermethylated in cancer 2 protein
Q9Y241	HIG1A	HIGD1A	HIG1 domain family member 1A, mitochondrial (HIG1A_HUMAN)
Q9BW72	HIG2A	HIGD2A	HIG1 domain family member 2A, mitochondrial (HIG2A_HUMAN)
P49773	HINT1	HINT1	Histidine triad nucleotide-binding protein 1
Q9BX68	HINT2	HINT2	Histidine triad nucleotide-binding protein 2, mitochondrial
P04439	HLAA	HLA-A	HLA class I histocompatibility antigen, A alpha chain
P01889	HLAB	HLA-B	HLA class I histocompatibility antigen, B alpha chain
P10321	HLAC	HLA-C	HLA class I histocompatibility antigen, C alpha chain (HLAC_HUMAN)
P01893	HLAH	HLA-H	Putative HLA class I histocompatibility antigen, alpha chain H (HLAH_HUMAN)
Q8TCT9	HM13	HM13	Minor histocompatibility antigen H13 (HM13_HUMAN)
Q01581	HMCS1	HMGCS1	Hydroxymethylglutaryl-CoA synthase, cytoplasmic (HMCS1_HUMAN)
P54868	HMCS2	HMGCS2	Hydroxymethylglutaryl-CoA synthase, mitochondrial
P09429	HMGB1	HMGB1	High mobility group protein B1
P35914	HMGCL	HMGCL	Hydroxymethylglutaryl-CoA lyase, mitochondrial
P09601	HMOX1	HMOX1	Heme oxygenase 1 (HMOX1_HUMAN)
P30519	HMOX2	HMOX2	Heme oxygenase 2 (HMOX2_HUMAN)
P50135	HNMT	HNMT	Histamine N-methyltransferase
O14979	HNRDL	HNRNPDL	Heterogeneous nuclear ribonucleoprotein D-like
P31943	HNRH1	HNRNPH1	Heterogeneous nuclear ribonucleoprotein H
P55795	HNRH2	HNRNPH2	Heterogeneous nuclear ribonucleoprotein H2
P31942	HNRH3	HNRNPH3	Heterogeneous nuclear ribonucleoprotein H3 (HNRH3_HUMAN)
Q9BUJ2	HNRL1	HNRNPUL1	Heterogeneous nuclear ribonucleoprotein U-like protein 1 (HNRL1_HUMAN)
Q1KMD3	HNRL2	HNRNPUL2	Heterogeneous nuclear ribonucleoprotein U-like protein 2 (HNRL2_HUMAN)
P07910	HNRPC	HNRNPC	Heterogeneous nuclear ribonucleoproteins C1/C2
P07910-2	HNRPC	HNRNPC	Isoform C1 of Heterogeneous nuclear ribonucleoproteins C1/C2
Q14103	HNRPD	HNRNPD	Heterogeneous nuclear ribonucleoprotein D0
P52597	HNRPF	HNRNPF	Heterogeneous nuclear ribonucleoprotein F
P61978	HNRPK	HNRNPK	Heterogeneous nuclear ribonucleoprotein K
P61978-3	HNRPK	HNRNPK	Isoform 3 of Heterogeneous nuclear ribonucleoprotein K (HNRPK_HUMAN)
P14866	HNRPL	HNRNPL	Heterogeneous nuclear ribonucleoprotein L (HNRPL_HUMAN)
P52272	HNRPM	HNRNPM	Heterogeneous nuclear ribonucleoprotein M
O60506	HNRPQ	SYNCRIP	Heterogeneous nuclear ribonucleoprotein Q
O43390	HNRPR	HNRNPR	Heterogeneous nuclear ribonucleoprotein R (HNRPR_HUMAN)
Q00839	HNRPU	HNRNPU	Heterogeneous nuclear ribonucleoprotein U
Q86XE5	HOGA1	HOGA1	4-hydroxy-2-oxoglutarate aldolase, mitochondrial (HOGA1_HUMAN)
Q8IWW8	HOT	ADHFE1	Hydroxyacid-oxoacid transhydrogenase, mitochondrial (HOT_HUMAN)
Q5SSJ5	HP1B3	HP1BP3	Heterochromatin protein 1-binding protein 3
P32754	HPPD	HPD	4-hydroxyphenylpyruvate dioxygenase
P00492	HPRT	HPRT1	Hypoxanthine-guanine phosphoribosyltransferase (HPRT_HUMAN)
P00738	HPT	HP	Haptoglobin
P04196	HRG	HRG	Histidine-rich glycoprotein
Q92598	HS105	HSPH1	Heat shock protein 105 kDa
P0DMV8	HS71A	HSPA1A	Heat shock 70 kDa protein 1A
P34931	HS71L	HSPA1L	Heat shock 70 kDa protein 1-like (HS71L_HUMAN)
O95757	HS74L	HSPA4L	Heat shock 70 kDa protein 4L
Q58FG1	HS904	HSP90AA4P	Putative heat shock protein HSP 90-alpha A4 (HS904_HUMAN)
P07900	HS90A	HSP90AA1	Heat shock protein HSP 90-alpha
P08238	HS90B	HSP90AB1	Heat shock protein HSP 90-beta
Q6YN16	HSDL2	HSDL2	Hydroxysteroid dehydrogenase-like protein 2
P54652	HSP72	HSPA2	Heat shock-related 70 kDa protein 2 (HSP72_HUMAN)
P34932	HSP74	HSPA4	Heat shock 70 kDa protein 4
P17066	HSP76	HSPA6	Heat shock 70 kDa protein 6 (HSP76_HUMAN)
P11142	HSP7C	HSPA8	Heat shock cognate 71 kDa protein
P04792	HSPB1	HSPB1	Heat shock protein beta-1
Q9BUP3	HTAI2	HTATIP2	Oxidoreductase HTATIP2 (HTAI2_HUMAN)
O43464	HTRA2	HTRA2	Serine protease HTRA2, mitochondrial (HTRA2_HUMAN)
P42357	HUTH	HAL	Histidine ammonia-lyase (HUTH_HUMAN)
Q96NU7	HUTI	AMDHD1	Probable imidazolonepropionase
Q96N76	HUTU	UROC1	Urocanate hydratase
Q7Z6Z7	HUWE1	HUWE1	E3 ubiquitin-protein ligase HUWE1 (HUWE1_HUMAN)
A0A0B4J1V1	HV321	IGHV3-21	Immunoglobulin heavy variable 3-21
P01764	HV323	IGHV3-23	Immunoglobulin heavy variable 3-23
A0A0C4DH41	HV461	IGHV4-61	Immunoglobulin heavy variable 4-61
A0A0C4DH38	HV551	IGHV5-51	Immunoglobulin heavy variable 5-51
P19367	HXK1	HK1	Hexokinase-1
P52790	HXK3	HK3	Hexokinase-3 (HXK3_HUMAN)
P35557	HXK4	GCK	Hexokinase-4
P07099	HYEP	EPHX1	Epoxide hydrolase 1
P34913	HYES	EPHX2	Bifunctional epoxide hydrolase 2
Q9Y4L1	HYOU1	HYOU1	Hypoxia up-regulated protein 1
Q9UF12	HYPDH	PRODH2	Hydroxyproline dehydrogenase (HYPDH_HUMAN)
Q2TAA2	IAH1	IAH1	Isoamyl acetate-hydrolyzing esterase 1 homolog (IAH1_HUMAN)
P08833	IBP1	IGFBP1	Insulin-like growth factor-binding protein 1 (IBP1_HUMAN)
P05155	IC1	SERPING1	Plasma protease C1 inhibitor (IC1_HUMAN)
P05362	ICAM1	ICAM1	Intercellular adhesion molecule 1 (ICAM1_HUMAN)
P13598	ICAM2	ICAM2	Intercellular adhesion molecule 2 (ICAM2_HUMAN)
P54105	ICLN	CLNS1A	Methylosome subunit pICln (ICLN_HUMAN)
P14735	IDE	IDE	Insulin-degrading enzyme
P50213	IDH3A	IDH3A	Isocitrate dehydrogenase [NAD] subunit alpha, mitochondrial (IDH3A_HUMAN)
O43837	IDH3B	IDH3B	Isocitrate dehydrogenase [NAD] subunit beta, mitochondrial (IDH3B_HUMAN)
P51553	IDH3G	IDH3G	Isocitrate dehydrogenase [NAD] subunit gamma, mitochondrial
O75874	IDHC	IDH1	Isocitrate dehydrogenase [NADP] cytoplasmic
P48735	IDHP	IDH2	Isocitrate dehydrogenase [NADP], mitochondrial
Q13907	IDI1	IDI1	Isopentenyl-diphosphate Delta-isomerase 1 (IDI1_HUMAN)
O14602	IF1AY	EIF1AY	Eukaryotic translation initiation factor 1A, Y-chromosomal
P05198	IF2A	EIF2S1	Eukaryotic translation initiation factor 2 subunit 1 (IF2A_HUMAN)
P20042	IF2B	EIF2S2	Eukaryotic translation initiation factor 2 subunit 2
P41091	IF2G	EIF2S3	Eukaryotic translation initiation factor 2 subunit 3
O60841	IF2P	EIF5B	Eukaryotic translation initiation factor 5B
P60842	IF4A1	EIF4A1	Eukaryotic initiation factor 4A-I
Q14240	IF4A2	EIF4A2	Eukaryotic initiation factor 4A-II (IF4A2_HUMAN)
P38919	IF4A3	EIF4A3	Eukaryotic initiation factor 4A-III (IF4A3_HUMAN)
P06730	IF4E	EIF4E	Eukaryotic translation initiation factor 4E
Q04637	IF4G1	EIF4G1	Eukaryotic translation initiation factor 4 gamma 1
Q15056	IF4H	EIF4H	Eukaryotic translation initiation factor 4H (IF4H_HUMAN)
P55010	IF5	EIF5	Eukaryotic translation initiation factor 5 (IF5_HUMAN)
P63241	IF5A1	EIF5A	Eukaryotic translation initiation factor 5A-1
P56537	IF6	EIF6	Eukaryotic translation initiation factor 6
P0DOX2	IGA2		Immunoglobulin alpha-2 heavy chain
P0DOX5	IGG1		Immunoglobulin gamma-1 heavy chain
P01876	IGHA1	IGHA1	Immunoglobulin heavy constant alpha 1
P01877	IGHA2	IGHA2	Immunoglobulin heavy constant alpha 2
P01880	IGHD	IGHD	Immunoglobulin heavy constant delta
P01857	IGHG1	IGHG1	Immunoglobulin heavy constant gamma 1
P01859	IGHG2	IGHG2	Immunoglobulin heavy constant gamma 2
P01860	IGHG3	IGHG3	Immunoglobulin heavy constant gamma 3
P01861	IGHG4	IGHG4	Immunoglobulin heavy constant gamma 4
P01871	IGHM	IGHM	Immunoglobulin heavy constant mu
P01591	IGJ	JCHAIN	Immunoglobulin J chain (IGJ_HUMAN)
P0DOX7	IGK		Immunoglobulin kappa light chain
P01834	IGKC	IGKC	Immunoglobulin kappa constant
P0DOX8	IGL1		Immunoglobulin lambda-1 light chain
P0CG04	IGLC1	IGLC1	Immunoglobulin lambda constant 1
P0DOY2	IGLC2	IGLC2	Immunoglobulin lambda constant 2
A0M8Q6	IGLC7	IGLC7	Immunoglobulin lambda constant 7
B9A064	IGLL5	IGLL5	Immunoglobulin lambda-like polypeptide 5 (IGLL5_HUMAN)
Q969P0	IGSF8	IGSF8	Immunoglobulin superfamily member 8 (IGSF8_HUMAN)
P30740	ILEU	SERPINB1	Leukocyte elastase inhibitor (ILEU_HUMAN)
Q12905	ILF2	ILF2	Interleukin enhancer-binding factor 2
Q12906	ILF3	ILF3	Interleukin enhancer-binding factor 3 (ILF3_HUMAN)
Q13418	ILK	ILK	Integrin-linked protein kinase
O00629	IMA3	KPNA4	Importin subunit alpha-3
O00505	IMA4	KPNA3	Importin subunit alpha-4
P52294	IMA5	KPNA1	Importin subunit alpha-5 (IMA5_HUMAN)
O60684	IMA7	KPNA6	Importin subunit alpha-7 (IMA7_HUMAN)
Q14974	IMB1	KPNB1	Importin subunit beta-1
P12268	IMDH2	IMPDH2	Inosine-5'-monophosphate dehydrogenase 2 (IMDH2_HUMAN)
P80217	IN35	IFI35	Interferon-induced 35 kDa protein
Q27J81	INF2	INF2	Inverted formin-2 (INF2_HUMAN)
P58166	INHBE	INHBE	Inhibin beta E chain
Q9NPH2	INO1	ISYNA1	Inositol-3-phosphate synthase 1
P49441	INPP	INPP1	Inositol polyphosphate 1-phosphatase
Q8TEX9	IPO4	IPO4	Importin-4
O00410	IPO5	IPO5	Importin-5 (IPO5_HUMAN)
O95373	IPO7	IPO7	Importin-7 (IPO7_HUMAN)
Q96P70	IPO9	IPO9	Importin-9 (IPO9_HUMAN)
P05154	IPSP	SERPINA5	Plasma serine protease inhibitor
Q15181	IPYR	PPA1	Inorganic pyrophosphatase
Q9H2U2	IPYR2	PPA2	Inorganic pyrophosphatase 2, mitochondrial
P46940	IQGA1	IQGAP1	Ras GTPase-activating-like protein IQGAP1
Q13576	IQGA2	IQGAP2	Ras GTPase-activating-like protein IQGAP2
Q9Y5U9	IR3IP	IER3IP1	Immediate early response 3-interacting protein 1
P05161	ISG15	ISG15	Ubiquitin-like protein ISG15 (ISG15_HUMAN)
Q96CN7	ISOC1	ISOC1	Isochorismatase domain-containing protein 1
Q96AB3	ISOC2	ISOC2	Isochorismatase domain-containing protein 2
P56199	ITA1	ITGA1	Integrin alpha-1 (ITA1_HUMAN)
P08514	ITA2B	ITGA2B	Integrin alpha-IIb (ITA2B_HUMAN)
P08648	ITA5	ITGA5	Integrin alpha-5 (ITA5_HUMAN)
P20701	ITAL	ITGAL	Integrin alpha-L (ITAL_HUMAN)
P11215	ITAM	ITGAM	Integrin alpha-M (ITAM_HUMAN)
P06756	ITAV	ITGAV	Integrin alpha-V (ITAV_HUMAN)
P05556	ITB1	ITGB1	Integrin beta-1
P05107	ITB2	ITGB2	Integrin beta-2 (ITB2_HUMAN)
P05106	ITB3	ITGB3	Integrin beta-3 (ITB3_HUMAN)
P18084	ITB5	ITGB5	Integrin beta-5 (ITB5_HUMAN)
P19827	ITIH1	ITIH1	Inter-alpha-trypsin inhibitor heavy chain H1 (ITIH1_HUMAN)
P19823	ITIH2	ITIH2	Inter-alpha-trypsin inhibitor heavy chain H2 (ITIH2_HUMAN)
Q06033	ITIH3	ITIH3	Inter-alpha-trypsin inhibitor heavy chain H3
Q14624	ITIH4	ITIH4	Inter-alpha-trypsin inhibitor heavy chain H4
P28290	ITPI2	ITPRID2	Protein ITPRID2
Q14571	ITPR2	ITPR2	Inositol 1,4,5-trisphosphate receptor type 2 (ITPR2_HUMAN)
P26440	IVD	IVD	Isovaleryl-CoA dehydrogenase, mitochondrial
Q6PHW0	IYD1	IYD	Iodotyrosine deiodinase 1
Q8N5M9	JAGN1	JAGN1	Protein jagunal homolog 1 (JAGN1_HUMAN)
P23458	JAK1	JAK1	Tyrosine-protein kinase JAK1 (JAK1_HUMAN)
Q9Y624	JAM1	F11R	Junctional adhesion molecule A (JAM1_HUMAN)
P13645	K1C10	KRT10	Keratin, type I cytoskeletal 10
P02533	K1C14	KRT14	Keratin, type I cytoskeletal 14
P05783	K1C18	KRT18	Keratin, type I cytoskeletal 18
P08727	K1C19	KRT19	Keratin, type I cytoskeletal 19
P35527	K1C9	KRT9	Keratin, type I cytoskeletal 9
Q8IYS2	K2013	KIAA2013	Uncharacterized protein KIAA2013 (K2013_HUMAN)
P35908	K22E	KRT2	Keratin, type II cytoskeletal 2 epidermal
P04264	K2C1	KRT1	Keratin, type II cytoskeletal 1
P13647	K2C5	KRT5	Keratin, type II cytoskeletal 5
P48668	K2C6C	KRT6C	Keratin, type II cytoskeletal 6C (K2C6C_HUMAN)
P08729	K2C7	KRT7	Keratin, type II cytoskeletal 7
P05787	K2C8	KRT8	Keratin, type II cytoskeletal 8
P00568	KAD1	AK1	Adenylate kinase isoenzyme 1
P54819-2	KAD2	AK2	Isoform 2 of Adenylate kinase 2, mitochondrial
P54819	KAD2	AK2	Adenylate kinase 2, mitochondrial
Q9UIJ7	KAD3	AK3	GTP:AMP phosphotransferase AK3, mitochondrial
P27144	KAD4	AK4	Adenylate kinase 4, mitochondrial
P29622	KAIN	SERPINA4	Kallistatin (KAIN_HUMAN)
Q63ZY3	KANK2	KANK2	KN motif and ankyrin repeat domain-containing protein 2
P10644	KAP0	PRKAR1A	cAMP-dependent protein kinase type I-alpha regulatory subunit (KAP0_HUMAN)
P13861	KAP2	PRKAR2A	cAMP-dependent protein kinase type II-alpha regulatory subunit
P17612	KAPCA	PRKACA	cAMP-dependent protein kinase catalytic subunit alpha (KAPCA_HUMAN)
P22694	KAPCB	PRKACB	cAMP-dependent protein kinase catalytic subunit beta
Q16773	KAT1	KYAT1	Kynurenine--oxoglutarate transaminase 1 (KAT1_HUMAN)
Q6YP21	KAT3	KYAT3	Kynurenine--oxoglutarate transaminase 3
O75600	KBL	GCAT	2-amino-3-ketobutyrate coenzyme A ligase, mitochondrial (KBL_HUMAN)
P48729	KC1A	CSNK1A1	Casein kinase I isoform alpha
Q13554	KCC2B	CAMK2B	Calcium/calmodulin-dependent protein kinase type II subunit beta
Q13557	KCC2D	CAMK2D	Calcium/calmodulin-dependent protein kinase type II subunit delta (KCC2D_HUMAN)
Q13555	KCC2G	CAMK2G	Calcium/calmodulin-dependent protein kinase type II subunit gamma
Q96CX2	KCD12	KCTD12	BTB/POZ domain-containing protein KCTD12 (KCD12_HUMAN)
P12277	KCRB	CKB	Creatine kinase B-type
P30085	KCY	CMPK1	UMP-CMP kinase
Q06136	KDSR	KDSR	3-ketodihydrosphingosine reductase (KDSR_HUMAN)
Q63HM1	KFA	AFMID	Kynurenine formamidase
P50053	KHK	KHK	Ketohexokinase
P50053-2	KHK	KHK	Isoform A of Ketohexokinase (KHK_HUMAN)
Q9NQT8	KI13B	KIF13B	Kinesin-like protein KIF13B
P46013	KI67	MKI67	Proliferation marker protein Ki-67 (KI67_HUMAN)
Q03426	KIME	MVK	Mevalonate kinase
P33176	KINH	KIF5B	Kinesin-1 heavy chain (KINH_HUMAN)
Q8TBQ9	KISHA	TMEM167A	Protein kish-A (KISHA_HUMAN)
O00142	KITM	TK2	Thymidine kinase 2, mitochondrial
P03952	KLKB1	KLKB1	Plasma kallikrein
O15229	KMO	KMO	Kynurenine 3-monooxygenase
P01042-2	KNG1	KNG1	Isoform LMW of Kininogen-1 (KNG1_HUMAN)
P01042	KNG1	KNG1	Kininogen-1
P46019	KPB2	PHKA2	Phosphorylase b kinase regulatory subunit alpha, liver isoform (KPB2_HUMAN)
Q93100	KPBB	PHKB	Phosphorylase b kinase regulatory subunit beta (KPBB_HUMAN)
Q93100-3	KPBB	PHKB	Isoform 3 of Phosphorylase b kinase regulatory subunit beta
P17252	KPCA	PRKCA	Protein kinase C alpha type (KPCA_HUMAN)
Q14558	KPRA	PRPSAP1	Phosphoribosyl pyrophosphate synthase-associated protein 1 (KPRA_HUMAN)
O60256	KPRB	PRPSAP2	Phosphoribosyl pyrophosphate synthase-associated protein 2 (KPRB_HUMAN)
P14618	KPYM	PKM	Pyruvate kinase PKM
P30613	KPYR	PKLR	Pyruvate kinase PKLR
P30613-2	KPYR	PKLR	Isoform L-type of Pyruvate kinase PKLR
Q15418	KS6A1	RPS6KA1	Ribosomal protein S6 kinase alpha-1
P51812	KS6A3	RPS6KA3	Ribosomal protein S6 kinase alpha-3
Q8N6L1	KTAP2	KRTCAP2	Keratinocyte-associated protein 2 (KTAP2_HUMAN)
P01619	KV320	IGKV3-20	Immunoglobulin kappa variable 3-20 (KV320_HUMAN)
P06312	KV401	IGKV4-1	Immunoglobulin kappa variable 4-1
Q16719	KYNU	KYNU	Kynureninase (KYNU_HUMAN)
Q9H9P8	L2HDH	L2HGDH	L-2-hydroxyglutarate dehydrogenase, mitochondrial (L2HDH_HUMAN)
P05455	LA	SSB	Lupus La protein (LA_HUMAN)
Q53H82	LACB2	LACTB2	Endoribonuclease LACTB2 (LACB2_HUMAN)
P83111	LACTB	LACTB	Serine beta-lactamase-like protein LACTB, mitochondrial
O15230	LAMA5	LAMA5	Laminin subunit alpha-5 (LAMA5_HUMAN)
P55268	LAMB2	LAMB2	Laminin subunit beta-2 (LAMB2_HUMAN)
P11047	LAMC1	LAMC1	Laminin subunit gamma-1 (LAMC1_HUMAN)
P11279	LAMP1	LAMP1	Lysosome-associated membrane glycoprotein 1 (LAMP1_HUMAN)
P13473	LAMP2	LAMP2	Lysosome-associated membrane glycoprotein 2
O43813	LANC1	LANCL1	Glutathione S-transferase LANCL1 (LANC1_HUMAN)
Q9NS86	LANC2	LANCL2	LanC-like protein 2 (LANC2_HUMAN)
Q71RC2	LARP4	LARP4	La-related protein 4 (LARP4_HUMAN)
Q14847	LASP1	LASP1	LIM and SH3 domain protein 1 (LASP1_HUMAN)
O75387	LAT3	SLC43A1	Large neutral amino acids transporter small subunit 3 (LAT3_HUMAN)
Q14739	LBR	LBR	Delta(14)-sterol reductase LBR (LBR_HUMAN)
Q6UWP7	LCLT1	LCLAT1	Lysocardiolipin acyltransferase 1 (LCLT1_HUMAN)
P00338	LDHA	LDHA	L-lactate dehydrogenase A chain
P07195	LDHB	LDHB	L-lactate dehydrogenase B chain
Q86WU2	LDHD	LDHD	Probable D-lactate dehydrogenase, mitochondrial
P09382	LEG1	LGALS1	Galectin-1
P56470	LEG4	LGALS4	Galectin-4
O00214	LEG8	LGALS8	Galectin-8
O95202	LETM1	LETM1	Mitochondrial proton/calcium exchanger protein
Q08380	LG3BP	LGALS3BP	Galectin-3-binding protein (LG3BP_HUMAN)
Q92604	LGAT1	LPGAT1	Acyl-CoA:lysophosphatidylglycerol acyltransferase 1 (LGAT1_HUMAN)
Q99538	LGMN	LGMN	Legumain (LGMN_HUMAN)
Q04760	LGUL	GLO1	Lactoylglutathione lyase
Q9H008	LHPP	LHPP	Phospholysine phosphohistidine inorganic pyrophosphate phosphatase
P38571	LICH	LIPA	Lysosomal acid lipase/cholesteryl ester hydrolase (LICH_HUMAN)
P48059	LIMS1	LIMS1	LIM and senescent cell antigen-like-containing domain protein 1 (LIMS1_HUMAN)
P48059-2	LIMS1	LIMS1	Isoform 2 of LIM and senescent cell antigen-like-containing domain protein 1
P11150	LIPC	LIPC	Hepatic triacylglycerol lipase
P43034	LIS1	PAFAH1B1	Platelet-activating factor acetylhydrolase IB subunit beta (LIS1_HUMAN)
P09960	LKHA4	LTA4H	Leukotriene A-4 hydrolase
Q9H0V9	LMA2L	LMAN2L	VIP36-like protein
P49257	LMAN1	LMAN1	Protein ERGIC-53
Q12907	LMAN2	LMAN2	Vesicular integral-membrane protein VIP36
Q96S06	LMF1	LMF1	Lipase maturation factor 1 (LMF1_HUMAN)
Q9BU23	LMF2	LMF2	Lipase maturation factor 2 (LMF2_HUMAN)
P02545	LMNA	LMNA	Prelamin-A/C
P02545-2	LMNA	LMNA	Isoform C of Prelamin-A/C (LMNA_HUMAN)
P20700	LMNB1	LMNB1	Lamin-B1
Q03252	LMNB2	LMNB2	Lamin-B2 (LMNB2_HUMAN)
Q9C0E8	LNP	LNPK	Endoplasmic reticulum junction formation protein lunapark (LNP_HUMAN)
P36776	LONM	LONP1	Lon protease homolog, mitochondrial
Q86WA8	LONP2	LONP2	Lon protease homolog 2, peroxisomal (LONP2_HUMAN)
P09917-4	LOX5	ALOX5	Isoform 4 of Polyunsaturated fatty acid 5-lipoxygenase (LOX5_HUMAN)
Q08397	LOXL1	LOXL1	Lysyl oxidase homolog 1
Q93052	LPP	LPP	Lipoma-preferred partner (LPP_HUMAN)
Q86U10	LPP60	ASPG	60 kDa lysophospholipase
P42704	LPPRC	LRPPRC	Leucine-rich PPR motif-containing protein, mitochondrial
P50851	LRBA	LRBA	Lipopolysaccharide-responsive and beige-like anchor protein
Q9H9A6	LRC40	LRRC40	Leucine-rich repeat-containing protein 40
Q8N1G4	LRC47	LRRC47	Leucine-rich repeat-containing protein 47 (LRC47_HUMAN)
Q96AG4	LRC59	LRRC59	Leucine-rich repeat-containing protein 59 (LRC59_HUMAN)
Q96JM4	LRIQ1	LRRIQ1	Leucine-rich repeat and IQ domain-containing protein 1
Q07954	LRP1	LRP1	Prolow-density lipoprotein receptor-related protein 1
Q9NZR2	LRP1B	LRP1B	Low-density lipoprotein receptor-related protein 1B
Q9Y333	LSM2	LSM2	U6 snRNA-associated Sm-like protein LSm2 (LSM2_HUMAN)
P33241	LSP1	LSP1	Lymphocyte-specific protein 1 (LSP1_HUMAN)
P48449	LSS	LSS	Lanosterol synthase
Q6IAA8	LTOR1	LAMTOR1	Ragulator complex protein LAMTOR1 (LTOR1_HUMAN)
Q9Y2Q5	LTOR2	LAMTOR2	Ragulator complex protein LAMTOR2
Q9UHA4	LTOR3	LAMTOR3	Ragulator complex protein LAMTOR3 (LTOR3_HUMAN)
P51884	LUM	LUM	Lumican
Q9BS40	LXN	LXN	Latexin
P10253	LYAG	GAA	Lysosomal alpha-glucosidase
P07948	LYN	LYN	Tyrosine-protein kinase Lyn
O75608	LYPA1	LYPLA1	Acyl-protein thioesterase 1 (LYPA1_HUMAN)
Q5VWZ2	LYPL1	LYPLAL1	Lysophospholipase-like protein 1 (LYPL1_HUMAN)
Q86UE4	LYRIC	MTDH	Protein LYRIC
P61626	LYSC	LYZ	Lysozyme C
Q9UI17	M2GD	DMGDH	Dimethylglycine dehydrogenase, mitochondrial
Q02978	M2OM	SLC25A11	Mitochondrial 2-oxoglutarate/malate carrier protein
P33908	MA1A1	MAN1A1	Mannosyl-oligosaccharide 1,2-alpha-mannosidase IA (MA1A1_HUMAN)
Q16706	MA2A1	MAN2A1	Alpha-mannosidase 2 (MA2A1_HUMAN)
O00754	MA2B1	MAN2B1	Lysosomal alpha-mannosidase (MA2B1_HUMAN)
Q9NTJ4	MA2C1	MAN2C1	Alpha-mannosidase 2C1 (MA2C1_HUMAN)
O43708	MAAI	GSTZ1	Maleylacetoacetate isomerase
Q9BQ69	MACD1	MACROD1	ADP-ribose glycohydrolase MACROD1 (MACD1_HUMAN)
Q9UPN3	MACF1	MACF1	Microtubule-actin cross-linking factor 1, isoforms 1/2/3/4/5 (MACF1_HUMAN)
Q9H0U3	MAGT1	MAGT1	Magnesium transporter protein 1
Q8WWC4	MAIP1	MAIP1	m-AAA protease-interacting protein 1, mitochondrial (MAIP1_HUMAN)
Q969L2	MAL2	MAL2	Protein MAL2 (MAL2_HUMAN)
P55145	MANF	MANF	Mesencephalic astrocyte-derived neurotrophic factor (MANF_HUMAN)
P23368	MAOM	ME2	NAD-dependent malic enzyme, mitochondrial (MAOM_HUMAN)
P48163	MAOX	ME1	NADP-dependent malic enzyme
P46821	MAP1B	MAP1B	Microtubule-associated protein 1B (MAP1B_HUMAN)
P50579	MAP2	METAP2	Methionine aminopeptidase 2 (MAP2_HUMAN)
Q5VT66	MARC1	MTARC1	Mitochondrial amidoxime-reducing component 1 (MARC1_HUMAN)
Q969Z3	MARC2	MTARC2	Mitochondrial amidoxime reducing component 2
Q9UEW3	MARCO	MARCO	Macrophage receptor MARCO
Q15691	MARE1	MAPRE1	Microtubule-associated protein RP/EB family member 1
Q9NX47	MARH5	MARCHF5	E3 ubiquitin-protein ligase MARCHF5 (MARH5_HUMAN)
Q9NZL9	MAT2B	MAT2B	Methionine adenosyltransferase 2 subunit beta (MAT2B_HUMAN)
P43243	MATR3	MATR3	Matrin-3 (MATR3_HUMAN)
Q7Z434	MAVS	MAVS	Mitochondrial antiviral-signaling protein (MAVS_HUMAN)
Q9Y586	MB212	MAB21L2	Protein mab-21-like 2
Q9BQG0	MBB1A	MYBBP1A	Myb-binding protein 1A (MBB1A_HUMAN)
P11226	MBL2	MBL2	Mannose-binding protein C
Q6P1A2	MBOA5	LPCAT3	Lysophospholipid acyltransferase 5
Q96N66	MBOA7	MBOAT7	Lysophospholipid acyltransferase 7 (MBOA7_HUMAN)
O43324	MCA3	EEF1E1	Eukaryotic translation elongation factor 1 epsilon-1
O43772	MCAT	SLC25A20	Mitochondrial carnitine/acylcarnitine carrier protein
Q96RQ3	MCCA	MCCC1	Methylcrotonoyl-CoA carboxylase subunit alpha, mitochondrial
Q9HCC0	MCCB	MCCC2	Methylcrotonoyl-CoA carboxylase beta chain, mitochondrial
Q8NI22	MCFD2	MCFD2	Multiple coagulation factor deficiency protein 2
Q9ULC4	MCTS1	MCTS1	Malignant T-cell-amplified sequence 1 (MCTS1_HUMAN)
P40925	MDHC	MDH1	Malate dehydrogenase, cytoplasmic
P40926	MDHM	MDH2	Malate dehydrogenase, mitochondrial
P08183	MDR1	ABCB1	ATP-dependent translocase ABCB1 (MDR1_HUMAN)
P21439-2	MDR3	ABCB4	Isoform 2 of Phosphatidylcholine translocator ABCB4 (MDR3_HUMAN)
P21439	MDR3	ABCB4	Phosphatidylcholine translocator ABCB4 (MDR3_HUMAN)
Q9BV79	MECR	MECR	Enoyl-[acyl-carrier-protein] reductase, mitochondrial (MECR_HUMAN)
Q9Y316	MEMO1	MEMO1	Protein MEMO1
Q14696	MESD	MESD	LRP chaperone MESD (MESD_HUMAN)
Q8N4P3	MESH1	HDDC3	Guanosine-3',5'-bis(diphosphate) 3'-pyrophosphohydrolase MESH1
Q5EB52-2	MEST	MEST	Isoform 2 of Mesoderm-specific transcript homolog protein (MEST_HUMAN)
Q9H8H3	MET7A	METTL7A	Methyltransferase-like protein 7A
Q6UX53	MET7B	METTL7B	Methyltransferase-like protein 7B
Q00266	METK1	MAT1A	S-adenosylmethionine synthase isoform type-1
P31153	METK2	MAT2A	S-adenosylmethionine synthase isoform type-2
P55083	MFAP4	MFAP4	Microfibril-associated glycoprotein 4
Q9GZY8	MFF	MFF	Mitochondrial fission factor (MFF_HUMAN)
O95140	MFN2	MFN2	Mitofusin-2 (MFN2_HUMAN)
Q14728	MFS10	MFSD10	Major facilitator superfamily domain-containing protein 10 (MFS10_HUMAN)
P26572	MGAT1	MGAT1	Alpha-1,3-mannosyl-glycoprotein 2-beta-N-acetylglucosaminyltransferase (MGAT1_HUMAN)
Q86V88	MGDP1	MDP1	Magnesium-dependent phosphatase 1 (MGDP1_HUMAN)
Q99685	MGLL	MGLL	Monoglyceride lipase (MGLL_HUMAN)
P16455	MGMT	MGMT	Methylated-DNA--protein-cysteine methyltransferase
P61326	MGN	MAGOH	Protein mago nashi homolog (MGN_HUMAN)
P10620	MGST1	MGST1	Microsomal glutathione S-transferase 1
Q99735	MGST2	MGST2	Microsomal glutathione S-transferase 2 (MGST2_HUMAN)
O14880	MGST3	MGST3	Microsomal glutathione S-transferase 3
Q96PC5	MIA2	MIA2	Melanoma inhibitory activity protein 2 (MIA2_HUMAN)
Q9NX63	MIC19	CHCHD3	MICOS complex subunit MIC19 (MIC19_HUMAN)
Q9BUR5	MIC26	APOO	MICOS complex subunit MIC26 (MIC26_HUMAN)
Q6UXV4	MIC27	APOOL	MICOS complex subunit MIC27 (MIC27_HUMAN)
Q16891	MIC60	IMMT	MICOS complex subunit MIC60
P14174	MIF	MIF	Macrophage migration inhibitory factor
P20774	MIME	OGN	Mimecan
Q8IXI2	MIRO1	RHOT1	Mitochondrial Rho GTPase 1 (MIRO1_HUMAN)
Q8IXI1	MIRO2	RHOT2	Mitochondrial Rho GTPase 2 (MIRO2_HUMAN)
Q96ER9	MITOK	CCDC51	Mitochondrial potassium channel (MITOK_HUMAN)
P28482	MK01	MAPK1	Mitogen-activated protein kinase 1
P27361	MK03	MAPK3	Mitogen-activated protein kinase 3 (MK03_HUMAN)
O14950	ML12B	MYL12B	Myosin regulatory light chain 12B
Q14165	MLEC	MLEC	Malectin
Q8IVH4	MMAA	MMAA	Methylmalonic aciduria type A protein, mitochondrial (MMAA_HUMAN)
Q96EY8	MMAB	MMAB	Corrinoid adenosyltransferase MMAB (MMAB_HUMAN)
P22894	MMP8	MMP8	Neutrophil collagenase (MMP8_HUMAN)
P14780	MMP9	MMP9	Matrix metalloproteinase-9 (MMP9_HUMAN)
Q02252	MMSA	ALDH6A1	Methylmalonate-semialdehyde dehydrogenase [acylating], mitochondrial
P41218	MNDA	MNDA	Myeloid cell nuclear differentiation antigen (MNDA_HUMAN)
Q96EN8	MOCOS	MOCOS	Molybdenum cofactor sulfurase
P26038	MOES	MSN	Moesin
Q13724	MOGS	MOGS	Mannosyl-oligosaccharide glucosidase
P53985	MOT1	SLC16A1	Monocarboxylate transporter 1 (MOT1_HUMAN)
P36021	MOT8	SLC16A2	Monocarboxylate transporter 8 (MOT8_HUMAN)
Q9HCE1	MOV10	MOV10	Helicase MOV-10 (MOV10_HUMAN)
Q02750	MP2K1	MAP2K1	Dual specificity mitogen-activated protein kinase kinase 1
P46734	MP2K3	MAP2K3	Dual specificity mitogen-activated protein kinase kinase 3 (MP2K3_HUMAN)
P45985	MP2K4	MAP2K4	Dual specificity mitogen-activated protein kinase kinase 4
Q9Y5U8	MPC1	MPC1	Mitochondrial pyruvate carrier 1
O95563	MPC2	MPC2	Mitochondrial pyruvate carrier 2
Q00325-2	MPCP	SLC25A3	Isoform B of Phosphate carrier protein, mitochondrial
Q00325	MPCP	SLC25A3	Phosphate carrier protein, mitochondrial
O75970	MPDZ	MPDZ	Multiple PDZ domain protein
P34949	MPI	MPI	Mannose-6-phosphate isomerase
Q10713	MPPA	PMPCA	Mitochondrial-processing peptidase subunit alpha (MPPA_HUMAN)
O75439	MPPB	PMPCB	Mitochondrial-processing peptidase subunit beta (MPPB_HUMAN)
P20645	MPRD	M6PR	Cation-dependent mannose-6-phosphate receptor (MPRD_HUMAN)
P11717	MPRI	IGF2R	Cation-independent mannose-6-phosphate receptor (MPRI_HUMAN)
O75352	MPU1	MPDU1	Mannose-P-dolichol utilization defect 1 protein (MPU1_HUMAN)
P39210	MPV17	MPV17	Protein Mpv17 (MPV17_HUMAN)
P22897	MRC1	MRC1	Macrophage mannose receptor 1 (MRC1_HUMAN)
Q5VT25	MRCKA	CDC42BPA	Serine/threonine-protein kinase MRCK alpha
Q92887	MRP2	ABCC2	ATP-binding cassette sub-family C member 2 (MRP2_HUMAN)
O15438	MRP3	ABCC3	ATP-binding cassette sub-family C member 3 (MRP3_HUMAN)
O95255	MRP6	ABCC6	ATP-binding cassette sub-family C member 6 (MRP6_HUMAN)
Q9UJ68	MSRA	MSRA	Mitochondrial peptide methionine sulfoxide reductase (MSRA_HUMAN)
Q13126	MTAP	MTAP	S-methyl-5'-thioadenosine phosphorylase (MTAP_HUMAN)
Q9NZJ7	MTCH1	MTCH1	Mitochondrial carrier homolog 1 (MTCH1_HUMAN)
Q9Y6C9	MTCH2	MTCH2	Mitochondrial carrier homolog 2
Q9UDX5	MTFP1	MTFP1	Mitochondrial fission process protein 1
P49914	MTHFS	MTHFS	5-formyltetrahydrofolate cyclo-ligase
O95248	MTMR5	SBF1	Myotubularin-related protein 5 (MTMR5_HUMAN)
Q9NXD2	MTMRA	MTMR10	Myotubularin-related protein 10
Q9BV20	MTNA	MRI1	Methylthioribose-1-phosphate isomerase (MTNA_HUMAN)
Q9BV57	MTND	ADI1	1,2-dihydroxy-3-keto-5-methylthiopentene dioxygenase
P42345	MTOR	MTOR	Serine/threonine-protein kinase mTOR
P55157	MTP	MTTP	Microsomal triglyceride transfer protein large subunit
P58546	MTPN	MTPN	Myotrophin
P42285	MTREX	MTREX	Exosome RNA helicase MTR4
Q13505	MTX1	MTX1	Metaxin-1 (MTX1_HUMAN)
O75431	MTX2	MTX2	Metaxin-2 (MTX2_HUMAN)
P22033	MUTA	MMUT	Methylmalonyl-CoA mutase, mitochondrial
P53602	MVD1	MVD	Diphosphomevalonate decarboxylase (MVD1_HUMAN)
Q14764	MVP	MVP	Major vault protein
Q92614	MY18A	MYO18A	Unconventional myosin-XVIIIa (MY18A_HUMAN)
Q969H8	MYDGF	MYDGF	Myeloid-derived growth factor (MYDGF_HUMAN)
Q9HB07	MYG1	MYG1	MYG1 exonuclease
P35580	MYH10	MYH10	Myosin-10
P35749	MYH11	MYH11	Myosin-11
Q7Z406	MYH14	MYH14	Myosin-14
Q7Z406-2	MYH14	MYH14	Isoform 2 of Myosin-14 (MYH14_HUMAN)
P13535	MYH8	MYH8	Myosin-8 (MYH8_HUMAN)
P35579	MYH9	MYH9	Myosin-9
P60660	MYL6	MYL6	Myosin light polypeptide 6
P24844	MYL9	MYL9	Myosin regulatory light polypeptide 9 (MYL9_HUMAN)
Q15746-2	MYLK	MYLK	Isoform 2 of Myosin light chain kinase, smooth muscle (MYLK_HUMAN)
Q15746	MYLK	MYLK	Myosin light chain kinase, smooth muscle (MYLK_HUMAN)
O43795	MYO1B	MYO1B	Unconventional myosin-Ib
O00159	MYO1C	MYO1C	Unconventional myosin-Ic
O94832	MYO1D	MYO1D	Unconventional myosin-Id (MYO1D_HUMAN)
Q12965	MYO1E	MYO1E	Unconventional myosin-Ie
O00160	MYO1F	MYO1F	Unconventional myosin-If (MYO1F_HUMAN)
Q9UM54	MYO6	MYO6	Unconventional myosin-VI
Q9NZM1	MYOF	MYOF	Myoferlin
Q8WU39	MZB1	MZB1	Marginal zone B- and B1-cell-specific protein (MZB1_HUMAN)
Q02083	NAAA	NAAA	N-acylethanolamine-hydrolyzing acid amidase (NAAA_HUMAN)
E9PAV3	NACAM	NACA	Nascent polypeptide-associated complex subunit alpha, muscle-specific form
Q15274	NADC	QPRT	Nicotinate-nucleotide pyrophosphorylase [carboxylating]
Q6IA69	NADE	NADSYN1	Glutamine-dependent NAD(+) synthetase
Q9UJ70	NAGK	NAGK	N-acetyl-D-glucosamine kinase (NAGK_HUMAN)
Q8N159	NAGS	NAGS	N-acetylglutamate synthase, mitochondrial
Q4G0N4	NAKD2	NADK2	NAD kinase 2, mitochondrial
P43490	NAMPT	NAMPT	Nicotinamide phosphoribosyltransferase
Q9UHE5	NAT8	NAT8	N-acetyltransferase 8
Q8IVL1	NAV2	NAV2	Neuron navigator 2 (NAV2_HUMAN)
Q9UHQ9	NB5R1	CYB5R1	NADH-cytochrome b5 reductase 1 (NB5R1_HUMAN)
P00387	NB5R3	CYB5R3	NADH-cytochrome b5 reductase 3
A2RRP1	NBAS	NBAS	Neuroblastoma-amplified sequence
Q6PIU2	NCEH1	NCEH1	Neutral cholesterol ester hydrolase 1
Q9Y2A7	NCKP1	NCKAP1	Nck-associated protein 1 (NCKP1_HUMAN)
Q969V3	NCLN	NCLN	BOS complex subunit NCLN (NCLN_HUMAN)
P16435	NCPR	POR	NADPH--cytochrome P450 reductase
Q13232	NDK3	NME3	Nucleoside diphosphate kinase 3
P15531	NDKA	NME1	Nucleoside diphosphate kinase A
P22392	NDKB	NME2	Nucleoside diphosphate kinase B
Q92597	NDRG1	NDRG1	Protein NDRG1 (NDRG1_HUMAN)
Q9UN36	NDRG2	NDRG2	Protein NDRG2
O43678	NDUA2	NDUFA2	NADH dehydrogenase [ubiquinone] 1 alpha subcomplex subunit 2 (NDUA2_HUMAN)
O00483	NDUA4	NDUFA4	Cytochrome c oxidase subunit NDUFA4
Q16718	NDUA5	NDUFA5	NADH dehydrogenase [ubiquinone] 1 alpha subcomplex subunit 5 (NDUA5_HUMAN)
P56556	NDUA6	NDUFA6	NADH dehydrogenase [ubiquinone] 1 alpha subcomplex subunit 6 (NDUA6_HUMAN)
P51970	NDUA8	NDUFA8	NADH dehydrogenase [ubiquinone] 1 alpha subcomplex subunit 8 (NDUA8_HUMAN)
Q16795	NDUA9	NDUFA9	NADH dehydrogenase [ubiquinone] 1 alpha subcomplex subunit 9, mitochondrial
O95299	NDUAA	NDUFA10	NADH dehydrogenase [ubiquinone] 1 alpha subcomplex subunit 10, mitochondrial
Q86Y39	NDUAB	NDUFA11	NADH dehydrogenase [ubiquinone] 1 alpha subcomplex subunit 11 (NDUAB_HUMAN)
Q9UI09	NDUAC	NDUFA12	NADH dehydrogenase [ubiquinone] 1 alpha subcomplex subunit 12 (NDUAC_HUMAN)
Q9P0J0	NDUAD	NDUFA13	NADH dehydrogenase [ubiquinone] 1 alpha subcomplex subunit 13 (NDUAD_HUMAN)
O43676	NDUB3	NDUFB3	NADH dehydrogenase [ubiquinone] 1 beta subcomplex subunit 3 (NDUB3_HUMAN)
O43674	NDUB5	NDUFB5	NADH dehydrogenase [ubiquinone] 1 beta subcomplex subunit 5, mitochondrial (NDUB5_HUMAN)
O95169	NDUB8	NDUFB8	NADH dehydrogenase [ubiquinone] 1 beta subcomplex subunit 8, mitochondrial (NDUB8_HUMAN)
O96000	NDUBA	NDUFB10	NADH dehydrogenase [ubiquinone] 1 beta subcomplex subunit 10 (NDUBA_HUMAN)
Q9NX14	NDUBB	NDUFB11	NADH dehydrogenase [ubiquinone] 1 beta subcomplex subunit 11, mitochondrial (NDUBB_HUMAN)
P28331	NDUS1	NDUFS1	NADH-ubiquinone oxidoreductase 75 kDa subunit, mitochondrial
O75306	NDUS2	NDUFS2	NADH dehydrogenase [ubiquinone] iron-sulfur protein 2, mitochondrial
O75489	NDUS3	NDUFS3	NADH dehydrogenase [ubiquinone] iron-sulfur protein 3, mitochondrial
O43181	NDUS4	NDUFS4	NADH dehydrogenase [ubiquinone] iron-sulfur protein 4, mitochondrial (NDUS4_HUMAN)
O43920	NDUS5	NDUFS5	NADH dehydrogenase [ubiquinone] iron-sulfur protein 5 (NDUS5_HUMAN)
O75251	NDUS7	NDUFS7	NADH dehydrogenase [ubiquinone] iron-sulfur protein 7, mitochondrial
O00217	NDUS8	NDUFS8	NADH dehydrogenase [ubiquinone] iron-sulfur protein 8, mitochondrial
P49821	NDUV1	NDUFV1	NADH dehydrogenase [ubiquinone] flavoprotein 1, mitochondrial
P19404	NDUV2	NDUFV2	NADH dehydrogenase [ubiquinone] flavoprotein 2, mitochondrial
P20929	NEBU	NEB	Nebulin (NEBU_HUMAN)
P46934-4	NEDD4	NEDD4	Isoform 4 of E3 ubiquitin-protein ligase NEDD4
Q8TD19	NEK9	NEK9	Serine/threonine-protein kinase Nek9 (NEK9_HUMAN)
Q8NFW8	NEUA	CMAS	N-acylneuraminate cytidylyltransferase (NEUA_HUMAN)
Q9BYT8	NEUL	NLN	Neurolysin, mitochondrial (NEUL_HUMAN)
Q12857	NFIA	NFIA	Nuclear factor 1 A-type
P07197	NFM	NEFM	Neurofilament medium polypeptide (NFM_HUMAN)
Q9Y697	NFS1	NFS1	Cysteine desulfurase (NFS1_HUMAN)
P80188	NGAL	LCN2	Neutrophil gelatinase-associated lipocalin
P55769	NH2L1	SNU13	NHP2-like protein 1
Q6VVB1	NHLC1	NHLRC1	E3 ubiquitin-protein ligase NHLRC1 (NHLC1_HUMAN)
Q8NBF2	NHLC2	NHLRC2	NHL repeat-containing protein 2
Q5JS37	NHLC3	NHLRC3	NHL repeat-containing protein 3
O14745	NHRF1	NHERF1	Na(+)/H(+) exchange regulatory cofactor NHE-RF1 (NHRF1_HUMAN)
Q15599	NHRF2	SLC9A3R2	Na(+)/H(+) exchange regulatory cofactor NHE-RF2
Q5T2W1	NHRF3	PDZK1	Na(+)/H(+) exchange regulatory cofactor NHE-RF3 (NHRF3_HUMAN)
Q92542	NICA	NCSTN	Nicastrin
P14543	NID1	NID1	Nidogen-1 (NID1_HUMAN)
Q14112	NID2	NID2	Nidogen-2 (NID2_HUMAN)
Q9GZT8	NIF3L	NIF3L1	NIF3-like protein 1
Q9BPW8	NIPS1	NIPSNAP1	Protein NipSnap homolog 1
Q86X76	NIT1	NIT1	Deaminated glutathione amidase (NIT1_HUMAN)
Q9NQR4	NIT2	NIT2	Omega-amidase NIT2
P22307	NLTP	SCP2	Non-specific lipid-transfer protein
Q9HAN9	NMNA1	NMNAT1	Nicotinamide/nicotinic acid mononucleotide adenylyltransferase 1 (NMNA1_HUMAN)
P30419	NMT1	NMT1	Glycylpeptide N-tetradecanoyltransferase 1 (NMT1_HUMAN)
O60551	NMT2	NMT2	Glycylpeptide N-tetradecanoyltransferase 2
P40261	NNMT	NNMT	Nicotinamide N-methyltransferase
Q8IW45	NNRD	NAXD	ATP-dependent (S)-NAD(P)H-hydrate dehydratase (NNRD_HUMAN)
Q8NCW5	NNRE	NAXE	NAD(P)H-hydrate epimerase (NNRE_HUMAN)
Q13423	NNTM	NNT	NAD(P) transhydrogenase, mitochondrial
Q14978	NOLC1	NOLC1	Nucleolar and coiled-body phosphoprotein 1
P69849	NOMO3	NOMO3	BOS complex subunit NOMO3 (NOMO3_HUMAN)
Q15233	NONO	NONO	Non-POU domain-containing octamer-binding protein
O00567	NOP56	NOP56	Nucleolar protein 56 (NOP56_HUMAN)
Q9Y2X3	NOP58	NOP58	Nucleolar protein 58 (NOP58_HUMAN)
P55209	NP1L1	NAP1L1	Nucleosome assembly protein 1-like 1
Q99733	NP1L4	NAP1L4	Nucleosome assembly protein 1-like 4 (NP1L4_HUMAN)
P61916	NPC2	NPC2	NPC intracellular cholesterol transporter 2
Q8TAT6	NPL4	NPLOC4	Nuclear protein localization protein 4 homolog (NPL4_HUMAN)
P06748	NPM	NPM1	Nucleophosmin
Q6UXI9	NPNT	NPNT	Nephronectin
Q9UFN0	NPS3A	NIPSNAP3A	Protein NipSnap homolog 3A (NPS3A_HUMAN)
P16083	NQO2	NQO2	Ribosyldihydronicotinamide dehydrogenase [quinone]
O43847	NRDC	NRDC	Nardilysin
Q15738	NSDHL	NSDHL	Sterol-4-alpha-carboxylate 3-dehydrogenase, decarboxylating (NSDHL_HUMAN)
P46459	NSF	NSF	Vesicle-fusing ATPase (NSF_HUMAN)
Q9UNZ2	NSF1C	NSFL1C	NSFL1 cofactor p47
Q08J23	NSUN2	NSUN2	RNA cytosine C(5)-methyltransferase NSUN2
Q8TCD5	NT5C	NT5C	5'(3')-deoxyribonucleotidase, cytosolic type
Q5TFE4	NT5D1	NT5DC1	5'-nucleotidase domain-containing protein 1 (NT5D1_HUMAN)
P61970	NTF2	NUTF2	Nuclear transport factor 2 (NTF2_HUMAN)
Q9BSD7	NTPCR	NTPCR	Cancer-related nucleoside-triphosphatase
O75694	NU155	NUP155	Nuclear pore complex protein Nup155 (NU155_HUMAN)
Q12769	NU160	NUP160	Nuclear pore complex protein Nup160 (NU160_HUMAN)
P03886	NU1M	MT-ND1	NADH-ubiquinone oxidoreductase chain 1 (NU1M_HUMAN)
P03891	NU2M	MT-ND2	NADH-ubiquinone oxidoreductase chain 2 (NU2M_HUMAN)
P03905	NU4M	MT-ND4	NADH-ubiquinone oxidoreductase chain 4 (NU4M_HUMAN)
P03915	NU5M	MT-ND5	NADH-ubiquinone oxidoreductase chain 5 (NU5M_HUMAN)
Q9Y5Y2	NUBP2	NUBP2	Cytosolic Fe-S cluster assembly factor NUBP2 (NUBP2_HUMAN)
P19338	NUCL	NCL	Nucleolin
Q96DE0	NUD16	NUDT16	U8 snoRNA-decapping enzyme
Q9Y266	NUDC	NUDC	Nuclear migration protein nudC (NUDC_HUMAN)
Q9UKK9	NUDT5	NUDT5	ADP-sugar pyrophosphatase (NUDT5_HUMAN)
Q14980	NUMA1	NUMA1	Nuclear mitotic apparatus protein 1
Q8NFH4	NUP37	NUP37	Nucleoporin Nup37 (NUP37_HUMAN)
Q9BW27	NUP85	NUP85	Nuclear pore complex protein Nup85 (NUP85_HUMAN)
Q8N1F7	NUP93	NUP93	Nuclear pore complex protein Nup93
P52948	NUP98	NUP98	Nuclear pore complex protein Nup98-Nup96 (NUP98_HUMAN)
Q8IWE2	NXP20	FAM114A1	Protein NOXP20 (NXP20_HUMAN)
Q9Y530	OARD1	OARD1	ADP-ribose glycohydrolase OARD1
P00973	OAS1	OAS1	2'-5'-oligoadenylate synthase 1 (OAS1_HUMAN)
P04181	OAT	OAT	Ornithine aminotransferase, mitochondrial (OAT_HUMAN)
Q9NX40	OCAD1	OCIAD1	OCIA domain-containing protein 1 (OCAD1_HUMAN)
Q56VL3	OCAD2	OCIAD2	OCIA domain-containing protein 2 (OCAD2_HUMAN)
Q9UKG9	OCTC	CROT	Peroxisomal carnitine O-octanoyltransferase (OCTC_HUMAN)
P11182	ODB2	DBT	Lipoamide acyltransferase component of branched-chain alpha-keto acid dehydrogenase complex, mitochondrial
P12694	ODBA	BCKDHA	2-oxoisovalerate dehydrogenase subunit alpha, mitochondrial
P21953	ODBB	BCKDHB	2-oxoisovalerate dehydrogenase subunit beta, mitochondrial
Q02218	ODO1	OGDH	2-oxoglutarate dehydrogenase, mitochondrial
P36957	ODO2	DLST	Dihydrolipoyllysine-residue succinyltransferase component of 2-oxoglutarate dehydrogenase complex, mitochondrial
P10515	ODP2	DLAT	Dihydrolipoyllysine-residue acetyltransferase component of pyruvate dehydrogenase complex, mitochondrial
P08559	ODPA	PDHA1	Pyruvate dehydrogenase E1 component subunit alpha, somatic form, mitochondrial
P11177	ODPB	PDHB	Pyruvate dehydrogenase E1 component subunit beta, mitochondrial
O00330	ODPX	PDHX	Pyruvate dehydrogenase protein X component, mitochondrial (ODPX_HUMAN)
Q5SWX8	ODR4	ODR4	Protein odr-4 homolog (ODR4_HUMAN)
Q9H488	OFUT1	POFUT1	GDP-fucose protein O-fucosyltransferase 1 (OFUT1_HUMAN)
O60502	OGA	OGA	Protein O-GlcNAcase
Q9ULD0	OGDHL	OGDHL	2-oxoglutarate dehydrogenase-like, mitochondrial
Q9NTK5	OLA1	OLA1	Obg-like ATPase 1 (OLA1_HUMAN)
Q6UWY5	OLFL1	OLFML1	Olfactomedin-like protein 1 (OLFL1_HUMAN)
O60313	OPA1	OPA1	Dynamin-like 120 kDa protein, mitochondrial (OPA1_HUMAN)
Q9H6K4	OPA3	OPA3	Optic atrophy 3 protein (OPA3_HUMAN)
O14841	OPLA	OPLAH	5-oxoprolinase (OPLA_HUMAN)
Q9Y619	ORNT1	SLC25A15	Mitochondrial ornithine transporter 1
Q13438	OS9	OS9	Protein OS-9 (OS9_HUMAN)
Q9BZF1	OSBL8	OSBPL8	Oxysterol-binding protein-related protein 8
P22059	OSBP1	OSBP	Oxysterol-binding protein 1 (OSBP1_HUMAN)
P39656	OST48	DDOST	Dolichyl-diphosphooligosaccharide--protein glycosyltransferase 48 kDa subunit
Q9NRP0	OSTC	OSTC	Oligosaccharyltransferase complex subunit OSTC (OSTC_HUMAN)
Q92882	OSTF1	OSTF1	Osteoclast-stimulating factor 1 (OSTF1_HUMAN)
P00480	OTC	OTC	Ornithine carbamoyltransferase, mitochondrial
Q96FW1	OTUB1	OTUB1	Ubiquitin thioesterase OTUB1 (OTUB1_HUMAN)
P14920	OXDA	DAO	D-amino-acid oxidase (OXDA_HUMAN)
Q8N573-2	OXR1	OXR1	Isoform 2 of Oxidation resistance protein 1 (OXR1_HUMAN)
Q9NWU1	OXSM	OXSM	3-oxoacyl-[acyl-carrier-protein] synthase, mitochondrial (OXSM_HUMAN)
O95747	OXSR1	OXSR1	Serine/threonine-protein kinase OSR1
P13674	P4HA1	P4HA1	Prolyl 4-hydroxylase subunit alpha-1
P54886	P5CS	ALDH18A1	Delta-1-pyrroline-5-carboxylate synthase (P5CS_HUMAN)
P68402	PA1B2	PAFAH1B2	Platelet-activating factor acetylhydrolase IB subunit alpha2 (PA1B2_HUMAN)
Q9UQ80	PA2G4	PA2G4	Proliferation-associated protein 2G4 (PA2G4_HUMAN)
P11940	PABP1	PABPC1	Polyadenylate-binding protein 1
Q86U42	PABP2	PABPN1	Polyadenylate-binding protein 2 (PABP2_HUMAN)
Q13310	PABP4	PABPC4	Polyadenylate-binding protein 4 (PABP4_HUMAN)
Q9UNF0	PACN2	PACSIN2	Protein kinase C and casein kinase substrate in neurons protein 2
Q9UKS6	PACN3	PACSIN3	Protein kinase C and casein kinase substrate in neurons protein 3 (PACN3_HUMAN)
Q99487	PAFA2	PAFAH2	Platelet-activating factor acetylhydrolase 2, cytoplasmic
O14832	PAHX	PHYH	Phytanoyl-CoA dioxygenase, peroxisomal
Q13177	PAK2	PAK2	Serine/threonine-protein kinase PAK 2 (PAK2_HUMAN)
A6NDB9	PALM3	PALM3	Paralemmin-3
Q9NZW5	PALS2	PALS2	Protein PALS2
O95340	PAPS2	PAPSS2	Bifunctional 3'-phosphoadenosine 5'-phosphosulfate synthase 2 (PAPS2_HUMAN)
Q99497	PARK7	PARK7	Parkinson disease protein 7
Q9H300	PARL	PARL	Presenilin-associated rhomboid-like protein, mitochondrial (PARL_HUMAN)
P09874	PARP1	PARP1	Poly [ADP-ribose] polymerase 1 (PARP1_HUMAN)
Q8IXQ6	PARP9	PARP9	Protein mono-ADP-ribosyltransferase PARP9 (PARP9_HUMAN)
Q9NVD7	PARVA	PARVA	Alpha-parvin (PARVA_HUMAN)
Q9BUH6	PAXX	PAXX	Protein PAXX
Q9BVG4	PBDC1	PBDC1	Protein PBDC1
P30039	PBLD	PBLD	Phenazine biosynthesis-like domain-containing protein
Q15365	PCBP1	PCBP1	Poly(rC)-binding protein 1
Q15366	PCBP2	PCBP2	Poly(rC)-binding protein 2
Q15366-2	PCBP2	PCBP2	Isoform 2 of Poly(rC)-binding protein 2
P57721	PCBP3	PCBP3	Poly(rC)-binding protein 3
P05165	PCCA	PCCA	Propionyl-CoA carboxylase alpha chain, mitochondrial
P05166	PCCB	PCCB	Propionyl-CoA carboxylase beta chain, mitochondrial
P35558	PCKGC	PCK1	Phosphoenolpyruvate carboxykinase, cytosolic [GTP]
Q16822	PCKGM	PCK2	Phosphoenolpyruvate carboxykinase [GTP], mitochondrial
P12004	PCNA	PCNA	Proliferating cell nuclear antigen
O95613	PCNT	PCNT	Pericentrin
P42785	PCP	PRCP	Lysosomal Pro-X carboxypeptidase (PCP_HUMAN)
P49585	PCY1A	PCYT1A	Choline-phosphate cytidylyltransferase A (PCY1A_HUMAN)
Q99447	PCY2	PCYT2	Ethanolamine-phosphate cytidylyltransferase
Q9UHG3	PCYOX	PCYOX1	Prenylcysteine oxidase 1
Q9BUL8	PDC10	PDCD10	Programmed cell death protein 10
Q8WUM4	PDC6I	PDCD6IP	Programmed cell death 6-interacting protein
Q53EL6	PDCD4	PDCD4	Programmed cell death protein 4
O75340	PDCD6	PDCD6	Programmed cell death protein 6 (PDCD6_HUMAN)
Q6L8Q7	PDE12	PDE12	2',5'-phosphodiesterase 12 (PDE12_HUMAN)
P07237	PDIA1	P4HB	Protein disulfide-isomerase
P30101	PDIA3	PDIA3	Protein disulfide-isomerase A3
P13667	PDIA4	PDIA4	Protein disulfide-isomerase A4
Q14554	PDIA5	PDIA5	Protein disulfide-isomerase A5
Q15084	PDIA6	PDIA6	Protein disulfide-isomerase A6
Q9Y2S7	PDIP2	POLDIP2	Polymerase delta-interacting protein 2 (PDIP2_HUMAN)
Q16654	PDK4	PDK4	[Pyruvate dehydrogenase (acetyl-transferring)] kinase isozyme 4, mitochondrial
O00151	PDLI1	PDLIM1	PDZ and LIM domain protein 1
Q96JY6	PDLI2	PDLIM2	PDZ and LIM domain protein 2 (PDLI2_HUMAN)
Q96JY6-3	PDLI2	PDLIM2	Isoform 3 of PDZ and LIM domain protein 2
Q96HC4	PDLI5	PDLIM5	PDZ and LIM domain protein 5 (PDLI5_HUMAN)
Q9NR12	PDLI7	PDLIM7	PDZ and LIM domain protein 7
Q29RF7	PDS5A	PDS5A	Sister chromatid cohesion protein PDS5 homolog A
Q6P996	PDXD1	PDXDC1	Pyridoxal-dependent decarboxylase domain-containing protein 1 (PDXD1_HUMAN)
O00764	PDXK	PDXK	Pyridoxal kinase (PDXK_HUMAN)
P30086	PEBP1	PEBP1	Phosphatidylethanolamine-binding protein 1
Q9BY49	PECR	PECR	Peroxisomal trans-2-enoyl-CoA reductase
P36955	PEDF	SERPINF1	Pigment epithelium-derived factor
Q9UBV8	PEF1	PEF1	Peflin
Q8IZL8	PELP1	PELP1	Proline-, glutamic acid- and leucine-rich protein 1 (PELP1_HUMAN)
P12955	PEPD	PEPD	Xaa-Pro dipeptidase
O60437	PEPL	PPL	Periplakin (PEPL_HUMAN)
P11678	PERE	EPX	Eosinophil peroxidase (PERE_HUMAN)
P05164	PERM	MPO	Myeloperoxidase
Q9Y5Y5	PEX16	PEX16	Peroxisomal membrane protein PEX16 (PEX16_HUMAN)
Q7Z412	PEX26	PEX26	Peroxisome assembly protein 26 (PEX26_HUMAN)
Q9UHV9	PFD2	PFDN2	Prefoldin subunit 2
P17858	PFKAL	PFKL	ATP-dependent 6-phosphofructokinase, liver type
P08237	PFKAM	PFKM	ATP-dependent 6-phosphofructokinase, muscle type (PFKAM_HUMAN)
Q9BX93	PG12B	PLA2G12B	Group XIIB secretory phospholipase A2-like protein (PG12B_HUMAN)
P18669	PGAM1	PGAM1	Phosphoglycerate mutase 1
Q96HS1	PGAM5	PGAM5	Serine/threonine-protein phosphatase PGAM5, mitochondrial (PGAM5_HUMAN)
P98160	PGBM	HSPG2	Basement membrane-specific heparan sulfate proteoglycan core protein
P15428	PGDH	HPGD	15-hydroxyprostaglandin dehydrogenase [NAD(+)] (PGDH_HUMAN)
Q9H7Z7	PGES2	PTGES2	Prostaglandin E synthase 2 (PGES2_HUMAN)
P00558	PGK1	PGK1	Phosphoglycerate kinase 1
P36871	PGM1	PGM1	Phosphoglucomutase-1
Q96G03	PGM2	PGM2	Phosphoglucomutase-2
Q15124	PGM5	PGM5	Phosphoglucomutase-like protein 5 (PGM5_HUMAN)
A6NDG6	PGP	PGP	Glycerol-3-phosphate phosphatase (PGP_HUMAN)
O00264	PGRC1	PGRMC1	Membrane-associated progesterone receptor component 1
O15173	PGRC2	PGRMC2	Membrane-associated progesterone receptor component 2
O75594	PGRP1	PGLYRP1	Peptidoglycan recognition protein 1 (PGRP1_HUMAN)
Q96PD5	PGRP2	PGLYRP2	N-acetylmuramoyl-L-alanine amidase (PGRP2_HUMAN)
P21810	PGS1	BGN	Biglycan
P07585	PGS2	DCN	Decorin
Q92696	PGTA	RABGGTA	Geranylgeranyl transferase type-2 subunit alpha (PGTA_HUMAN)
P00439	PH4H	PAH	Phenylalanine-4-hydroxylase
P35232	PHB	PHB	Prohibitin
Q99623	PHB2	PHB2	Prohibitin-2
P15735	PHKG2	PHKG2	Phosphorylase b kinase gamma catalytic chain, liver/testis isoform (PHKG2_HUMAN)
Q8WV24	PHLA1	PHLDA1	Pleckstrin homology-like domain family A member 1 (PHLA1_HUMAN)
Q9NRX4	PHP14	PHPT1	14 kDa phosphohistidine phosphatase
P61457	PHS	PCBD1	Pterin-4-alpha-carbinolamine dehydratase
Q5SRE7	PHYD1	PHYHD1	Phytanoyl-CoA dioxygenase domain-containing protein 1
P42356	PI4KA	PI4KA	Phosphatidylinositol 4-kinase alpha (PI4KA_HUMAN)
Q13492	PICAL	PICALM	Phosphatidylinositol-binding clathrin assembly protein (PICAL_HUMAN)
Q92508	PIEZ1	PIEZO1	Piezo-type mechanosensitive ion channel component 1 (PIEZ1_HUMAN)
Q96S52	PIGS	PIGS	GPI transamidase component PIG-S (PIGS_HUMAN)
Q9H490	PIGU	PIGU	Phosphatidylinositol glycan anchor biosynthesis class U protein (PIGU_HUMAN)
P22061	PIMT	PCMT1	Protein-L-isoaspartate(D-aspartate) O-methyltransferase (PIMT_HUMAN)
Q00169	PIPNA	PITPNA	Phosphatidylinositol transfer protein alpha isoform
P48739	PIPNB	PITPNB	Phosphatidylinositol transfer protein beta isoform (PIPNB_HUMAN)
O00625	PIR	PIR	Pirin (PIR_HUMAN)
Q99959	PKP2	PKP2	Plakophilin-2 (PKP2_HUMAN)
Q9NZF1	PLAC8	PLAC8	Placenta-specific gene 8 protein (PLAC8_HUMAN)
P14923	PLAK	JUP	Junction plakoglobin
Q9Y263	PLAP	PLAA	Phospholipase A-2-activating protein (PLAP_HUMAN)
Q6P4A8	PLBL1	PLBD1	Phospholipase B-like 1 (PLBL1_HUMAN)
Q99943	PLCA	AGPAT1	1-acyl-sn-glycerol-3-phosphate acyltransferase alpha (PLCA_HUMAN)
Q9NRZ7	PLCC	AGPAT3	1-acyl-sn-glycerol-3-phosphate acyltransferase gamma (PLCC_HUMAN)
Q9NUQ2	PLCE	AGPAT5	1-acyl-sn-glycerol-3-phosphate acyltransferase epsilon (PLCE_HUMAN)
P16885	PLCG2	PLCG2	1-phosphatidylinositol 4,5-bisphosphate phosphodiesterase gamma-2
Q8IV08	PLD3	PLD3	5'-3' exonuclease PLD3 (PLD3_HUMAN)
Q15149	PLEC	PLEC	Plectin
Q15149-8	PLEC	PLEC	Isoform 8 of Plectin
Q7Z4H8	PLGT3	POGLUT3	Protein O-glucosyltransferase 3
Q99541	PLIN2	PLIN2	Perilipin-2 (PLIN2_HUMAN)
O60664	PLIN3	PLIN3	Perilipin-3 (PLIN3_HUMAN)
Q96Q06	PLIN4	PLIN4	Perilipin-4
Q00G26	PLIN5	PLIN5	Perilipin-5 (PLIN5_HUMAN)
P00747	PLMN	PLG	Plasminogen
O60568	PLOD3	PLOD3	Multifunctional procollagen lysine hydroxylase and glycosyltransferase LH3
O94903	PLPHP	PLPBP	Pyridoxal phosphate homeostasis protein (PLPHP_HUMAN)
Q8IY17	PLPL6	PNPLA6	Patatin-like phospholipase domain-containing protein 6 (PLPL6_HUMAN)
Q96GD0	PLPP	PDXP	Chronophin (PLPP_HUMAN)
O14495	PLPP3	PLPP3	Phospholipid phosphatase 3 (PLPP3_HUMAN)
Q9HBL7	PLRKT	PLGRKT	Plasminogen receptor (KT) (PLRKT_HUMAN)
Q14651	PLSI	PLS1	Plastin-1 (PLSI_HUMAN)
P13796	PLSL	LCP1	Plastin-2
P13797	PLST	PLS3	Plastin-3
O15031	PLXB2	PLXNB2	Plexin-B2 (PLXB2_HUMAN)
P07738	PMGE	BPGM	Bisphosphoglycerate mutase (PMGE_HUMAN)
P29590	PML	PML	Protein PML (PML_HUMAN)
P29590-10	PML	PML	Isoform PML-7 of Protein PML
O15305	PMM2	PMM2	Phosphomannomutase 2
Q15126	PMVK	PMVK	Phosphomevalonate kinase (PMVK_HUMAN)
Q6XQN6	PNCB	NAPRT	Nicotinate phosphoribosyltransferase
Q8N490	PNKD	PNKD	Probable hydrolase PNKD (PNKD_HUMAN)
P00491	PNPH	PNP	Purine nucleoside phosphorylase
Q9NVS9	PNPO	PNPO	Pyridoxine-5'-phosphate oxidase
Q8TEM1	PO210	NUP210	Nuclear pore membrane glycoprotein 210 (PO210_HUMAN)
P27169	PON1	PON1	Serum paraoxonase/arylesterase 1
Q15165	PON2	PON2	Serum paraoxonase/arylesterase 2
Q15166	PON3	PON3	Serum paraoxonase/lactonase 3
A5A3E0	POTEF	POTEF	POTE ankyrin domain family member F
P62136	PP1A	PPP1CA	Serine/threonine-protein phosphatase PP1-alpha catalytic subunit
P62140	PP1B	PPP1CB	Serine/threonine-protein phosphatase PP1-beta catalytic subunit
P36873	PP1G	PPP1CC	Serine/threonine-protein phosphatase PP1-gamma catalytic subunit
Q15435	PP1R7	PPP1R7	Protein phosphatase 1 regulatory subunit 7 (PP1R7_HUMAN)
P67775	PP2AA	PPP2CA	Serine/threonine-protein phosphatase 2A catalytic subunit alpha isoform
P62714	PP2AB	PPP2CB	Serine/threonine-protein phosphatase 2A catalytic subunit beta isoform (PP2AB_HUMAN)
O75170	PP6R2	PPP6R2	Serine/threonine-protein phosphatase 6 regulatory subunit 2 (PP6R2_HUMAN)
Q9NPH0	PPA6	ACP6	Lysophosphatidic acid phosphatase type 6 (PPA6_HUMAN)
P24666	PPAC	ACP1	Low molecular weight phosphotyrosine protein phosphatase (PPAC_HUMAN)
P11117	PPAL	ACP2	Lysosomal acid phosphatase (PPAL_HUMAN)
P48147	PPCE	PREP	Prolyl endopeptidase (PPCE_HUMAN)
Q9HAB8	PPCS	PPCS	Phosphopantothenate--cysteine ligase
P10619	PPGB	CTSA	Lysosomal protective protein (PPGB_HUMAN)
P62937	PPIA	PPIA	Peptidyl-prolyl cis-trans isomerase A
P23284	PPIB	PPIB	Peptidyl-prolyl cis-trans isomerase B
Q9UNP9	PPIE	PPIE	Peptidyl-prolyl cis-trans isomerase E (PPIE_HUMAN)
P30405	PPIF	PPIF	Peptidyl-prolyl cis-trans isomerase F, mitochondrial (PPIF_HUMAN)
P35813	PPM1A	PPM1A	Protein phosphatase 1A (PPM1A_HUMAN)
P50336	PPOX	PPOX	Protoporphyrinogen oxidase (PPOX_HUMAN)
P53041	PPP5	PPP5C	Serine/threonine-protein phosphatase 5 (PPP5_HUMAN)
O00743	PPP6	PPP6C	Serine/threonine-protein phosphatase 6 catalytic subunit (PPP6_HUMAN)
P50897	PPT1	PPT1	Palmitoyl-protein thioesterase 1 (PPT1_HUMAN)
O75915	PRAF3	ARL6IP5	PRA1 family protein 3 (PRAF3_HUMAN)
Q06830	PRDX1	PRDX1	Peroxiredoxin-1
P32119	PRDX2	PRDX2	Peroxiredoxin-2
P30048	PRDX3	PRDX3	Thioredoxin-dependent peroxide reductase, mitochondrial
Q13162	PRDX4	PRDX4	Peroxiredoxin-4
P30044	PRDX5	PRDX5	Peroxiredoxin-5, mitochondrial
P30041	PRDX6	PRDX6	Peroxiredoxin-6
Q9HCU5	PREB	PREB	Prolactin regulatory element-binding protein (PREB_HUMAN)
P51888	PRELP	PRELP	Prolargin
Q5JRX3	PREP	PITRM1	Presequence protease, mitochondrial
P13727	PRG2	PRG2	Bone marrow proteoglycan (PRG2_HUMAN)
P78527	PRKDC	PRKDC	DNA-dependent protein kinase catalytic subunit (PRKDC_HUMAN)
P07737	PROF1	PFN1	Profilin-1
P07225	PROS	PROS1	Vitamin K-dependent protein S (PROS_HUMAN)
Q9UMS4	PRP19	PRPF19	Pre-mRNA-processing factor 19 (PRP19_HUMAN)
Q6P2Q9	PRP8	PRPF8	Pre-mRNA-processing-splicing factor 8 (PRP8_HUMAN)
P60891	PRPS1	PRPS1	Ribose-phosphate pyrophosphokinase 1
P11908	PRPS2	PRPS2	Ribose-phosphate pyrophosphokinase 2 (PRPS2_HUMAN)
Q96M27	PRRC1	PRRC1	Protein PRRC1 (PRRC1_HUMAN)
P62333	PRS10	PSMC6	26S proteasome regulatory subunit 10B (PRS10_HUMAN)
P62191	PRS4	PSMC1	26S proteasome regulatory subunit 4 (PRS4_HUMAN)
P17980	PRS6A	PSMC3	26S proteasome regulatory subunit 6A (PRS6A_HUMAN)
P43686	PRS6B	PSMC4	26S proteasome regulatory subunit 6B
P35998	PRS7	PSMC2	26S proteasome regulatory subunit 7 (PRS7_HUMAN)
P62195	PRS8	PSMC5	26S proteasome regulatory subunit 8 (PRS8_HUMAN)
P24158	PRTN3	PRTN3	Myeloblastin
P55786	PSA	NPEPPS	Puromycin-sensitive aminopeptidase (PSA_HUMAN)
P25786	PSA1	PSMA1	Proteasome subunit alpha type-1 (PSA1_HUMAN)
P25787	PSA2	PSMA2	Proteasome subunit alpha type-2
P25788	PSA3	PSMA3	Proteasome subunit alpha type-3 (PSA3_HUMAN)
P25789	PSA4	PSMA4	Proteasome subunit alpha type-4
P28066	PSA5	PSMA5	Proteasome subunit alpha type-5
P60900	PSA6	PSMA6	Proteasome subunit alpha type-6 (PSA6_HUMAN)
O14818	PSA7	PSMA7	Proteasome subunit alpha type-7 (PSA7_HUMAN)
P20618	PSB1	PSMB1	Proteasome subunit beta type-1
P40306	PSB10	PSMB10	Proteasome subunit beta type-10 (PSB10_HUMAN)
P49721	PSB2	PSMB2	Proteasome subunit beta type-2 (PSB2_HUMAN)
P49720	PSB3	PSMB3	Proteasome subunit beta type-3
P28070	PSB4	PSMB4	Proteasome subunit beta type-4 (PSB4_HUMAN)
P28074	PSB5	PSMB5	Proteasome subunit beta type-5 (PSB5_HUMAN)
P28072	PSB6	PSMB6	Proteasome subunit beta type-6
Q99436	PSB7	PSMB7	Proteasome subunit beta type-7 (PSB7_HUMAN)
P28062	PSB8	PSMB8	Proteasome subunit beta type-8 (PSB8_HUMAN)
P28065	PSB9	PSMB9	Proteasome subunit beta type-9 (PSB9_HUMAN)
O00231	PSD11	PSMD11	26S proteasome non-ATPase regulatory subunit 11 (PSD11_HUMAN)
O00232	PSD12	PSMD12	26S proteasome non-ATPase regulatory subunit 12 (PSD12_HUMAN)
Q9UNM6	PSD13	PSMD13	26S proteasome non-ATPase regulatory subunit 13
O00487	PSDE	PSMD14	26S proteasome non-ATPase regulatory subunit 14
Q99460	PSMD1	PSMD1	26S proteasome non-ATPase regulatory subunit 1 (PSMD1_HUMAN)
Q13200	PSMD2	PSMD2	26S proteasome non-ATPase regulatory subunit 2
O43242	PSMD3	PSMD3	26S proteasome non-ATPase regulatory subunit 3 (PSMD3_HUMAN)
P55036	PSMD4	PSMD4	26S proteasome non-ATPase regulatory subunit 4 (PSMD4_HUMAN)
Q16401	PSMD5	PSMD5	26S proteasome non-ATPase regulatory subunit 5 (PSMD5_HUMAN)
Q15008	PSMD6	PSMD6	26S proteasome non-ATPase regulatory subunit 6 (PSMD6_HUMAN)
P51665	PSMD7	PSMD7	26S proteasome non-ATPase regulatory subunit 7 (PSMD7_HUMAN)
P48556	PSMD8	PSMD8	26S proteasome non-ATPase regulatory subunit 8 (PSMD8_HUMAN)
Q06323	PSME1	PSME1	Proteasome activator complex subunit 1
[truncated: 825 more rows]

## Sheet: All proteins
Main Accession	Protein	Gene	Description	Т1	Т2	Т3	Т4	T6	C1	C2	C3	C4	C6	Average Т	Average C	FC T/C
P33121-3	ACSL1	ACSL1	Isoform 3 of Long-chain-fatty-acid--CoA ligase 1 (ACSL1_HUMAN)					0.245057				0.141079	0.185551	0.245057	0.163315	1.50052
Q8WWP7	GIMA1	GIMAP1	GTPase IMAP family member 1				0.00531558						0.00354173	0.00531558	0.00354173	1.50084
P37802	TAGL2	TAGLN2	Transgelin-2	0.108577	0.413807	0.663525	0.125771	0.093283	0.0485342	0.575283	0.162566	0.0842662	0.0653731	0.280992	0.187204	1.50099
P62995	TRA2B	TRA2B	Transformer-2 protein homolog beta				0.00840623	0.00661716				0.00332888	0.00667778	0.00751169	0.00500333	1.50134
P08240	SRPRA	SRPRA	Signal recognition particle receptor subunit alpha				0.0183152	0.0248502				0.0172281	0.0115101	0.0215827	0.0143691	1.50202
Q9NRG9	AAAS	AAAS	Aladin				0.00558972						0.0037194	0.00558972	0.0037194	1.50286
Q86TM6	SYVN1	SYVN1	E3 ubiquitin-protein ligase synoviolin				0.00558972						0.0037194	0.00558972	0.0037194	1.50286
Q13884	SNTB1	SNTB1	Beta-1-syntrophin		0.0278583		0.0183152	0.0216686				0.0142725	0.0157872	0.022614	0.0150298	1.50461
P06280	AGAL	GLA	Alpha-galactosidase A				0.00605834						0.00402203	0.00605834	0.00402203	1.50629
Q8TBP6	S2540	SLC25A40	Solute carrier family 25 member 40				0.00605834						0.00402203	0.00605834	0.00402203	1.50629
Q8TC12	RDH11	RDH11	Retinol dehydrogenase 11	0.0721687	0.0360013		0.0296128	0.0331709	0.0327879			0.0254517	0.0268793	0.0427384	0.028373	1.50631
Q9Y315	DEOC	DERA	Deoxyribose-phosphate aldolase				0.0233345	0.0316603				0.0286328	0.00785623	0.0274974	0.0182445	1.50716
P06133	UD2B4	UGT2B4	UDP-glucuronosyltransferase 2B4	0.247019	0.156897		0.0571523	0.0661916	0.100186	0.0954347	0.114506	0.0427767	0.0843535	0.131815	0.0874514	1.50729
Q9Y5M8	SRPRB	SRPRB	Signal recognition particle receptor subunit beta	0.0435854	0.052452	0.0464709	0.0325712	0.0441928	0.0307885		0.0351895	0.0190673	0.0311614	0.0438545	0.0290517	1.50953
P33241	LSP1	LSP1	Lymphocyte-specific protein 1				0.0066126						0.00437825	0.0066126	0.00437825	1.51033
P12004	PCNA	PCNA	Proliferating cell nuclear antigen				0.0149654					0.00990163		0.0149654	0.00990163	1.51141
O00625	PIR	PIR	Pirin				0.00704202						0.00465297	0.00704202	0.00465297	1.51345
P61081	UBC12	UBE2M	NEDD8-conjugating enzyme Ubc12				0.0156832					0.0103551		0.0156832	0.0103551	1.51454
P49721	PSB2	PSMB2	Proteasome subunit beta type-2				0.0880733	0.0736541				0.0671341	0.0396356	0.0808637	0.0533848	1.51473
Q9BZV1	UBXN6	UBXN6	UBX domain-containing protein 6 (UBXN6_HUMAN)					0.00764992					0.00504895	0.00764992	0.00504895	1.51515
Q13409	DC1I2	DYNC1I2	Cytoplasmic dynein 1 intermediate chain 2				0.00682057	0.00447047				0.00523432	0.00221753	0.00564552	0.00372593	1.5152
Q13561	DCTN2	DCTN2	Dynactin subunit 2				0.0133727					0.010852	0.00677949	0.0133727	0.00881573	1.51691
P09382	LEG1	LGALS1	Galectin-1	0.968449	0.590203	0.811314	0.115446	0.0123631	0.414732	0.633077	0.356452	0.120187	0.121963	0.499555	0.329282	1.5171
P67936	TPM4	TPM4	Tropomyosin alpha-4 chain		0.124986	0.227228				0.173758	0.0582667			0.176107	0.116012	1.518
O00560	SDCB1	SDCBP	Syntenin-1				0.00809276						0.00532061	0.00809276	0.00532061	1.52102
O00764	PDXK	PDXK	Pyridoxal kinase			0.0511492	0.0113296	0.021279				0.0211976	0.0155129	0.0279193	0.0183553	1.52105
Q9UL25	RAB21	RAB21	Ras-related protein Rab-21		0.0398855		0.0275034	0.0229273				0.0229006	0.0166711	0.0301054	0.0197858	1.52156
P60983	GMFB	GMFB	Glia maturation factor beta				0.0173456					0.0113988		0.0173456	0.0113988	1.52171
Q9BS40	LXN	LXN	Latexin				0.0173456					0.0113988		0.0173456	0.0113988	1.52171
P06748	NPM	NPM1	Nucleophosmin		0.119294	0.136327	0.0233345	0.0077849	0.0412708	0.0865346	0.0834592	0.0201953	0.00381509	0.0716852	0.047055	1.52343
P0DP23	CALM1	CALM1	Calmodulin-1		0.404517	0.714546	0.196531	0.0406983		0.426396	0.319263	0.0624576	0.0821461	0.339073	0.222566	1.52347
Q10567	AP1B1	AP1B1	AP-1 complex subunit beta-1	0.0164596	0.0552797	0.0175493	0.04047		0.0238714		0.0132889	0.0331769	0.0148055	0.0324396	0.0212857	1.52401
P01024	CO3	C3	Complement C3	0.105264	0.070088	0.315379	0.0806716	0.0736541	0.0852764	0.147459	0.0849872	0.0578068	0.0470141	0.129011	0.0845086	1.52661
Q16527	CSRP2	CSRP2	Cysteine and glycine-rich protein 2				0.00911195						0.00596216	0.00911195	0.00596216	1.5283
P04792	HSPB1	HSPB1	Heat shock protein beta-1	0.270832	0.519808	0.432945	0.231613	0.0835876		0.437854	0.218661	0.0641359	0.0843535	0.307757	0.201251	1.52922
Q9NTG7	SIR3	SIRT3	NAD-dependent protein deacetylase sirtuin-3, mitochondrial (SIR3_HUMAN)					0.0120266					0.00785623	0.0120266	0.00785623	1.53084
O75643	U520	SNRNP200	U5 small nuclear ribonucleoprotein 200 kDa helicase				0.010609	0.00363998				0.00625335	0.00304687	0.00712449	0.00465011	1.53211
P15502	ELN	ELN	Elastin				0.0199896					0.0130403		0.0199896	0.0130403	1.5329
P38919	IF4A3	EIF4A3	Eukaryotic initiation factor 4A-III		0.0209953		0.0215174	0.0182187				0.0113988	0.014992	0.0202438	0.0131954	1.53416
Q15427	SF3B4	SF3B4	Splicing factor 3B subunit 4				0.00994666						0.00648325	0.00994666	0.00648325	1.53421
Q15233	NONO	NONO	Non-POU domain-containing octamer-binding protein		0.033806	0.0464709	0.0250918	0.0165197	0.0148881	0.0227262	0.0259534	0.0190673	0.0166711	0.0304721	0.0198612	1.53425
P37268	FDFT	FDFT1	Squalene synthase		0.0259046			0.006875					0.0106825	0.0163898	0.0106825	1.53426
Q96CS3	FAF2	FAF2	FAS-associated factor 2				0.00605834	0.0111889				0.00858515	0.00265418	0.00862364	0.00561967	1.53455
Q5VW32	BROX	BROX	BRO1 domain-containing protein BROX				0.0101797						0.00662807	0.0101797	0.00662807	1.53585
Q8N163	CCAR2	CCAR2	Cell cycle and apoptosis regulator protein 2				0.00599137					0.0062374	0.00156297	0.00599137	0.00390019	1.53618
Q9P0S9	TM14C	TMEM14C	Transmembrane protein 14C				0.171238	0.0298461				0.0565141	0.0743289	0.100542	0.0654215	1.53684
Q13885	TBB2A	TUBB2A	Tubulin beta-2A chain	1.07021	0.647777	0.890458	1.14893	0.278618	0.495293	0.570375		0.707838	0.326971	0.8072	0.525119	1.53718
Q15437	SC23B	SEC23B	Protein transport protein Sec23B				0.0255401	0.0141432				0.0128814		0.0198417	0.0128814	1.54034
P26196	DDX6	DDX6	Probable ATP-dependent RNA helicase DDX6				0.0219973					0.0142725		0.0219973	0.0142725	1.54124
P02462	CO4A1	COL4A1	Collagen alpha-1(IV) chain		0.0173729	0.0301167	0.00994666	0.00461072		0.0179552		0.00635787	0.00586783	0.0155118	0.0100603	1.54187
P25311	ZA2G	AZGP1	Zinc-alpha-2-glycoprotein				0.0189504					0.0152312	0.00933897	0.0189504	0.0122851	1.54256
P17612	KAPCA	PRKACA	cAMP-dependent protein kinase catalytic subunit alpha				0.0310157	0.0284195				0.0322893	0.0062118	0.0297176	0.0192506	1.54373
Q9NQW7	XPP1	XPNPEP1	Xaa-Pro aminopeptidase 1				0.00926752	0.00987525				0.00757718	0.00480367	0.00957139	0.00619042	1.54616
P39023	RL3	RPL3	60S ribosomal protein L3		0.0501941	0.0479324	0.0360326	0.0245078			0.0362962	0.0352014	0.00545096	0.0396667	0.0256495	1.54649
P45880	VDAC2	VDAC2	Voltage-dependent anion-selective channel protein 2	0.230388	0.178695	0.16105	0.057002	0.0773406	0.133611	0.0575178	0.0935443	0.068292	0.102563	0.140895	0.0911056	1.5465
P41091	IF2G	EIF2S3	Eukaryotic translation initiation factor 2 subunit 3				0.0314161	0.0186012	0.0194908			0.0170268	0.0119739	0.0250086	0.0161638	1.5472
O15438	MRP3	ABCC3	ATP-binding cassette sub-family C member 3				0.00641693	0.00117665				0.00371246	0.00118743	0.00379679	0.00244995	1.54974
O43776	SYNC	NARS1	Asparagine--tRNA ligase, cytoplasmic				0.0265561	0.00870652				0.020639	0.00209235	0.0176313	0.0113657	1.55128
Q96PK6	RBM14	RBM14	RNA-binding protein 14				0.0128972	0.00821999				0.0109571	0.00265418	0.0105586	0.00680564	1.55145
P28482	MK01	MAPK1	Mitogen-activated protein kinase 1				0.0401943	0.0206838				0.0196152		0.0304391	0.0196152	1.55181
P14868	SYDC	DARS1	Aspartate--tRNA ligase, cytoplasmic				0.0468002	0.0335098				0.0380998	0.0136193	0.040155	0.0258596	1.55281
Q96I15	SCLY	SCLY	Selenocysteine lyase				0.0561993	0.0206838				0.0418449	0.00765366	0.0384416	0.0247493	1.55324
P55899	FCGRN	FCGRT	IgG receptor FcRn large subunit p51				0.0334488	0.0298461				0.0175919	0.0231374	0.0316474	0.0203646	1.55404
Q96CX2	KCD12	KCTD12	BTB/POZ domain-containing protein KCTD12				0.0303388	0.0180333				0.0178685	0.0132158	0.0241861	0.0155422	1.55615
P23368	MAOM	ME2	NAD-dependent malic enzyme, mitochondrial				0.0183152	0.0127926				0.00981565	0.0101358	0.0155539	0.00997571	1.55918
P14543	NID1	NID1	Nidogen-1	0.0236343			0.0176329	0.00320352				0.0105977	0.00838907	0.0148236	0.0094934	1.56146
Q92888	ARHG1	ARHGEF1	Rho guanine nucleotide exchange factor 1				0.00518834	0.0013496				0.00209297		0.00326897	0.00209297	1.56188
P04632	CPNS1	CAPNS1	Calpain small subunit 1	0.0687068	0.156174	0.16275	0.125771	0.0314217	0.0485342	0.117077		0.060093	0.0530117	0.108965	0.0696791	1.56381
O00148	DX39A	DDX39A	ATP-dependent RNA helicase DDX39A				0.0143101						0.00914719	0.0143101	0.00914719	1.56443
Q9UNM6	PSD13	PSMD13	26S proteasome non-ATPase regulatory subunit 13		0.0301305		0.0430017	0.0583449	0.0274411			0.0343291	0.02211	0.0438257	0.02796	1.56744
Q13630	FCL	GFUS	GDP-L-fucose synthase				0.0253889	0.0153721				0.0211976	0.00480367	0.0203805	0.0130007	1.56765
P28288	ABCD3	ABCD3	ATP-binding cassette sub-family D member 3	0.0664301	0.0768602		0.028335	0.0302801	0.0544049		0.0142765	0.0212585	0.0387974	0.0504764	0.0321843	1.56835
Q9NX40	OCAD1	OCIAD1	OCIA domain-containing protein 1		0.0600056		0.00753098	0.0220726				0.0220165	0.0160712	0.0298697	0.0190439	1.56847
Q16891	MIC60	IMMT	MICOS complex subunit MIC60	0.0678925	0.0675361		0.0103004	0.0159253	0.022793	0.0169658		0.0220165	0.0412578	0.0404136	0.0257583	1.56895
Q9NUQ8	ABCF3	ABCF3	ATP-binding cassette sub-family F member 3				0.00649379	0.00167218				0.00259972		0.00408299	0.00259972	1.57055
P58546	MTPN	MTPN	Myotrophin				0.0299957					0.0190673		0.0299957	0.0190673	1.57315
Q9HBI6	CP4FB	CYP4F11	Cytochrome P450 4F11	0.176867	0.232806		0.0589637	0.0736541	0.124938			0.0390879	0.0944492	0.135573	0.0861583	1.57353
P23142-4	FBLN1	FBLN1	Isoform C of Fibulin-1				0.0126473					0.0107488	0.00532061	0.0126473	0.00803472	1.57409
P61019	RAB2A	RAB2A	Ras-related protein Rab-2A	0.24122	0.0508509	0.0699014	0.0542849	0.10273			0.0529319	0.0565141	0.0882967	0.103797	0.0659142	1.57474
Q9UBQ0	VPS29	VPS29	Vacuolar protein sorting-associated protein 29				0.0235731	0.0319841				0.0152312	0.0200325	0.0277786	0.0176319	1.57548
Q12769	NU160	NUP160	Nuclear pore complex protein Nup160				0.00381736	0.0012572				0.00194829	0.00126872	0.00253728	0.0016085	1.57742
P49755	TMEDA	TMED10	Transmembrane emp24 domain-containing protein 10	0.211356	0.134989	0.114326	0.0764764	0.0220726	0.12294	0.115622	0.0400767	0.0465695	0.0289568	0.111844	0.0708331	1.57898
O43809	CPSF5	NUDT21	Cleavage and polyadenylation specificity factor subunit 5				0.0346936	0.0203051				0.021806	0.0130229	0.0274993	0.0174145	1.57911
Q53H82	LACB2	LACTB2	Endoribonuclease LACTB2		0.033806		0.0325712	0.0248502				0.0190673	0.0193817	0.0304091	0.0192245	1.58179
Q8NB37	GALD1	GATD1	Glutamine amidotransferase-like class 1 domain-containing protein 1				0.016898						0.0106825	0.016898	0.0106825	1.58184
P22090	RS4Y1	RPS4Y1	40S ribosomal protein S4, Y isoform 1				0.0297266					0.0309473	0.00662807	0.0297266	0.0187877	1.58224
P07355	ANXA2	ANXA2	Annexin A2	0.367547	0.285079	0.36117	0.141813	0.0697301	0.259633	0.307053	0.0348354	0.0960853	0.0763524	0.245068	0.154792	1.58321
P40616	ARL1	ARL1	ADP-ribosylation factor-like protein 1				0.0542849	0.0156438				0.0190673	0.0250779	0.0349644	0.0220726	1.58406
P61978-3	HNRPK	HNRNPK	Isoform 3 of Heterogeneous nuclear ribonucleoprotein K				0.0700715	0.043658				0.040983	0.0308063	0.0568647	0.0358947	1.58421
P21333	FLNA	FLNA	Filamin-A	0.127235	0.0677893	0.118181	0.0673181	0.0187763	0.0671535	0.0901681	0.0147641	0.0354382	0.0445085	0.07986	0.0504065	1.58432
P60709	ACTB	ACTB	Actin, cytoplasmic 1	2.26162	0.89882	1.80716	1.39442	0.922517	0.956109	1.24956	0.796825	0.662177	0.930969	1.45691	0.919128	1.5851
Q8WYK0	ACO12	ACOT12	Acetyl-coenzyme A thioesterase (ACO12_HUMAN)					0.00536859				0.00411927	0.00265418	0.00536859	0.00338672	1.58519
P04196	HRG	HRG	Histidine-rich glycoprotein	0.0469236	0.0236891	0.087524	0.0153159	0.0207807	0.0215747	0.0329331	0.0246586	0.02234	0.0209711	0.0388467	0.0244955	1.58587
P54577	SYYC	YARS1	Tyrosine--tRNA ligase, cytoplasmic				0.0195036	0.00633216				0.012095	0.00419259	0.0129179	0.00814378	1.58622
O60879	DIAP2	DIAPH2	Protein diaphanous homolog 2				0.00518834	0.0019367				0.00224585		0.00356252	0.00224585	1.58627
Q9BQ69	MACD1	MACROD1	ADP-ribose glycohydrolase MACROD1 (MACD1_HUMAN)					0.00642439				0.00492937	0.00316389	0.00642439	0.00404663	1.58759
P26599	PTBP1	PTBP1	Polypyrimidine tract-binding protein 1	0.0305419	0.0497126	0.107635	0.0481322	0.0382716	0.0215747	0.0505974	0.0246586	0.0370831	0.0386223	0.0548586	0.0345072	1.58977
Q9Y5X1	SNX9	SNX9	Sorting nexin-9				0.00510684	0.00692899				0.00531655	0.0022512	0.00601792	0.00378387	1.59041
P27695	APEX1	APEX1	DNA-(apurinic or apyrimidinic site) endonuclease				0.0237859	0.0274806				0.0175919	0.0146236	0.0256332	0.0161077	1.59136
Q15459	SF3A1	SF3A1	Splicing factor 3A subunit 1				0.00819463					0.00853112	0.00174716	0.00819463	0.00513914	1.59455
P55072	TERA	VCP	Transitional endoplasmic reticulum ATPase	0.312802	0.116586	0.116668	0.0641623	0.0354527	0.11383	0.107595	0.0655261	0.061536	0.0562612	0.129134	0.0809496	1.59524
Q92542	NICA	NCSTN	Nicastrin				0.0103249	0.00258383				0.00404539		0.00645434	0.00404539	1.59548
P12236	ADT3	SLC25A6	ADP/ATP translocase 3	0.233536	0.136352		0.0821984		0.124181			0.0647148		0.150695	0.094448	1.59554
P38159	RBMX	RBMX	RNA-binding motif protein, X chromosome				0.00671498	0.00216501				0.00337876	0.00218485	0.00444	0.0027818	1.59608
Q9Y6K0	CEPT1	CEPT1	Choline/ethanolaminephosphotransferase 1 (CEPT1_HUMAN)					0.0109803				0.00842507	0.00532061	0.0109803	0.00687284	1.59764
Q9H1K4	GHC2	SLC25A18	Mitochondrial glutamate carrier 2	0.0721687	0.0559759		0.0109491	0.0331709				0.020437	0.0334748	0.0430662	0.0269559	1.59765
P16118	F261	PFKFB1	6-phosphofructo-2-kinase/fructose-2,6-bisphosphatase 1 (F261_HUMAN)					0.0111889				0.00858515	0.00541778	0.0111889	0.00700147	1.59808
Q9NYQ3	HAOX2	HAO2	2-Hydroxyacid oxidase 2 (HAOX2_HUMAN)					0.0279736				0.0173236	0.0176594	0.0279736	0.0174915	1.59927
P62495	ERF1	ETF1	Eukaryotic peptide chain release factor subunit 1				0.0109491	0.00272774				0.00427542		0.00683844	0.00427542	1.59948
Q8NCW5	NNRE	NAXE	NAD(P)H-hydrate epimerase				0.0314161	0.0520999				0.0260308	0.0261745	0.041758	0.0261026	1.59976
P40763	STAT3	STAT3	Signal transducer and activator of transcription 3				0.0410895	0.0222385	0.0205494		0.0154226	0.0232596	0.0198842	0.031664	0.0197789	1.60089
P04217	A1BG	A1BG	Alpha-1B-glycoprotein	0.0359172	0.0278583	0.128713	0.0258869	0.0114056			0.0289984	0.0269499	0.0301195	0.0459561	0.0286893	1.60186
Q969V3	NCLN	NCLN	Nicalin	0.0270689			0.0215174	0.0148559				0.0113988	0.014992	0.0211474	0.0131954	1.60264
P26572	MGAT1	MGAT1	Alpha-1,3-mannosyl-glycoprotein 2-beta-N-acetylglucosaminyltransferase				0.0114089	0.00888174				0.00681487	0.00584471	0.0101453	0.00632979	1.60279
Q15126	PMVK	PMVK	Phosphomevalonate kinase				0.025004	0.0259369				0.0260308	0.0057318	0.0254704	0.0158813	1.6038
P22059	OSBP1	OSBP	Oxysterol-binding protein 1				0.0162216	0.00935222				0.00979438	0.00614746	0.0127869	0.00797092	1.60419
Q13263	TIF1B	TRIM28	Transcription intermediary factor 1-beta		0.0216802		0.0156832	0.00378045				0.00922791	0.00785623	0.0137146	0.00854207	1.60554
P48729	KC1A	CSNK1A1	Casein kinase I isoform alpha				0.0119088	0.00294655				0.00462613		0.00742766	0.00462613	1.60559
Q12905	ILF2	ILF2	Interleukin enhancer-binding factor 2		0.0479243		0.0445535	0.0397976	0.0282079			0.0258627	0.0282299	0.0440918	0.0274335	1.60723
P62879	GBB2	GNB2	Guanine nucleotide-binding protein G	0.231689	0.0559759	0.106389	0.0616062	0.0557504	0.070486			0.0641359	0.0562612	0.102282	0.0636277	1.60751
Q9ULV4	COR1C	CORO1C	Coronin-1C			0.0403222	0.0246975	0.0165197				0.0201953	0.0136193	0.0271798	0.0169073	1.60758
Q14152	EIF3A	EIF3A	Eukaryotic translation initiation factor 3 subunit A				0.00662448	0.00514317				0.00477294	0.00254485	0.00588383	0.0036589	1.60809
Q96KA5	CLP1L	CLPTM1L	Cleft lip and palate transmembrane protein 1-like protein				0.00892467	0.00283293				0.00444387	0.00285888	0.0058788	0.00365138	1.61002
O43491	E41L2	EPB41L2	Band 4.1-like protein 2				0.00874491	0.00334957				0.00527512	0.00223424	0.00604724	0.00375468	1.61059
O14976	GAK	GAK	Cyclin-G-associated kinase				0.00281039	0.00124654					0.00125796	0.00202846	0.00125796	1.6125
Q9BXW7	HDHD5	HDHD5	Haloacid dehalogenase-like hydrolase domain-containing 5		0.0285767		0.00862903	0.0307267	0.026026			0.0123303	0.0037194	0.0226441	0.0140252	1.61453
Q92882	OSTF1	OSTF1	Osteoclast-stimulating factor 1				0.0219973						0.0136193	0.0219973	0.0136193	1.61515
Q969H8	MYDGF	MYDGF	Myeloid-derived growth factor				0.0484768	0.027122				0.0343291	0.0124764	0.0377994	0.0234028	1.61517
Q5VT66	MARC1	MTARC1	Mitochondrial amidoxime-reducing component 1 (MARC1_HUMAN)					0.0326518				0.0130403	0.0273705	0.0326518	0.0202054	1.61599
P04179	SODM	SOD2	Superoxide dismutase [Mn], mitochondrial		0.175538	0.128713	0.171238	0.127192	0.0536836	0.0819465	0.0974659	0.0823745	0.150693	0.15067	0.0932328	1.61606
O60841	IF2P	EIF5B	Eukaryotic translation initiation factor 5B				0.00240299					0.00148601		0.00240299	0.00148601	1.61707
P62280	RS11	RPS11	40S ribosomal protein S11		0.052452		0.0325712	0.0192057				0.0339087	0.00905422	0.034743	0.0214815	1.61735
Q9NQC3	RTN4	RTN4	Reticulon-4	0.0212856	0.0281413			0.00906414	0.015036	0.0151314	0.0171853	0.00695482	0.00596216	0.019497	0.0120539	1.61748
Q9UQE7	SMC3	SMC3	Structural maintenance of chromosomes protein 3				0.00264994					0.00163707		0.00264994	0.00163707	1.61871
O43264	ZW10	ZW10	Centromere/kinetochore protein zw10 homolog				0.00375126	0.00165336					0.00166851	0.00270231	0.00166851	1.6196
Q9BQ95	ECSIT	ECSIT	Evolutionarily conserved signaling intermediate in Toll pathway, mitochondrial				0.0144365	0.00350958				0.00553385		0.00897306	0.00553385	1.62148
Q92556	ELMO1	ELMO1	Engulfment and cell motility protein 1				0.00403039	0.00177309					0.00178933	0.00290174	0.00178933	1.62169
P05556	ITB1	ITGB1	Integrin beta-1	0.065561	0.0206048		0.0279131	0.00937208			0.0141018	0.0248975	0.0180152	0.0308628	0.0190049	1.62394
Q9UHD8	SEPT9	SEPTIN9	Septin-9		0.0133837		0.0316525	0.00540147				0.0152312	0.00545096	0.0168126	0.0103411	1.6258
P52790	HXK3	HK3	Hexokinase-3				0.0226979	0.00607068				0.0115652	0.0061263	0.0143843	0.00884575	1.62612
P01008	ANT3	SERPINC1	Antithrombin-III	0.10129	0.0421592	0.0906369	0.0673372	0.0397976	0.0383961	0.0430585	0.0438845	0.0523385	0.0320478	0.0682442	0.0419451	1.62699
P20020	AT2B1	ATP2B1	Plasma membrane calcium-transporting ATPase 1				0.00421873	0.00223076				0.00171164	0.0022512	0.00322474	0.00198142	1.62749
P07814	SYEP	EPRS1	Bifunctional glutamate/proline--tRNA ligase		0.00857904		0.0229449	0.0158652	0.0104792			0.0114629	0.00714206	0.0157964	0.00969472	1.62938
P42285	MTREX	MTREX	Exosome RNA helicase MTR4				0.00428547					0.00263005		0.00428547	0.00263005	1.62943
Q9BW27	NUP85	NUP85	Nuclear pore complex protein Nup85				0.00510684	0.00223076					0.0022512	0.0036688	0.0022512	1.62971
Q15629	TRAM1	TRAM1	Translocating chain-associated membrane protein 1				0.0121754	0.00378045				0.00597328	0.00381509	0.00797795	0.00489418	1.63009
P06703	S10A6	S100A6	Protein S100-A6			0.231736				0.142072				0.231736	0.142072	1.63112
P05386	RLA1	RPLP1	60S acidic ribosomal protein P1	0.24122	0.187097	0.25719		0.021279			0.194754		0.021474	0.176697	0.108114	1.63436
P51571	SSRD	SSR4	Translocon-associated protein subunit delta	0.288461	0.153349	0.128713	0.101677	0.0593795	0.0852764	0.130172		0.0823745	0.0599235	0.146316	0.0894366	1.63597
P35575	G6PC1	G6PC1	Glucose-6-phosphatase catalytic subunit 1 (G6PC1_HUMAN)					0.0314217				0.0241096	0.0142728	0.0314217	0.0191912	1.6373
P39656	OST48	DDOST	Dolichyl-diphosphooligosaccharide--protein glycosyltransferase 48 kDa subunit	0.191917	0.0738048	0.0789346	0.037724	0.0712224	0.0672171	0.0582417	0.0768252	0.0346729	0.039868	0.0907206	0.055365	1.63859
Q8N142	PURA1	ADSS1	Adenylosuccinate synthetase isozyme 1 (PURA1_HUMAN)					0.0182187				0.0194753	0.00275273	0.0182187	0.011114	1.63925
Q9H479	FN3K	FN3K	Fructosamine-3-kinase (FN3K_HUMAN)					0.017499				0.0173236	0.00402203	0.017499	0.0106728	1.63959
O00410	IPO5	IPO5	Importin-5				0.0171189	0.00695631				0.011257	0.00341923	0.0120376	0.0073381	1.64042
Q96M27	PRRC1	PRRC1	Protein PRRC1				0.0299957	0.0114056				0.0136974	0.0115101	0.0207006	0.0126038	1.64242
Q06033	ITIH3	ITIH3	Inter-alpha-trypsin inhibitor heavy chain H3				0.00634186					0.00386074		0.00634186	0.00386074	1.64265
P62714	PP2AB	PPP2CB	Serine/threonine-protein phosphatase 2A catalytic subunit beta isoform				0.0567442	0.041778				0.0320558	0.0278798	0.0492611	0.0299678	1.6438
P19338	NUCL	NCL	Nucleolin	0.0193613	0.0365093	0.0351167	0.0192647	0.0158734	0.0136768	0.0208772	0.0103156	0.0173236	0.0144111	0.0252251	0.0153208	1.64646
Q93008	USP9X	USP9X	Probable ubiquitin carboxyl-terminal hydrolase FAF-X				0.00585691	0.00666259				0.00462613	0.00297355	0.00625975	0.00379984	1.64737
P51665	PSMD7	PSMD7	26S proteasome non-ATPase regulatory subunit 7				0.0153159	0.0382716				0.00741139	0.0250779	0.0267938	0.0162446	1.64939
O43813	LANC1	LANCL1	Glutathione S-transferase LANCL1				0.0293318	0.012719				0.0214638	0.00402203	0.0210254	0.0127429	1.64997
Q6JQN1	ACD10	ACAD10	Acyl-CoA dehydrogenase family member 10				0.00495129	0.0039498				0.00408199	0.00130215	0.00445055	0.00269207	1.6532
Q9H9A6	LRC40	LRRC40	Leucine-rich repeat-containing protein 40				0.00827798					0.00500223		0.00827798	0.00500223	1.65486
Q13555	KCC2G	CAMK2G	Calcium/calmodulin-dependent protein kinase type II subunit gamma				0.00911195					0.00548898		0.00911195	0.00548898	1.66004
Q9NUV9	GIMA4	GIMAP4	GTPase IMAP family member 4				0.00874491	0.0118651				0.00668043	0.0057318	0.010305	0.00620611	1.66046
O75340	PDCD6	PDCD6	Programmed cell death protein 6				0.0468002	0.0790317				0.0380998	0.0376587	0.0629159	0.0378792	1.66096
P0CG47	UBB	UBB	Polyubiquitin-B	0.0964331	0.0968814			0.0386957	0.0317568	0.0752901			0.0322772	0.0773367	0.0464414	1.66526
Q14011	CIRBP	CIRBP	Cold-inducible RNA-binding protein				0.0183152	0.00546846				0.00875142	0.00551856	0.0118918	0.00713499	1.66669
Q13564	ULA1	NAE1	NEDD8-activating enzyme E1 regulatory subunit				0.0105249					0.00630711		0.0105249	0.00630711	1.66874
P31146	COR1A	CORO1A	Coronin-1A	0.0565018	0.0209953	0.0769465	0.0448566	0.0148559	0.0399126	0.0291882	0.0334875	0.0139791	0.0117374	0.0428312	0.025661	1.66912
Q99729-2	ROAA	HNRNPAB	Isoform 2 of Heterogeneous nuclear ribonucleoprotein A/B			0.0590759	0.0183152	0.00359545				0.0120033	0.0203052	0.0269955	0.0161543	1.67111
Q92820	GGH	GGH	Gamma-glutamyl hydrolase	0.107227	0.0385011	0.0824858	0.132019	0.0702927			0.0624613	0.0397314	0.0522559	0.0861052	0.0514829	1.6725
P53004	BIEA	BLVRA	Biliverdin reductase A				0.0128972	0.00821999				0.00630711		0.0105586	0.00630711	1.67408
P13010	XRCC5	XRCC5	X-ray repair cross-complementing protein 5	0.0247256	0.0328056	0.0450958	0.0355341	0.0229273	0.0235924		0.0131375	0.0193164	0.0209266	0.0322177	0.0192432	1.67424
P06744-2	G6PI	GPI	Isoform 2 of Glucose-6-phosphate isomerase (G6PI_HUMAN)					0.0787709					0.0470141	0.0787709	0.0470141	1.67547
P17252	KPCA	PRKCA	Protein kinase C alpha type				0.00388582	0.00346816				0.00266108	0.00172681	0.00367699	0.00219395	1.67597
P39060	COIA1	COL18A1	Delta(24)-sterol reductase	0.0122295	0.0295941	0.0265927	0.0089451	0.0198507		0.013187		0.00931241	0.012248	0.0194424	0.0115824	1.67861
Q9HD45	TM9S3	TM9SF3	Transmembrane 9 superfamily member 3				0.0204567	0.00602918				0.00968943	0.00608442	0.0132429	0.00788693	1.6791
P08571	CD14	CD14	Monocyte differentiation antigen CD14	0.107227			0.0264045	0.0358257			0.0400767	0.0169361	0.0439061	0.0564858	0.0336396	1.67914
P0DMV8	HS71A	HSPA1A	Heat shock 70 kDa protein 1A	0.192581	0.196309	0.175719	0.0765897	0.0902071	0.097885	0.0974379	0.0918635	0.0659031	0.0824439	0.146281	0.0871067	1.67933
P30520	PURA2	ADSS2	Adenylosuccinate synthetase isozyme 2				0.0127461	0.00642439				0.00492937	0.00648325	0.00958526	0.00570631	1.67976
P51148	RAB5C	RAB5C	Ras-related protein Rab-5C	0.14499	0.080178	0.0699014	0.0880733	0.049655	0.046312		0.0529319	0.0671341	0.0396356	0.0865595	0.0515034	1.68066
P10398	ARAF	ARAF	Serine/threonine-protein kinase A-Raf				0.00487701	0.0043385				0.00332888	0.00215312	0.00460775	0.002741	1.68105
P46782	RS5	RPS5	40S ribosomal protein S5		0.10036	0.0769465	0.0474571	0.0205402	0.0327879	0.0500498	0.0582667	0.020437	0.0207284	0.061326	0.036454	1.68229
O60814	H2B1K	H2BC12	Histone H2B type 1-K	0.120721	0.26352	0.421616	0.240071	0.155248	0.0391397	0.311045	0.159624	0.133526	0.0705782	0.240235	0.142783	1.68252
P11940	PABP1	PABPC1	Polyadenylate-binding protein 1		0.0472445	0.0532949	0.033529	0.030314	0.0134938		0.0234867	0.0300374	0.0305917	0.0410956	0.0244024	1.68408
P04844	RPN2	RPN2	Dolichyl-diphosphooligosaccharide--protein glycosyltransferase subunit 2	0.3688	0.115351	0.0917241	0.0911411	0.0829326	0.121323	0.0927641	0.0694568	0.0692865	0.0911277	0.14999	0.0887917	1.68923
P48651	PTSS1	PTDSS1	Phosphatidylserine synthase 1				0.0144365	0.00721221				0.00553385	0.00727829	0.0108244	0.00640607	1.68971
P84095	RHOG	RHOG	Rho-related GTP-binding protein RhoG				0.0323336	0.0235346				0.0180578	0.014992	0.0279341	0.0165249	1.69042
O75390	CISY	CS	Citrate synthase, mitochondrial		0.0821472	0.112922	0.0297266	0.0403332	0.0346634	0.0723504	0.0257602	0.0271272	0.0356784	0.0662823	0.0391159	1.69451
Q15631	TSN	TSN	Translin				0.0175783	0.0109803				0.00842507		0.0142793	0.00842507	1.69486
O00629	IMA3	KPNA4	Importin subunit alpha-3				0.0152445					0.00898337		0.0152445	0.00898337	1.69697
P61313	RL15	RPL15	60S ribosomal protein L15		0.0259046	0.0356093	0.0202539	0.0144908				0.0175919	0.0106825	0.0240646	0.0141372	1.70222
Q00688	FKBP3	FKBP3	Peptidyl-prolyl cis-trans isomerase FKBP3				0.0161477					0.00948612		0.0161477	0.00948612	1.70224
O15143	ARC1B	ARPC1B	Actin-related protein 2/3 complex subunit 1B			0.0622924	0.0582483	0.0316603				0.0380998	0.021474	0.0507337	0.0297869	1.70322
Q96QE3	ATAD5	ATAD5	ATPase family AAA domain-containing protein 5				0.00108797	0.00147616				0.000752214		0.00128207	0.000752214	1.70439
P55884	EIF3B	EIF3B	Eukaryotic translation initiation factor 3 subunit B				0.0225632	0.0119338				0.0135879	0.00662807	0.0172485	0.010108	1.70643
Q9UJU6	DBNL	DBNL	Drebrin-like protein				0.0121754					0.00472298	0.00953896	0.0121754	0.00713097	1.7074
Q86WA8	LONP2	LONP2	Lon protease homolog 2, peroxisomal (LONP2_HUMAN)					0.00447047				0.00226086	0.00297355	0.00447047	0.0026172	1.70811
Q9Y265	RUVB1	RUVBL1	RuvB-like 1				0.0206172	0.00821999				0.00858515	0.0082953	0.0144186	0.00844023	1.70832
P50453	SPB9	SERPINB9	Serpin B9				0.0415518					0.0242927		0.0415518	0.0242927	1.71047
Q9NVA2	SEP11	SEPTIN11	Septin-11				0.0156832	0.00987525				0.00757718	0.00733827	0.0127792	0.00745773	1.71355
Q9Y4L1	HYOU1	HYOU1	Hypoxia up-regulated protein 1	0.146389	0.0280937	0.0454803	0.0393365	0.0203051	0.021123	0.0322437	0.0619043	0.0258264	0.0220691	0.0559209	0.0326333	1.71361
Q9Y2X3	NOP58	NOP58	Nucleolar protein 58		0.0239451		0.00983407	0.00635497				0.00749337	0.00811392	0.0133781	0.00780364	1.71433
P16885	PLCG2	PLCG2	1-phosphatidylinositol 4,5-bisphosphate phosphodiesterase gamma-2				0.00470556					0.00274198		0.00470556	0.00274198	1.71612
Q8NEW0	ZNT7	SLC30A7	Zinc transporter 7				0.0173456	0.00703957					0.00710407	0.0121926	0.00710407	1.71628
Q12907	LMAN2	LMAN2	Vesicular integral-membrane protein VIP36	0.258175	0.105403	0.0906369	0.0847051	0.0604504	0.0959945	0.0430585	0.0686336	0.0725315	0.0688371	0.119874	0.069811	1.71712
Q15392	DHC24	DHCR24	Guanine nucleotide-binding protein G(i) subunit alpha-2	0.0392018	0.077012	0.0417971	0.0201945	0.01716	0.0376802			0.0131667	0.0173172	0.0390731	0.0227214	1.71966
P61224	RAP1B	RAP1B	Ras-related protein Rap-1b	0.0986407	0.0765084		0.0425775	0.0203051	0.0442839			0.021806	0.0376587	0.0595079	0.0345829	1.72073
Q9Y394	DHRS7	DHRS7	Dehydrogenase/reductase SDR family member 7	0.109681	0.0850712	0.0425758	0.056352	0.017499	0.06005			0.0355019	0.0128355	0.0622357	0.0361291	1.72259
Q16658	FSCN1	FSCN1	Fascin				0.0197887	0.0304572	0.0177738			0.0179391	0.00799734	0.0251229	0.0145701	1.72429
Q07020	RL18	RPL18	60S ribosomal protein L18		0.0508509	0.0332754	0.00727831	0.0134957			0.0251973	0.0103551	0.00996573	0.0262251	0.0151727	1.72843
P03950	ANGI	ANG	Angiogenin				0.0293318	0.00821999				0.0134268	0.0082953	0.0187759	0.0108611	1.72874
Q9BVK6	TMED9	TMED9	Transmembrane emp24 domain-containing protein 9	0.115863			0.057002	0.0389353	0.0588865		0.0430662	0.0298747	0.0313784	0.0706002	0.0408015	1.73033
Q9NT62	ATG3	ATG3	Ubiquitin-like-conjugating enzyme ATG3				0.0211481					0.0122193		0.0211481	0.0122193	1.73071
P49585	PCY1A	PCYT1A	Choline-phosphate cytidylyltransferase A				0.00857223					0.00427542	0.00562316	0.00857223	0.00494929	1.73201
P47985	UCRI	UQCRFS1	Cytochrome b-c1 complex subunit Rieske, mitochondrial	0.125999	0.0447071		0.025004	0.0339256				0.0399757	0.0261745	0.057409	0.0330751	1.73572
Q09666	AHNK	AHNAK	Neuroblast differentiation-associated protein AHNAK		0.0179571	0.00354571	0.00599874	0.000856846		0.00539327	0.0040382	0.00551357	0.00138908	0.00708961	0.00408353	1.73615
P63092	GNAS2	GNAS	Very-long-chain (3R)-3-hydroxyacyl-CoA dehydratase 3	0.0565018			0.0187072	0.025382				0.0166697	0.0219245	0.0335303	0.0192971	1.73759
P00450	CERU	CP	Ceruloplasmin	0.0366543	0.0345074	0.16371	0.0428985	0.0337639	0.0258924	0.0744831	0.0295935	0.0275991	0.0217142	0.0623068	0.0358565	1.73767
Q8IVS8	GLCTK	GLYCTK	Glycerate kinase (GLCTK_HUMAN)					0.0117079				0.00581926	0.00765366	0.0117079	0.00673646	1.73799
O75629	CREG1	CREG1	Protein CREG1				0.0206172	0.00821999					0.0082953	0.0144186	0.0082953	1.73816
P61026	RAB10	RAB10	Ras-related protein Rab-10	0.077364	0.108117	0.114326	0.0381643	0.0159253	0.0350645		0.0865718	0.0122193	0.0289568	0.0707793	0.0407031	1.73892
P59998	ARPC4	ARPC4	Actin-related protein 2/3 complex subunit 4			0.115765	0.0305484	0.0314217			0.0554717	0.0241096	0.0225552	0.0592449	0.0340455	1.74017
O75534	CSDE1	CSDE1	Cold shock domain-containing protein E1				0.00831422					0.00477294		0.00831422	0.00477294	1.74195
P15121	ALDR	AKR1B1	Aldo-keto reductase family 1 member B1				0.0644861	0.0276266				0.0264315		0.0460564	0.0264315	1.74248
Q8IYB8	SUV3	SUPV3L1	ATP-dependent RNA helicase SUPV3L1, mitochondrial				0.0024137	0.00327492					0.00163178	0.00284431	0.00163178	1.74307
Q5TAQ9	DCAF8	DCAF8	DDB1- and CUL4-associated factor 8				0.00310589	0.00421409					0.00209235	0.00365999	0.00209235	1.74922
Q9BV23	ABHD6	ABHD6	Monoacylglycerol lipase ABHD6 (ABHD6_HUMAN)					0.0148559				0.00733119	0.00964219	0.0148559	0.00848669	1.75049
P69849	NOMO3	NOMO3	Nodal modulator 3	0.066235			0.0222453	0.0205952				0.0130746	0.0284399	0.0363585	0.0207572	1.75161
Q13595	TRA2A	TRA2A	Transformer-2 protein homolog alpha				0.00339822	0.00461072					0.0022859	0.00400447	0.0022859	1.75181
P49591	SYSC	SARS1	Serine--tRNA ligase, cytoplasmic				0.0252501	0.0342595	0.0138648			0.0240121	0.0130229	0.0297548	0.0169666	1.75373
Q13404	UB2V1	UBE2V1	Ubiquitin-conjugating enzyme E2 variant 1				0.0206172	0.017499				0.0134268	0.0082953	0.0190581	0.0108611	1.75472
P27635	RL10	RPL10	60S ribosomal protein L10		0.0271751	0.0373559	0.0333053	0.0195876				0.0261796	0.00727829	0.029356	0.016729	1.7548
Q9UNH7	SNX6	SNX6	Sorting nexin-6				0.0134672	0.00476006				0.00557946	0.00480367	0.00911365	0.00519157	1.75547
Q15582	BGH3	TGFBI	Transforming growth factor-beta-induced protein ig-h3	0.152644	0.0436519	0.146563	0.0477442	0.0414482	0.0312652	0.0740861		0.0345432	0.0569955	0.0864103	0.0492225	1.7555
P00751	CFAB	CFB	Complement factor B		0.0340134	0.0568729	0.0286963	0.0129859	0.0119014	0.0373218	0.0279446	0.00996397	0.00719012	0.0331421	0.0188644	1.75686
Q14974	IMB1	KPNB1	Importin subunit beta-1	0.0326352	0.0532908	0.0732555	0.0280025	0.0223504	0.0312652	0.0230667		0.0241096	0.016942	0.0419069	0.0238459	1.75741
P51159	RB27A	RAB27A	Ras-related protein Rab-27A				0.026195					0.0148977		0.026195	0.0148977	1.75832
P21810	PGS1	BGN	Biglycan		0.181137	0.217351	0.0561993	0.0307267	0.026026	0.160955	0.0630283	0.0526383	0.0423479	0.121354	0.0689991	1.75877
P05023	AT1A1	ATP1A1	Sodium/potassium-transporting ATPase subunit alpha-1	0.190323	0.130325	0.0315519	0.0550577	0.0368568	0.103644	0.0319096	0.0302136	0.0396011	0.0468932	0.088823	0.0504522	1.76054
Q02543	RL18A	RPL18A	60S ribosomal protein L18a				0.0219973	0.0186012				0.0142725	0.00878629	0.0202992	0.0115294	1.76065
P63167	DYL1	DYNLL1	Dynein light chain 1, cytoplasmic		0.16858		0.0329751	0.0447407	0.0930723			0.0343291	0.0124764	0.0820987	0.0466259	1.76079
Q9UQ80	PA2G4	PA2G4	Proliferation-associated protein 2G4		0.0321709	0.0288609	0.0306897	0.0182187				0.0194753	0.0117374	0.0274851	0.0156064	1.76114
Q00839	HNRPU	HNRNPU	Heterogeneous nuclear ribonucleoprotein U	0.0200877	0.0265247	0.0364617	0.0275034	0.0182187	0.00936057	0.0216604	0.0106986	0.0180578	0.0133477	0.0257593	0.014625	1.76131
P61221	ABCE1	ABCE1	ATP-binding cassette sub-family E member 1				0.0171638	0.00845627				0.00824067	0.00629973	0.01281	0.0072702	1.76199
Q9BXJ8	TACAN	TMEM120A	Ion channel TACAN		0.0309724		0.0128972	0.00398551				0.00975915	0.0082953	0.0159517	0.00902723	1.76707
Q9H4A6	GOLP3	GOLPH3	Golgi phosphoprotein 3				0.00518834	0.00703957					0.00345911	0.00611396	0.00345911	1.76749
P57772	SELB	EEFSEC	Selenocysteine-specific elongation factor (SELB_HUMAN)					0.00911092				0.00515461		0.00911092	0.00515461	1.76753
O15511	ARPC5	ARPC5	Actin-related protein 2/3 complex subunit 5				0.0542849	0.00739352				0.0190673	0.0157872	0.0308392	0.0174272	1.7696
Q9UP52	TFR2	TFR2	Transferrin receptor protein 2	0.0449561	0.0257042		0.0212226	0.0198507	0.0153409			0.00903124	0.02294	0.0279334	0.0157707	1.77122
Q7L1Q6	BZW1	BZW1	Basic leucine zipper and W2 domain-containing protein 1				0.0103249	0.00527231				0.00619177	0.00260751	0.00779858	0.00439964	1.77255
P62906	RL10A	RPL10A	60S ribosomal protein L10a		0.0779354	0.0392825	0.0452327	0.0307267	0.026026		0.0297461	0.0321981	0.0208733	0.0482943	0.0272109	1.77482
P63261	ACTG	ACTG1	Actin, cytoplasmic 2	2.10647	0.830085	1.80716	1.48697		0.956109	1.06421	0.73365	0.756431		1.55767	0.8776	1.77492
P49411	EFTU	TUFM	Elongation factor Tu, mitochondrial	0.0751989	0.201256	0.158114	0.0650933	0.0756592	0.0531202	0.0634304	0.0745202	0.0840148	0.0488731	0.115064	0.0647917	1.77591
O14656	TOR1A	TOR1A	Torsin-1A				0.00641693	0.00870652					0.0042527	0.00756172	0.0042527	1.7781
P10599	THIO	TXN	Thioredoxin	0.14499	0.519808		0.171238	0.0298461	0.10242	0.260106	0.11706	0.0788234	0.05011	0.216471	0.121704	1.77866
Q9UHB9	SRP68	SRP68	Signal recognition particle subunit SRP68		0.0129154		0.012486	0.00342771				0.00540139		0.00960972	0.00540139	1.77912
Q04837	SSBP	SSBP1	Single-stranded DNA-binding protein, mitochondrial		0.0886768		0.0410895	0.0235346				0.0336613	0.0237502	0.0511003	0.0287057	1.78014
P07910-2	HNRPC	HNRNPC	Isoform C1 of Heterogeneous nuclear ribonucleoproteins C1/C2		0.0651628		0.0289473					0.0264315		0.047055	0.0264315	1.78026
P54136	SYRC	RARS1	Arginine--tRNA ligase, cytoplasmic				0.0427631	0.023227	0.01767			0.0251025	0.012783	0.032995	0.0185185	1.78174
P08134	RHOC	RHOC	Rho-related GTP-binding protein RhoC		0.171002		0.0542849	0.0846196				0.0415055	0.0743289	0.103302	0.0579172	1.78362
P41252	SYIC	IARS1	Isoleucine--tRNA ligase, cytoplasmic			0.0162387	0.0209024	0.00421409				0.0122825	0.00316389	0.0137851	0.00772318	1.7849
P09471	GNAO	GNAO1	Guanine nucleotide-binding protein G(o) subunit alpha (GNAO_HUMAN)					0.0152397				0.00853112		0.0152397	0.00853112	1.78637
P52597	HNRPF	HNRNPF	Heterogeneous nuclear ribonucleoprotein F	0.109681	0.149955	0.0658785	0.056352	0.0225777	0.0436467		0.0498856	0.0407776	0.0466931	0.0808887	0.0452508	1.78757
Q9BXK5	B2L13	BCL2L13	Bcl-2-like protein 13		0.0385011		0.0117374	0.0102181				0.0122193	0.0103117	0.0201522	0.0112655	1.78884
P41250	GARS	GARS1	Glycine--tRNA ligase				0.0282452	0.0120736				0.0122193	0.0103117	0.0201594	0.0112655	1.78948
Q92747	ARC1A	ARPC1A	Actin-related protein 2/3 complex subunit 1A (ARC1A_HUMAN)					0.0373168				0.0201953	0.021474	0.0373168	0.0208346	1.79109
P26640	SYVC	VARS1	Valine--tRNA ligase	0.0105175	0.0253128	0.0665752	0.0493387	0.0154547	0.027125			0.0171492	0.0116912	0.0334398	0.0186552	1.79252
P53396	ACLY	ACLY	ATP-citrate synthase			0.0283241	0.0253889	0.0145624	0.00918995			0.0219225	0.00697058	0.0227585	0.0126943	1.79281
P18085	ARF4	ARF4	ADP-ribosylation factor 4	0.181282	0.239259	0.409348	0.163021	0.116015	0.0903213	0.137873	0.146362	0.124741	0.117078	0.221785	0.123275	1.79911
Q8NFH4	NUP37	NUP37	Nucleoporin Nup37				0.00911195	0.0123631					0.00596216	0.0107376	0.00596216	1.80095
P62736	ACTA	ACTA2	Actin, aortic smooth muscle	1.15883	0.496517	1.05228	0.394835	0.220302	0.411706	0.628457	0.347802	0.21378	0.24073	0.664553	0.368495	1.80343
Q9BT78	CSN4	COPS4	COP9 signalosome complex subunit 4				0.00799339					0.00540139	0.00345911	0.00799339	0.00443025	1.80427
B7ZAQ6	GPHRA	GPR89A	Golgi pH regulator A				0.00840623					0.00567297	0.00362839	0.00840623	0.00465068	1.80753
P09661	RU2A	SNRPA1	U2 small nuclear ribonucleoprotein A'				0.00862903					0.00581926	0.0037194	0.00862903	0.00476933	1.80928
O94905	ERLN2	ERLIN2	Erlin-2	0.283435	0.102194		0.089074	0.0736541	0.0930723		0.066658	0.0769513	0.0663762	0.137089	0.0757644	1.80941
P04839	CY24B	CYBB	Cytochrome b-245 heavy chain				0.0275034	0.0105855				0.0103551	0.0106825	0.0190445	0.0105188	1.81052
P29692	EF1D	EEF1D	Elongation factor 1-delta	0.0964331	0.0968814	0.165663	0.0338129	0.0257121		0.103983	0.0362962	0.0245411	0.0200325	0.0837005	0.0462132	1.81118
Q00577	PURA	PURA	Transcriptional activator protein Pur-alpha				0.00558972	0.0117079				0.00581926	0.0037194	0.00864882	0.00476933	1.81343
P01009	A1AT	SERPINA1	Alpha-1-antitrypsin	0.283435	0.193454	0.745855	0.282939	0.144	0.0583215	0.305626	0.257973	0.165243	0.121963	0.329937	0.181825	1.81458
Q15020	SART3	SART3	Squamous cell carcinoma antigen recognized by T-cells 3				0.00514727	0.00111418				0.00172473		0.00313073	0.00172473	1.8152
Q5JTV8	TOIP1	TOR1AIP1	Torsin-1A-interacting protein 1	0.0179045			0.00862903	0.00368563				0.0073791	0.0037194	0.0100731	0.00554925	1.81521
Q9BZH6	WDR11	WDR11	WD repeat-containing protein 11				0.00554209	0.0011958				0.00185225		0.00336895	0.00185225	1.81884
P11233	RALA	RALA	Ras-related protein Ral-A				0.00994666					0.00668043	0.0042527	0.00994666	0.00546656	1.81955
P48059	LIMS1	LIMS1	LIM and senescent cell antigen-like-containing domain protein 1				0.0115299	0.0156438					0.00746126	0.0135869	0.00746126	1.82099
P26639	SYTC	TARS1	Threonine--tRNA ligase 1, cytoplasmic				0.0257188	0.0194936				0.0165252	0.0082953	0.0226062	0.0124103	1.82157
P16452	EPB42	EPB42	Protein 4.2 (EPB42_HUMAN)					0.0160076					0.00878629	0.0160076	0.00878629	1.82188
P02656	APOC3	APOC3	Apolipoprotein C-III		0.140607	0.193284		0.0165197					0.0640805	0.116804	0.0640805	1.82276
Q9Y6Y8	S23IP	SEC23IP	SEC23-interacting protein				0.010813	0.00514917				0.00533751	0.00341923	0.00798106	0.00437837	1.82284
Q93100	KPBB	PHKB	Phosphorylase b kinase regulatory subunit beta (KPBB_HUMAN)					0.00942353				0.00506209	0.00527333	0.00942353	0.00516771	1.82354
Q27J81	INF2	INF2	Inverted formin-2		0.01333	0.0121057	0.00535939	0.00353774				0.00460724	0.00480367	0.00858321	0.00470545	1.8241
Q5JRA6	TGO1	MIA3	Transport and Golgi organization protein 1 homolog				0.00257435					0.00213256	0.000690029	0.00257435	0.00141129	1.82411
P18754	RCC1	RCC1	Regulator of chromosome condensation				0.0208038					0.0113988		0.0208038	0.0113988	1.82509
P01019	ANGT	AGT	Angiotensinogen			0.0963455	0.0314161	0.0476931	0.0298775			0.0327061	0.0334748	0.0584849	0.0320194	1.82654
O60784	TOM1	TOM1	Target of Myb protein 1		0.0532908		0.0133727	0.00327492			0.0263487	0.00515461	0.00677949	0.0233128	0.0127609	1.82689
Q9UBV2	SE1L1	SEL1L	Protein sel-1 homolog 1	0.0210761			0.0183152	0.0043385				0.00688413	0.00905422	0.0145766	0.00796918	1.82912
Q9HDC9	APMAP	APMAP	Adipocyte plasma membrane-associated protein	0.460302	0.148856	0.0789346	0.122977	0.0786498	0.117085	0.102605	0.113797	0.0727028	0.0793704	0.177944	0.0971121	1.83236
Q99536	VAT1	VAT1	Synaptic vesicle membrane protein VAT-1 homolog			0.106389	0.0965784	0.0557504	0.0509796			0.0494059	0.0405469	0.0862392	0.0469775	1.83576
Q5TEC6	H3PS2	H3-2	Histone HIST2H3PS2				0.0468002	0.0373168				0.0229006		0.0420585	0.0229006	1.83657
O75911	DHRS3	DHRS3	Short-chain dehydrogenase/reductase 3 (DHRS3_HUMAN)					0.0198507				0.00710064	0.0145048	0.0198507	0.0108027	1.83756
O14950	ML12B	MYL12B	Myosin regulatory light chain 12B	0.108577	0.295099	0.568833	0.109309	0.0223504		0.275168	0.12324	0.0497047	0.0317096	0.220834	0.119956	1.84096
P02652	APOA2	APOA2	Apolipoprotein A-II		0.16858	0.231736		0.027122		0.142072			0.0124764	0.14248	0.0772743	1.84382
P11117	PPAL	ACP2	Lysosomal acid phosphatase				0.0121754	0.021279				0.00597328	0.0121368	0.0167272	0.00905505	1.84728
P00734	THRB	F2	Prothrombin	0.0449561	0.0168445	0.165663	0.036597	0.0227317		0.0484759	0.0267562	0.0197286	0.0290588	0.0573585	0.0310049	1.84998
P61586	RHOA	RHOA	Transforming protein RhoA	0.157633	0.187097	0.128713	0.0791254	0.0938456	0.0612601			0.0536623	0.0947055	0.129283	0.0698759	1.85017
P78527	PRKDC	PRKDC	DNA-dependent protein kinase catalytic subunit			0.00318572	0.0190809	0.00575386				0.00757718	0.00251891	0.00934015	0.00504805	1.85025
P46459	NSF	NSF	Vesicle-fusing ATPase				0.0234681	0.00679556				0.00948612	0.00685782	0.0151318	0.00817197	1.85168
P29350	PTN6	PTPN6	Tyrosine-protein phosphatase non-receptor type 6				0.0209459	0.00833646				0.0117366	0.00407732	0.0146412	0.00790695	1.85168
P16615	AT2A2	ATP2A2	Sarcoplasmic/endoplasmic reticulum calcium ATPase 2	0.0820894	0.0708997	0.0411944	0.0575089	0.0248502	0.0391397			0.0293654	0.0209711	0.0553085	0.0298254	1.85441
P68431	H31	H3C1	Histone H3.1		0.0863886	0.054828		0.0373168		0.0554497		0.0175919	0.0231374	0.0595112	0.0320597	1.85626
P09651	ROA1	HNRNPA1	Heterogeneous nuclear ribonucleoprotein A1	0.12419	0.158116	0.282471	0.133976	0.0480732		0.108347	0.100267	0.0647148	0.0485137	0.149365	0.0804607	1.85637
Q3ZCQ8	TIM50	TIMM50	Mitochondrial import inner membrane translocase subunit TIM50	0.0359172	0.0429757		0.00840623	0.0156438	0.0253717			0.00875142	0.00746126	0.0257357	0.0138615	1.85664
P07225	PROS	PROS1	Vitamin K-dependent protein S				0.0127889	0.00223076				0.00348312	0.00458111	0.00750985	0.00403211	1.86251
P02765	FETUA	AHSG	Alpha-2-HS-glycoprotein			0.0888808	0.0126473			0.0575178		0.0131667	0.0110809	0.0507641	0.0272551	1.86255
Q9NZN3	EHD3	EHD3	EH domain-containing protein 3 (EHD3_HUMAN)					0.0373168			0.0170162	0.0236928	0.0193817	0.0373168	0.0200302	1.86302
P02763	A1AG1	ORM1	Alpha-1-acid glycoprotein 1	0.213119	0.124986	0.517177	0.0616062	0.0414482		0.173758	0.172066	0.0427767	0.0225552	0.191667	0.102789	1.86467
P61619	S61A1	SEC61A1	Protein transport protein Sec61 subunit alpha isoform 1			0.0464709	0.0437642	0.0308785	0.0307885			0.0147364	0.0193817	0.0403712	0.0216355	1.86597
P35611	ADDA	ADD1	Alpha-adducin				0.011379	0.00925418				0.00560255	0.00545096	0.0103166	0.00552676	1.86667
Q9Y2B0	CNPY2	CNPY2	Protein canopy homolog 2	0.114329		0.0769465	0.0508115	0.0148559			0.0582667	0.0113988	0.0334748	0.0642358	0.0343801	1.8684
Q96A33	CCD47	CCDC47	Coiled-coil domain-containing protein 47		0.0182308		0.0115299	0.0127926				0.00770646	0.00746126	0.0141844	0.00758386	1.87035
Q9Y3D6	FIS1	FIS1	Mitochondrial fission 1 protein	0.06269	0.140607	0.0668403	0.0149654		0.0442839	0.0675981	0.0506139	0.021806	0.0062118	0.0712757	0.0381028	1.87062
P04075	ALDOA	ALDOA	Fructose-bisphosphate aldolase A		0.102194	0.199505	0.125328	0.0326518	0.0274411	0.0890261	0.066658	0.0846086	0.0388708	0.11492	0.0613209	1.87407
P12956	XRCC6	XRCC6	X-ray repair cross-complementing protein 6		0.0646578	0.046756	0.0417278	0.0362519	0.0244497	0.0181671	0.0206787	0.0363888	0.0264412	0.0473484	0.0252251	1.87703
P04114	APOB	APOB	Apolipoprotein B-100	0.0192409	0.0221207	0.0304079	0.0189235	0.0404565	0.0190411	0.0126194	0.00232945	0.0178184	0.0179198	0.0262299	0.0139456	1.88087
Q14108	SCRB2	SCARB2	Lysosome membrane protein 2	0.0977457	0.0429757		0.0219973	0.0298461	0.0253717		0.0289984	0.0229006	0.0250779	0.0481412	0.0255871	1.88146
Q13151	ROA0	HNRNPA0	Heterogeneous nuclear ribonucleoprotein A0				0.0146304					0.0110283	0.00451143	0.0146304	0.00776988	1.88297
P54578	UBP14	USP14	Ubiquitin carboxyl-terminal hydrolase 14				0.0186628					0.0122193	0.00758843	0.0186628	0.00990388	1.88439
Q9UHA4	LTOR3	LAMTOR3	Ragulator complex protein LAMTOR3				0.0199896	0.027122					0.0124764	0.0235558	0.0124764	1.88802
Q05639	EF1A2	EEF1A2	Elongation factor 1-alpha 2				0.0432678					0.0229006		0.0432678	0.0229006	1.88938
O75533	SF3B1	SF3B1	Splicing factor 3B subunit 1				0.00994666	0.00694458				0.00297729	0.00596216	0.00844562	0.00446973	1.88952
P06756	ITAV	ITGAV	Integrin alpha-V				0.00567756						0.00300367	0.00567756	0.00300367	1.89021
P48507	GSH0	GCLM	Glutamate--cysteine ligase regulatory subunit				0.0229167					0.0131667	0.0110809	0.0229167	0.0121238	1.89023
P68371	TBB4B	TUBB4B	Tubulin beta-4B chain	1.46031	0.647777	1.05228	1.39442		0.589958	0.826054	0.347802	0.863177	0.378842	1.1387	0.601167	1.89414
Q8NFW8	NEUA	CMAS	N-acylneuraminate cytidylyltransferase				0.0153673	0.0111889				0.00858515	0.00541778	0.0132781	0.00700147	1.89648
Q8TEB1	DCA11	DCAF11	DDB1- and CUL4-associated factor 11 (DCA11_HUMAN)					0.00940202				0.00531655	0.00458111	0.00940202	0.00494883	1.89985
O00116	ADAS	AGPS	Alkyldihydroxyacetonephosphate synthase, peroxisomal				0.0209459	0.0040403				0.00472298	0.00841284	0.0124931	0.00656791	1.90214
Q9UBI6	GBG12	GNG12	Guanine nucleotide-binding protein G(I)/G(S)/G				0.0219973	0.0298461					0.0136193	0.0259217	0.0136193	1.9033
Q13510	ASAH1	ASAH1	Acid ceramidase	0.0584245			0.0780922	0.0634988				0.0380998	0.0319504	0.0666718	0.0350251	1.90354
P13796	PLSL	LCP1	Plastin-2	0.175038	0.0905958	0.296005	0.226	0.0827331	0.0825094	0.140902	0.0529319	0.126977	0.0538308	0.174074	0.0914302	1.9039
Q9UKG1	DP13A	APPL1	DCC-interacting protein 13-alpha				0.00737732	0.00382971				0.0029385		0.00560351	0.0029385	1.90693
Q9H8Y8	GORS2	GORASP2	Golgi reassembly-stacking protein 2				0.0660249	0.0248502				0.0120033	0.0354453	0.0454376	0.0237243	1.91523
Q9NZ01	TECR	TECR	Very-long-chain enoyl-CoA reductase		0.033806		0.0325712	0.0441928				0.0190673	0.0193817	0.0368567	0.0192245	1.91717
P01876	IGHA1	IGHA1	Immunoglobulin heavy constant alpha 1	0.453162	0.118395	0.405654	0.109309	0.0823587	0.142234	0.217117	0.12324	0.0982936	0.0286799	0.233776	0.121913	1.91756
Q9Y2A7	NCKP1	NCKAP1	Nck-associated protein 1				0.00490645	0.00391473				0.00198255	0.00260751	0.00441059	0.00229503	1.9218
P55769	NH2L1	SNU13	NHP2-like protein 1		0.129797		0.0253889		0.0730214			0.0380998	0.00996573	0.0775932	0.0403623	1.92242
Q15477	SKIV2	SKIV2L	Helicase SKI2W				0.00959512	0.0011958				0.0028045		0.00539546	0.0028045	1.92386
Q14247	SRC8	CTTN	Src substrate cortactin		0.0148162		0.00597486	0.00393219				0.00459472	0.00396822	0.0082411	0.00428147	1.92483
P19652	A1AG2	ORM2	Alpha-1-acid glycoprotein 2	0.108577		0.214683	0.0231586	0.0223504			0.0876613	0.0241096	0.0317096	0.092192	0.0478268	1.92762
P54727	RD23B	RAD23B	UV excision repair protein RAD23 homolog B		0.16061		0.0191161	0.0118651				0.0399757	0.0261745	0.0638638	0.0330751	1.93087
P27708	PYR1	CAD	CAD protein		0.00849131		0.0028007					0.0029157		0.005646	0.0029157	1.93641
Q9HAT2	SIAE	SIAE	Sialate O-acetylesterase				0.0226464	0.0160699				0.0123303	0.00765366	0.0193581	0.00999196	1.93737
Q9UHQ9	NB5R1	CYB5R1	NADH-cytochrome b5 reductase 1	0.0410799	0.0877472		0.0522051	0.0180333				0.0221592	0.0291444	0.0497664	0.0256518	1.94008
Q9UBM7	DHCR7	DHCR7	7-dehydrocholesterol reductase		0.0659352		0.0128972	0.0337065	0.0282079			0.0214638	0.0082953	0.037513	0.0193223	1.94143
P01031	CO5	C5	Complement C5		0.00676249	0.0237325	0.00625245	0.00650561				0.0065092	0.00462395	0.0108133	0.00556658	1.94253
Q15833	STXB2	STXBP2	Syntaxin-binding protein 2				0.00769116	0.00607068				0.00305804	0.00402203	0.00688092	0.00354004	1.94374
O14980	XPO1	XPO1	Exportin-1		0.0352386		0.0222601	0.0145305	0.0102139			0.013953	0.0128819	0.0240097	0.0123496	1.94417
P55196-1	AFAD	AFDN	Isoform 2 of Afadin				0.00284733					0.00146034		0.00284733	0.00146034	1.94977
P60842	IF4A1	EIF4A1	Eukaryotic initiation factor 4A-I		0.0363952	0.128713	0.0851947	0.0431826	0.0331466		0.0378846	0.0501087	0.0293823	0.0733713	0.0376305	1.94978
P61626	LYSC	LYZ	Lysozyme C	0.0759966		0.0810278	0.110057	0.00739352			0.0613572	0.0190673	0.0250779	0.0686186	0.0351675	1.9512
Q9Y646	CBPQ	CPQ	Carboxypeptidase Q				0.0178173	0.00721221				0.00553385	0.00727829	0.0125148	0.00640607	1.95358
Q66K14	TBC9B	TBC1D9B	TBC1 domain family member 9B				0.00337177					0.00172473		0.00337177	0.00172473	1.95496
P11172	UMPS	UMPS	Uridine 5'-monophosphate synthase				0.0167131	0.012109				0.0118774	0.00285888	0.0144111	0.00736813	1.95587
Q14254	FLOT2	FLOT2	Flotillin-2	0.0414773			0.0410895	0.00853808				0.022401	0.0086163	0.0303683	0.0155086	1.95815
Q8IV08	PLD3	PLD3	5'-3' exonuclease PLD3				0.0329751	0.0169953				0.0130403	0.0124764	0.0249852	0.0127584	1.95834
Q86XP3	DDX42	DDX42	ATP-dependent RNA helicase DDX42				0.00375126					0.00191519		0.00375126	0.00191519	1.95869
Q9NZ45	CISD1	CISD1	CDGSH iron-sulfur domain-containing protein 1		0.070088		0.0219973	0.0298461				0.0327061	0.00878629	0.0406438	0.0207462	1.9591
P15907	SIAT1	ST6GAL1	Beta-galactoside alpha-2,6-sialyltransferase 1	0.0292893			0.0375462	0.0126281	0.0206899			0.00710064	0.0127438	0.0264879	0.0135114	1.9604
P43307	SSRA	SSR1	Translocon-associated protein subunit alpha	0.0943216	0.0731583	0.100566	0.0199896	0.019416	0.0424256		0.04849	0.0148977	0.0195939	0.0614903	0.0313518	1.9613
P19224	UD16	UGT1A6	UDP-glucuronosyltransferase 1-6	0.21408	0.237326	0.164486	0.0628096	0.053145	0.0835259		0.0686336	0.0407776	0.105377	0.146369	0.0745784	1.96262
Q96KP1	EXOC2	EXOC2	Exocyst complex component 2				0.00431105					0.00219484		0.00431105	0.00219484	1.96418
A0FGR8	ESYT2	ESYT2	Extended synaptotagmin-2				0.00399325	0.00402187				0.00203626		0.00400756	0.00203626	1.9681
P21796	VDAC1	VDAC1	Voltage-dependent anion-selective channel protein 1	0.538807	0.372208	0.792512	0.166066	0.153008	0.199445	0.218844	0.163859	0.172885	0.272544	0.40452	0.205515	1.96832
P60228	EIF3E	EIF3E	Eukaryotic translation initiation factor 3 subunit E		0.0218226		0.0356937	0.00283293				0.0145784	0.00584471	0.0201164	0.0102116	1.96996
P23634	AT2B4	ATP2B4	Plasma membrane calcium-transporting ATPase 4				0.00506705					0.00257009		0.00506705	0.00257009	1.97154
P00747	PLMN	PLG	Plasminogen	0.0170493	0.0201061	0.163324	0.0232403	0.0481463	0.0120435	0.0183841		0.0282184	0.051653	0.0543733	0.0275748	1.97185
O14957	QCR10	UQCR11	Cytochrome b-c1 complex subunit 10				0.0314161	0.0426255					0.0187716	0.0370208	0.0187716	1.97217
Q92734	TFG	TFG	Protein TFG		0.107083		0.0607004	0.0373168				0.021806	0.0475037	0.0683667	0.0346549	1.97279
Q9Y3B3	TMED7	TMED7	Transmembrane emp24 domain-containing protein 7	0.0986407			0.0425775	0.0284195				0.0286328	0.0286799	0.0565459	0.0286563	1.97324
Q05209	PTN12	PTPN12	Tyrosine-protein phosphatase non-receptor type 12				0.00538157					0.00272541		0.00538157	0.00272541	1.97459
P05198	IF2A	EIF2S1	Eukaryotic translation initiation factor 2 subunit 1				0.0305484	0.0103377				0.0139218	0.00677949	0.020443	0.0103506	1.97505
P52630	STAT2	STAT2	Signal transducer and activator of transcription 2				0.00512698	0.00514917				0.00259972		0.00513808	0.00259972	1.97639
Q9UJ70	NAGK	NAGK	N-acetyl-D-glucosamine kinase				0.0542849	0.0476931				0.0308287	0.0207284	0.050989	0.0257786	1.97796
O15031	PLXB2	PLXNB2	Plexin-B2				0.00362571					0.00122718	0.00243614	0.00362571	0.00183166	1.97947
O00534	VMA5A	VWA5A	von Willebrand factor A domain-containing protein 5A				0.00632336					0.00318772		0.00632336	0.00318772	1.98366
O00303	EIF3F	EIF3F	Eukaryotic translation initiation factor 3 subunit F			0.0732555	0.0577227	0.0314217				0.0403061	0.0142728	0.0541333	0.0272895	1.98367
P52272	HNRPM	HNRNPM	Heterogeneous nuclear ribonucleoprotein M	0.0418008	0.0614804	0.0541787	0.0484768	0.0104601	0.0358952	0.0173482	0.0129894	0.0282411	0.0144461	0.0432794	0.021784	1.98675
Q68DQ2	CRBG3	CRYBG3	Very large A-kinase anchor protein (CRBG3_HUMAN)					0.000951771					0.000478468	0.000951771	0.000478468	1.98921
O94886	CSCL1	TMEM63A	CSC1-like protein 1				0.00692953					0.00348312		0.00692953	0.00348312	1.98946
Q8WWQ8	STAB2	STAB2	Stabilin-2 (STAB2_HUMAN)					0.00133731					0.000671283	0.00133731	0.000671283	1.99217
P14317	HCLS1	HCLS1	Hematopoietic lineage cell-specific protein				0.00740249					0.00371246		0.00740249	0.00371246	1.99396
P48444	COPD	ARCN1	Coatomer subunit delta				0.0329751	0.017955				0.0208104	0.00472712	0.025465	0.0127688	1.99432
Q8NBX0	SCPDL	SCCPDH	Saccharopine dehydrogenase-like oxidoreductase	0.262783	0.304715	0.0750558	0.0772945	0.0667977	0.128057	0.0360131	0.0729563	0.0678789	0.0892764	0.157329	0.0788363	1.99564
O60832	DKC1	DKC1	H/ACA ribonucleoprotein complex subunit DKC1				0.00789643					0.00395091		0.00789643	0.00395091	1.99864
P00387	NB5R3	CYB5R3	NADH-cytochrome b5 reductase 3	0.32653	0.157417	0.0511492	0.0913528	0.067216	0.0527511	0.080523	0.0602914	0.0757951	0.0776963	0.138733	0.0694114	1.99871
O14979	HNRDL	HNRNPDL	Heterogeneous nuclear ribonucleoprotein D-like				0.00794462					0.00397411		0.00794462	0.00397411	1.99909
P46060	RAGP1	RANGAP1	Ran GTPase-activating protein 1				0.00794462					0.00397411		0.00794462	0.00397411	1.99909
P51812	KS6A3	RPS6KA3	Ribosomal protein S6 kinase alpha-3				0.00809276					0.00404539		0.00809276	0.00404539	2.00049
O95373	IPO7	IPO7	Importin-7				0.00809276	0.00346816				0.00404539	0.00172681	0.00578046	0.0028861	2.00286
P0DTE4	UD2A1	UGT2A1	UDP-glucuronosyltransferase 2A1		0.057127		0.0111743					0.0170268		0.0341507	0.0170268	2.0057
Q00013	EM55	MPP1	55 kDa erythrocyte membrane protein				0.00874491					0.00435802		0.00874491	0.00435802	2.00662
P27487	DPP4	DPP4	Dipeptidyl peptidase 4	0.0554077			0.0499377	0.0114056					0.0193817	0.038917	0.0193817	2.00793
Q9P2J5	SYLC	LARS1	Leucine--tRNA ligase, cytoplasmic				0.0183152	0.00495253				0.0096207	0.00195444	0.0116339	0.00578757	2.01015
P56192	SYMC	MARS1	Methionine--tRNA ligase, cytoplasmic				0.0279131	0.0114056				0.0120033	0.00746126	0.0196594	0.0097323	2.02001
P31749	AKT1	AKT1	RAC-alpha serine/threonine-protein kinase (AKT1_HUMAN)					0.00508974					0.00251891	0.00508974	0.00251891	2.02061
Q15149	PLEC	PLEC	Plectin	0.107362	0.00983663	0.00782173		0.0154796	0.0288172	0.00905566		0.0162999	0.0153545	0.035125	0.0173818	2.02079
Q05682-3	CALD1	CALD1	Isoform 3 of Caldesmon				0.0103249					0.00510793		0.0103249	0.00510793	2.02134
P52566	GDIR2	ARHGDIB	Rho GDP-dissociation inhibitor 2	0.0554077	0.067264	0.210798	0.0599941	0.0248502	0.0391397	0.0597457	0.0447344	0.0380998	0.0250779	0.0836628	0.0413595	2.02282
P54802	ANAG	NAGLU	Alpha-N-acetylglucosaminidase				0.0310767	0.0137475				0.00827085	0.0138734	0.0224121	0.0110721	2.02419
P55795	HNRH2	HNRNPH2	Heterogeneous nuclear ribonucleoprotein H2	0.0903631	0.0546005	0.0750558	0.0542849	0.0274806			0.0415178	0.0247626	0.0231374	0.060357	0.0298059	2.025
Q96C86	DCPS	DCPS	m7GpppX diphosphatase				0.0121754	0.0120266				0.00597328		0.012101	0.00597328	2.02586
Q96P70	IPO9	IPO9	Importin-9				0.00614418	0.00198914					0.00200737	0.00406666	0.00200737	2.02587
Q96CU9	FXRD1	FOXRED1	FAD-dependent oxidoreductase domain-containing protein 1 (FXRD1_HUMAN)					0.00590803					0.00291509	0.00590803	0.00291509	2.02671
P31948	STIP1	STIP1	Stress-induced-phosphoprotein 1			0.0179635	0.00525119	0.00527231				0.00404539	0.00532061	0.00949565	0.004683	2.02769
P14927	QCR7	UQCRB	Cytochrome b-c1 complex subunit 7		0.0532908		0.0164728					0.0171492		0.0348818	0.0171492	2.03402
P20042	IF2B	EIF2S2	Eukaryotic translation initiation factor 2 subunit 2				0.0119524					0.00586971		0.0119524	0.00586971	2.03629
Q9UNZ2	NSF1C	NSFL1C	NSFL1 cofactor p47				0.0121754					0.00597328		0.0121754	0.00597328	2.03832
P46063	RECQ1	RECQL	ATP-dependent DNA helicase Q1				0.0121754					0.00597328		0.0121754	0.00597328	2.03832
Q6DD88	ATLA3	ATL3	Atlastin-3	0.0469236			0.0395966	0.0248502	0.0215747			0.0159448	0.0170529	0.0371235	0.0181908	2.04078
Q86V81	THOC4	ALYREF	THO complex subunit 4				0.012526	0.00799654				0.00613566	0.00391583	0.0102613	0.00502574	2.04174
Q9BV10	ALG12	ALG12	Dol-P-Man:Man(7)GlcNAc(2)-PP-Dol alpha-1,6-mannosyltransferase (ALG12_HUMAN)					0.00799654					0.00391583	0.00799654	0.00391583	2.04211
Q16181	SEPT7	SEPTIN7	Septin-7			0.0450958	0.0219973	0.0186012	0.0144611			0.0163272	0.0111642	0.0285647	0.0139842	2.04265
P78347	GTF2I	GTF2I	General transcription factor II-I				0.00826397	0.00353774				0.00460724	0.00116871	0.00590086	0.00288797	2.04325
Q8NBN7	RDH13	RDH13	Retinol dehydrogenase 13 (RDH13_HUMAN)					0.00821999					0.00402203	0.00821999	0.00402203	2.04374
P30049	ATPD	ATP5F1D	ATP synthase subunit delta, mitochondrial	0.24122	0.187097			0.049655	0.10242	0.156342		0.0229006	0.0301195	0.159324	0.0779455	2.04404
Q6DN03	H2B2C	H2BC20P	Putative histone H2B type 2-C				0.0128972					0.00630711		0.0128972	0.00630711	2.04487
Q9NTK5	OLA1	OLA1	Obg-like ATPase 1				0.0143101	0.00590803				0.00695482	0.00291509	0.0101091	0.00493496	2.04846
P57088	TMM33	TMEM33	Transmembrane protein 33	0.0721687	0.0559759		0.0323336	0.0235346				0.0113988	0.0334748	0.0460032	0.0224368	2.05035
Q9Y262	EIF3L	EIF3L	Eukaryotic translation initiation factor 3 subunit L				0.0159703	0.0156438				0.00770646		0.0158071	0.00770646	2.05114
Q9H7Z7	PGES2	PTGES2	Prostaglandin E synthase 2		0.0265247		0.0140637	0.0282267				0.0113988	0.0109448	0.0229383	0.0111718	2.05324
P02545	LMNA	LMNA	Prelamin-A/C	0.343322	0.15769	0.128713	0.0877035	0.0373168	0.0722222	0.110245	0.0974659	0.0497988	0.0376587	0.150949	0.0734782	2.05434
Q9Y266	NUDC	NUDC	Nuclear migration protein nudC		0.021401		0.0111743	0.00567976				0.00668043	0.0057318	0.0127517	0.00620611	2.0547
O75828	CBR3	CBR3	Carbonyl reductase [NADPH] 3	0.0435854			0.0141551						0.0140482	0.0288702	0.0140482	2.05509
Q8N2F6	ARM10	ARMC10	Armadillo repeat-containing protein 10 (ARM10_HUMAN)					0.00987525					0.00480367	0.00987525	0.00480367	2.05577
Q9NRD1	FBX6	FBXO6	F-box only protein 6 (FBX6_HUMAN)					0.0102181					0.00496445	0.0102181	0.00496445	2.05825
P38435	VKGC	GGCX	Vitamin K-dependent gamma-carboxylase	0.0537423	0.0242067		0.0177209	0.0134957				0.0103551	0.0161543	0.0272914	0.0132547	2.059
P13674	P4HA1	P4HA1	Prolyl 4-hydroxylase subunit alpha-1				0.0146304					0.00710064		0.0146304	0.00710064	2.06044
P04440	DPB1	HLA-DPB1	HLA class II histocompatibility antigen, DP beta 1 chain (DPB1_HUMAN)					0.0109803					0.00532061	0.0109803	0.00532061	2.06373
O95278	EPM2A	EPM2A	Laforin (EPM2A_HUMAN)					0.0109803					0.00532061	0.0109803	0.00532061	2.06373
O75431	MTX2	MTX2	Metaxin-2		0.0465836		0.00911195	0.0123631				0.00948612	0.0124764	0.0226862	0.0109813	2.0659
Q8N6H7	ARFG2	ARFGAP2	ADP-ribosylation factor GTPase-activating protein 2				0.0154061					0.00745216		0.0154061	0.00745216	2.06734
Q9BVG4	PBDC1	PBDC1	Protein PBDC1				0.0156832					0.00757718		0.0156832	0.00757718	2.06979
P55265	DSRAD	ADAR	Double-stranded RNA-specific adenosine deaminase				0.0051531	0.00192402				0.00147628	0.00194165	0.00353856	0.00170896	2.07059
P51149	RAB7A	RAB7A	Ras-related protein Rab-7a	0.120721	0.122264	0.168069	0.0691666	0.0814003	0.0391397		0.0447344	0.0624576	0.0705782	0.112324	0.0542275	2.07135
Q14019	COTL1	COTL1	Coactosin-like protein			0.0810278	0.0542849	0.0248502				0.0357459	0.0157872	0.0533877	0.0257665	2.07198
Q13283	G3BP1	G3BP1	Ras GTPase-activating protein-binding protein 1		0.0242067		0.0187645					0.0103551		0.0214856	0.0103551	2.07488
P05026	AT1B1	ATP1B1	Sodium/potassium-transporting ATPase subunit beta-1	0.0759966	0.0429757		0.0219973	0.0156438	0.0253717			0.0154385	0.0157872	0.0391533	0.0188658	2.07536
Q9H223	EHD4	EHD4	EH domain-containing protein 4				0.0344692	0.0119615				0.0177445	0.00458111	0.0232154	0.0111628	2.07971
Q9UDX3	S14L4	SEC14L4	SEC14-like protein 4 (S14L4_HUMAN)					0.0134957					0.00648325	0.0134957	0.00648325	2.08162
P52294	IMA5	KPNA1	Importin subunit alpha-5				0.00892467	0.0189999				0.00444387	0.00896311	0.0139623	0.00670349	2.08284
P01889	HLAB	HLA-B	HLA class I histocompatibility antigen, B alpha chain	0.258175	0.105403	0.0906369	0.0628096	0.053145	0.0774779	0.0916646		0.0214638	0.0282299	0.114034	0.054709	2.08437
P32189	GLPK	GK	Glycerol kinase				0.0178868	0.0284195				0.0126754	0.00953896	0.0231532	0.0111072	2.08452
P60866	RS20	RPS20	40S ribosomal protein S20		0.0508509	0.0699014	0.0156832	0.021279				0.0163272	0.021474	0.0394286	0.0189006	2.08611
P22352	GPX3	GPX3	Glutathione peroxidase 3		0.0508509		0.036597	0.00642439				0.0163272	0.0136193	0.0312908	0.0149732	2.08978
P10155	RO60	RO60	60 kDa SS-A/Ro ribonucleoprotein				0.016201	0.00661716				0.00875142	0.00215312	0.0114091	0.00545227	2.09253
P0C0L5	CO4B	C4B	Complement C4-B			0.163027	0.0619901	0.0549099				0.0409611	0.0479097	0.0933092	0.0444354	2.09988
P11226	MBL2	MBL2	Mannose-binding protein C				0.0199896					0.00948612		0.0199896	0.00948612	2.10725
P00748	FA12	F12	Coagulation factor XII				0.00641693	0.00870652				0.00435802	0.00280481	0.00756172	0.00358141	2.11138
Q00610	CLH1	CLTC	Clathrin heavy chain 1	0.250576	0.200247	0.14489	0.108853	0.0852204	0.100264	0.0586106	0.051913	0.078394	0.0839898	0.157957	0.0746343	2.11642
Q05707	COEA1	COL14A1	Collagen alpha-1(XVIII) chain	0.0924166	0.0914437	0.105171	0.064059	0.0152962	0.017466	0.0614773		0.0286328	0.0315814	0.0736773	0.0347894	2.11781
Q07960	RHG01	ARHGAP1	Rho GTPase-activating protein 1			0.0590759	0.0791254	0.0406983				0.0405191	0.0157872	0.0596332	0.0281531	2.11817
Q709C8	VP13C	VPS13C	Vacuolar protein sorting-associated protein 13C		0.00268902		0.00186683	0.000355837				0.000823667	0.000720198	0.00163723	0.000771933	2.12095
Q14956	GPNMB	GPNMB	Transmembrane glycoprotein NMB				0.00744483	0.0101012				0.00503947	0.00323287	0.00877301	0.00413617	2.12105
P59665	DEF1	DEFA1	Neutrophil defensin 1	0.181282		0.328894	0.0468002				0.146362	0.0286328		0.185659	0.0874972	2.12188
P11279	LAMP1	LAMP1	Lysosome-associated membrane glycoprotein 1	0.0422956			0.0177209	0.0134957				0.0142725	0.00878629	0.0245041	0.0115294	2.12536
Q8TAT6	NPL4	NPLOC4	Nuclear protein localization protein 4 homolog		0.0185359		0.0162681	0.00491938				0.00998913	0.00243614	0.0132411	0.00621263	2.13132
P62820	RAB1A	RAB1A	Ras-related protein Rab-1A	0.13806		0.105171	0.0949841	0.0203051	0.0442839		0.0796394	0.0155799	0.0286799	0.0896301	0.0420458	2.13173
P10643	CO7	C7	Complement component C7				0.0098182					0.00560255	0.00358454	0.0098182	0.00459354	2.13739
Q15257	PTPA	PTPA	Serine/threonine-protein phosphatase 2A activator				0.012526	0.0326518				0.0130403	0.0080698	0.0225889	0.0105551	2.1401
Q03252	LMNB2	LMNB2	Lamin-B2	0.0536272	0.0112149		0.014796	0.00147123				0.0111491	0.00777393	0.0202773	0.00946152	2.14314
Q99805	TM9S2	TM9SF2	Transmembrane 9 superfamily member 2				0.0306897	0.00853808				0.00655118	0.0117374	0.0196139	0.0091443	2.14493
P13693	TCTP	TPT1	Translationally-controlled tumor protein			0.0906369	0.050274				0.0686336	0.0214638	0.0082953	0.0704555	0.0327976	2.14819
P06396	GELS	GSN	Gelsolin	0.0977457	0.067264	0.181923	0.0437642	0.0201209	0.0391397	0.0819465	0.0289984	0.0154385	0.0250779	0.0821636	0.0381202	2.15538
Q9Y6W5	WASF2	WASF2	Wiskott-Aldrich syndrome protein family member 2				0.00641693	0.00567976					0.00280481	0.00604834	0.00280481	2.15642
Q07812	BAX	BAX	Apoptosis regulator BAX				0.0258869					0.0120033		0.0258869	0.0120033	2.15664
Q92604	LGAT1	LPGAT1	Acyl-CoA:lysophosphatidylglycerol acyltransferase 1	0.0368433			0.0452327	0.00758417				0.0158705	0.0118152	0.0298867	0.0138428	2.159
O75367	H2AY	MACROH2A1	Core histone macro-H2A.1		0.0508509	0.0263625	0.0275034	0.0342085				0.0150865	0.016988	0.0347313	0.0160373	2.16567
O15144	ARPC2	ARPC2	Actin-related protein 2/3 complex subunit 2		0.0622452	0.0403222	0.0710934	0.0790317	0.0267148			0.0286328	0.0319504	0.0631731	0.0290993	2.17095
Q93009	UBP7	USP7	Ubiquitin carboxyl-terminal hydrolase 7				0.00715822	0.00114012				0.00267159	0.00115057	0.00414917	0.00191108	2.17111
Q9ULC4	MCTS1	MCTS1	Malignant T-cell-amplified sequence 1				0.0231586	0.0314217				0.010852	0.0142728	0.0272902	0.0125624	2.17237
Q15005	SPCS2	SPCS2	Signal peptidase complex subunit 2				0.0417278	0.0109803				0.0131667	0.0110809	0.0263541	0.0121238	2.17375
P0C0L4	CO4A	C4A	Complement C4-A	0.0717171	0.0298599	0.157754	0.0569554	0.0537873	0.0506606	0.0133009	0.0238569	0.0355886	0.0468072	0.0740148	0.0340429	2.17416
P29401	TKT	TKT	Transketolase	0.0581082	0.205862	0.135526	0.132616	0.0430327	0.0692829	0.0492503	0.0469147	0.0627314	0.0362655	0.115029	0.052889	2.17491
Q9UJZ1	STML2	STOML2	Stomatin-like protein 2, mitochondrial	0.137123	0.124986		0.0282875	0.0557504				0.0294491	0.05011	0.0865367	0.0397795	2.17541
O15254	ACOX3	ACOX3	Peroxisomal acyl-coenzyme A oxidase 3				0.0339651	0.00642439				0.0142725	0.0042527	0.0201948	0.00926259	2.18025
Q8NBJ5	GT251	COLGALT1	Procollagen galactosyltransferase 1				0.00886393	0.0077849					0.00381509	0.00832442	0.00381509	2.18197
O94832	MYO1D	MYO1D	Unconventional myosin-Id				0.00701671					0.00232297	0.00410554	0.00701671	0.00321425	2.183
P00488	F13A	F13A1	Coagulation factor XIII A chain				0.0244478	0.0019367					0.00604312	0.0131922	0.00604312	2.18302
P30419	NMT1	NMT1	Glycylpeptide N-tetradecanoyltransferase 1				0.016898	0.0229273				0.0103551	0.00785623	0.0199127	0.00910566	2.18684
P35237	SPB6	SERPINB6	Serpin B6				0.0862343	0.0298461				0.0455613	0.00746126	0.0580402	0.0265113	2.18927
P04083	ANXA1	ANXA1	Annexin A1	0.117897	0.0231932	0.217967	0.0885928	0.0165197	0.0324369	0.0865346	0.0241423	0.0401275	0.0286799	0.0928338	0.0423843	2.19029
Q9BW72	HIG2A	HIGD2A	HIG1 domain family member 2A, mitochondrial (HIG2A_HUMAN)					0.0298461					0.0136193	0.0298461	0.0136193	2.19145
Q9BRR6	ADPGK	ADPGK	ADP-dependent glucokinase				0.00994666	0.00870652					0.0042527	0.00932659	0.0042527	2.1931
Q8NBS9	TXND5	TXNDC5	Thioredoxin domain-containing protein 5	0.256538	0.112458	0.104217	0.0488804	0.0298461	0.0690471	0.0387292	0.0447344	0.0455613	0.0532919	0.110388	0.0502728	2.19578
Q9NUI1	DECR2	DECR2	Peroxisomal 2,4-dienoyl-CoA reductase [(3E)-enoyl-CoA-producing]				0.113539	0.0634988				0.0348223	0.0457993	0.088519	0.0403108	2.19591
P46926	GNPI1	GNPDA1	Glucosamine-6-phosphate isomerase 1				0.0296128	0.0205402				0.0113988		0.0250765	0.0113988	2.19993
O75844	FACE1	ZMPSTE24	CAAX prenyl protease 1 homolog				0.0178868	0.00945235					0.0062118	0.0136696	0.0062118	2.20058
Q8N766	EMC1	EMC1	ER membrane protein complex subunit 1				0.0128972	0.00156529				0.00498381	0.00157963	0.00723125	0.00328172	2.20349
P27824	CALX	CANX	Calnexin	0.32503	0.271048	0.209341	0.0693234	0.0620653	0.125447	0.117819	0.0636056	0.0551953	0.062634	0.187362	0.0849401	2.20581
O15371	EIF3D	EIF3D	Eukaryotic translation initiation factor 3 subunit D				0.015912	0.00382971				0.00447324		0.00987088	0.00447324	2.20665
O14734	ACOT8	ACOT8	Acyl-coenzyme A thioesterase 8				0.0275034					0.00812215	0.0166711	0.0275034	0.0123966	2.21862
P08697	A2AP	SERPINF2	Alpha-2-antiplasmin			0.0699014		0.0134957					0.0187716	0.0416985	0.0187716	2.22136
P00736	C1R	C1R	Complement C1r subcomponent			0.035334	0.0212226	0.00925418				0.0152312	0.00451143	0.0219369	0.00987132	2.22229
P35268	RL22	RPL22	60S ribosomal protein L22			0.100566	0.0329751	0.027122				0.0208104	0.0273705	0.0535543	0.0240905	2.22305
A5A3E0	POTEF	POTEF	POTE ankyrin domain family member F				0.00947336					0.00425927		0.00947336	0.00425927	2.22417
P08572	CO4A2	COL4A2	Collagen alpha-2(IV) chain		0.0189158	0.0314433	0.00937421	0.0104354		0.0102805	0.00769747	0.00630711	0.00720259	0.0175422	0.00787191	2.22845
O95292	VAPB	VAPB	Vesicle-associated membrane protein-associated protein B/C		0.0559759		0.0244478	0.0205402				0.020437	0.00964219	0.0336546	0.0150396	2.23774
P04066	FUCO	FUCA1	Tissue alpha-L-fucosidase				0.036597	0.0373168				0.0163272	0.0166711	0.0369569	0.0164991	2.23993
Q9GZS3	WDR61	WDR61	WD repeat-containing protein 61				0.0149654	0.0129047					0.0062118	0.013935	0.0062118	2.24331
Q96HY6	DDRGK	DDRGK1	DDRGK domain-containing protein 1		0.0497126		0.00711906	0.016898				0.00482397	0.0170529	0.0245766	0.0109384	2.24681
Q06787	FMR1	FMR1	Synaptic functional regulator FMR1				0.00375126						0.00166851	0.00375126	0.00166851	2.24827
P61966	AP1S1	AP1S1	AP-1 complex subunit sigma-1A				0.0156832	0.0134957					0.00648325	0.0145894	0.00648325	2.25032
Q6P2Q9	PRP8	PRPF8	Pre-mRNA-processing-splicing factor 8				0.00714512	0.00308039				0.00196185	0.00258028	0.00511276	0.00227107	2.25126
P18084	ITB5	ITGB5	Integrin beta-5				0.00447424						0.00198055	0.00447424	0.00198055	2.25909
Q8IXI1	MIRO2	RHOT2	Mitochondrial Rho GTPase 2		0.0202285		0.00395679	0.00821999				0.00411927	0.00541778	0.0108018	0.00476852	2.26522
O95202	LETM1	LETM1	Mitochondrial proton/calcium exchanger protein		0.0104724		0.00418612					0.00323343		0.00732925	0.00323343	2.26671
P50579	MAP2	METAP2	Methionine aminopeptidase 2				0.00510684						0.0022512	0.00510684	0.0022512	2.2685
Q5TEJ8	THMS2	THEMIS2	Protein THEMIS2				0.00535939						0.00235863	0.00535939	0.00235863	2.27224
P52907	CAZA1	CAPZA1	F-actin-capping protein subunit alpha-1	0.150006	0.093634		0.0565311	0.0441928			0.0351895	0.0588524	0.0193817	0.0860909	0.0378079	2.27706
Q9BVJ7	DUS23	DUSP23	Dual specificity protein phosphatase 23				0.0644861	0.00987525				0.0163272		0.0371807	0.0163272	2.27723
P15428	PGDH	HPGD	15-hydroxyprostaglandin dehydrogenase [NAD(+)]				0.0289473	0.0392758				0.0163272	0.0136193	0.0341115	0.0149732	2.27816
P61106	RAB14	RAB14	Ras-related protein Rab-14	0.255189	0.156174	0.115765	0.186303	0.0647796	0.0485342			0.113798	0.041828	0.155642	0.0680534	2.28706
Q12797	ASPH	ASPH	Aspartyl/asparaginyl beta-hydroxylase	0.0326352	0.0187451		0.036597	0.0141432				0.0155153	0.00677949	0.0255301	0.0111474	2.29023
P54886	P5CS	ALDH18A1	Delta-1-pyrroline-5-carboxylate synthase		0.0133837		0.0216864	0.00175194				0.00710064	0.00358454	0.012274	0.00534259	2.29739
Q8N2K0	ABD12	ABHD12	Lysophosphatidylserine lipase ABHD12				0.00711906						0.00309779	0.00711906	0.00309779	2.29811
P41240	CSK	CSK	Tyrosine-protein kinase CSK				0.0134277	0.00272774				0.00427542	0.00275273	0.00807771	0.00351408	2.29867
Q15029	U5S1	EFTUD2	116 kDa U5 small nuclear ribonucleoprotein component				0.0271468	0.0116638				0.0103551	0.00648325	0.0194053	0.00841918	2.30489
P02753	RET4	RBP4	Retinol-binding protein 4	0.207072	0.235186		0.108154	0.0858908	0.0890054		0.0465367	0.0659031	0.0743289	0.159076	0.0689435	2.30733
Q9NR77	PXMP2	PXMP2	Peroxisomal membrane protein 2		0.147989			0.0298461			0.0529319	0.0229006	0.0396356	0.0889174	0.0384894	2.31018
Q7L2E3	DHX30	DHX30	ATP-dependent RNA helicase DHX30				0.00518834					0.00224585		0.00518834	0.00224585	2.31019
Q9BUF5	TBB6	TUBB6	Tubulin beta-6 chain			0.25719	0.234872					0.138598	0.0743289	0.246031	0.106463	2.31095
Q13155	AIMP2	AIMP2	Aminoacyl tRNA synthase complex-interacting multifunctional protein 2				0.0162681	0.0358257				0.0122193	0.0103117	0.0260469	0.0112655	2.31209
Q8WU79	SMAP2	SMAP2	Stromal membrane-associated protein 2				0.00819463						0.00354173	0.00819463	0.00354173	2.31373
Q13190	STX5	STX5	Syntaxin-5				0.00819463						0.00354173	0.00819463	0.00354173	2.31373
Q6P996	PDXD1	PDXDC1	Pyridoxal-dependent decarboxylase domain-containing protein 1				0.00747905	0.00388027				0.00297729	0.00192902	0.00567966	0.00245315	2.31525
Q9BUN8	DERL1	DERL1	Derlin-1		0.070088		0.0314161	0.00870652				0.0229006	0.00878629	0.0367369	0.0158434	2.31874
P10644	KAP0	PRKAR1A	cAMP-dependent protein kinase type I-alpha regulatory subunit		0.0231932		0.0241492	0.0203051				0.00990163	0.00953896	0.0225492	0.00972029	2.3198
O15382	BCAT2	BCAT2	Branched-chain-amino-acid aminotransferase, mitochondrial				0.00886393						0.00381509	0.00886393	0.00381509	2.32339
P55145	MANF	MANF	Mesencephalic astrocyte-derived neurotrophic factor				0.0244478					0.0113988	0.00964219	0.0244478	0.0105205	2.32383
Q9UBX5	FBLN5	FBLN5	Fibulin-5	0.308472	0.0622452	0.054828	0.0542849			0.120099		0.0175919	0.0166711	0.119958	0.0514541	2.33135
P78406	RAE1L	RAE1	mRNA export factor				0.0102598						0.00437825	0.0102598	0.00437825	2.34337
P62277	RS13	RPS13	40S ribosomal protein S13		0.0559759		0.0196309	0.00461072				0.0113988		0.0267392	0.0113988	2.3458
P61009	SPCS3	SPCS3	Signal peptidase complex subunit 3	0.127862			0.036597	0.0373168				0.0286328		0.0672587	0.0286328	2.34901
P13987	CD59	CD59	CD59 glycoprotein	0.181282	0.140607		0.0468002	0.0373168				0.0487219	0.0376587	0.101502	0.0431903	2.3501
P07358	CO8B	C8B	Complement component C8 beta chain			0.0215185	0.00632336	0.00642439				0.0048586		0.0114221	0.0048586	2.3509
Q86WV6	STING	STING1	Stimulator of interferon genes protein				0.0109491						0.00465297	0.0109491	0.00465297	2.35315
Q6P179	ERAP2	ERAP2	Endoplasmic reticulum aminopeptidase 2				0.00879553					0.00373294		0.00879553	0.00373294	2.35619
P36955	PEDF	SERPINF1	Pigment epithelium-derived factor			0.0561746	0.036597	0.0108455				0.0146412		0.034539	0.0146412	2.35903
P23142	FBLN1	FBLN1	Fibulin-1	0.0693725		0.0425758	0.0206172	0.0142803				0.0134268	0.0176594	0.0367114	0.0155431	2.36191
Q9Y277	VDAC3	VDAC3	Voltage-dependent anion-selective channel protein 3	0.139393	0.108117	0.0529249	0.0594278	0.0517815				0.0333828	0.036154	0.0823288	0.0347684	2.36792
P00740	FA9	F9	Coagulation factor IX	0.0670972			0.0225632	0.0177089				0.0200261	0.0101937	0.0357898	0.0151099	2.36862
P55268	LAMB2	LAMB2	Laminin subunit beta-2	0.0268989			0.00625245	0.00271097				0.0035157	0.00656522	0.0119541	0.00504046	2.37163
P15153	RAC2	RAC2	Ras-related C3 botulinum toxin substrate 2	0.114329		0.121898	0.0410895					0.0336613	0.0442723	0.092439	0.0389668	2.37225
Q9H0D6	XRN2	XRN2	5'-3' exoribonuclease 2				0.00399325					0.00203626	0.00132543	0.00399325	0.00168085	2.37573
O95861	BPNT1	BPNT1	3'(2'),5'-bisphosphate nucleotidase 1				0.0518075	0.0517815				0.0274887	0.0160712	0.0517945	0.02178	2.37808
P05107	ITB2	ITGB2	Integrin beta-2	0.0174664			0.020131					0.00419589	0.0115101	0.0187987	0.00785301	2.39383
Q9H3U1	UN45A	UNC45A	Protein unc-45 homolog A				0.00518834	0.0013496					0.00136196	0.00326897	0.00136196	2.40019
O75310	UDB11	UGT2B11	UDP-glucuronosyltransferase 2B11				0.0206172					0.00858515		0.0206172	0.00858515	2.4015
Q9NX63	MIC19	CHCHD3	MICOS complex subunit MIC19	0.0341977	0.0408651		0.0140637	0.00342771				0.00832163	0.0109448	0.0231386	0.00963324	2.40195
P61160	ARP2	ACTR2	Actin-related protein 2			0.150805	0.0982236	0.0248502				0.0548749	0.0209711	0.0912929	0.037923	2.40732
Q03001	DYST	DST	Dystonin				0.000594747					0.000246734		0.000594747	0.000246734	2.41048
Q06210	GFPT1	GFPT1	Glutamine--fructose-6-phosphate aminotransferase [isomerizing] 1				0.0500094	0.023227				0.021368	0.00889154	0.0366182	0.0151298	2.42028
O60504	VINEX	SORBS3	Vinexin				0.00727831	0.00186302					0.00188009	0.00457067	0.00188009	2.43109
A2RRP1	NBAS	NBAS	Neuroblastoma-amplified sequence				0.00225301					0.000925058		0.00225301	0.000925058	2.43553
P50895	BCAM	BCAM	Basal cell adhesion molecule				0.00840623					0.00419589	0.00270256	0.00840623	0.00344923	2.43714
P62314	SMD1	SNRPD1	Small nuclear ribonucleoprotein Sm D1		0.0465836		0.0143101	0.019416				0.00948612	0.0124764	0.0267699	0.0109813	2.43778
P61254	RL26	RPL26	60S ribosomal protein L26			0.0392825	0.0188415	0.00758417				0.00898337		0.0219027	0.00898337	2.43814
Q92890	UFD1	UFD1	Ubiquitin recognition factor in ER-associated degradation protein 1		0.0328056		0.0177209					0.0103551		0.0252633	0.0103551	2.4397
A5YKK6	CNOT1	CNOT1	CCR4-NOT transcription complex subunit 1				0.00258665					0.00105987		0.00258665	0.00105987	2.44053
Q8NF91	SYNE1	SYNE1	Nesprin-1		0.000997635			0				0.000203155		0.000498818	0.000203155	2.45535
Q92616	GCN1	GCN1	eIF-2-alpha kinase activator GCN1		0.0200818	0.00805027	0.0109069	0.00758417	0.00354144			0.00581926	0.00482102	0.0116558	0.00472724	2.46567
P35527	K1C9	KRT9	Keratin, type I cytoskeletal 9	0.300153			0.0498127	0.00925418	0.109757	0.0661495		0.0152312	0.00297355	0.11974	0.0485279	2.46744
P05109	S10A8	S100A8	Protein S100-A8	0.111379		0.63734	0.249672	0.0964599		0.120099	0.089924	0.0415055	0.191938	0.273713	0.110867	2.46884
P08246	ELNE	ELANE	Neutrophil elastase			0.316363	0.217407	0.0736541			0.154045	0.0301359	0.061639	0.202475	0.08194	2.47101
Q9Y371	SHLB1	SH3GLB1	Endophilin-B1				0.0109491					0.00540139	0.00345911	0.0109491	0.00443025	2.47145
Q9BZF1	OSBL8	OSBPL8	Oxysterol-binding protein-related protein 8				0.00495129					0.00200014		0.00495129	0.00200014	2.47548
Q93034	CUL5	CUL5	Cullin-5				0.00499695					0.00201804		0.00499695	0.00201804	2.47614
Q13619	CUL4A	CUL4A	Cullin-4A				0.00539496					0.00217368		0.00539496	0.00217368	2.48195
P61006	RAB8A	RAB8A	Ras-related protein Rab-8A		0.0747961	0.0744459	0.0285197	0.0198507				0.0197286	0.0200325	0.0494031	0.0198806	2.48499
P04350	TBB4A	TUBB4A	Tubulin beta-4A chain				0.600416	0.232337			0.141321	0.105852	0.254205	0.416377	0.167126	2.4914
P01893	HLAH	HLA-H	Putative HLA class I histocompatibility antigen, alpha chain H				0.0415518						0.0166711	0.0415518	0.0166711	2.49245
Q16706	MA2A1	MAN2A1	Alpha-mannosidase 2				0.0181364	0.00642439				0.00597328	0.00381509	0.0122804	0.00489418	2.50918
Q13509	TBB3	TUBB3	Tubulin beta-3 chain		0.207523	0.366878	0.205348	0.0886766				0.0835472	0.089489	0.217106	0.0865181	2.50937
P0DPH7	TBA3C	TUBA3C	Tubulin alpha-3C chain	0.38393	0.239259	0.25719	0.101677	0.0790317				0.0971922	0.0716926	0.212218	0.0844424	2.51316
Q8NBJ7	SUMF2	SUMF2	Inactive C-alpha-formylglycine-generating enzyme 2				0.0141551					0.00688413	0.00437825	0.0141551	0.00563119	2.5137
O95352	ATG7	ATG7	Ubiquitin-like modifier-activating enzyme ATG7				0.00896151					0.00353776		0.00896151	0.00353776	2.5331
Q9BY44	EIF2A	EIF2A	Eukaryotic translation initiation factor 2A				0.00926752					0.00365234		0.00926752	0.00365234	2.53742
P58107	EPIPL	EPPK1	Epiplakin			0.00867759		0.00139311					0.00197678	0.00503535	0.00197678	2.54725
Q03518	TAP1	TAP1	Antigen peptide transporter 1				0.0101322					0.00397411		0.0101322	0.00397411	2.54956
Q96EY8	MMAB	MMAB	Corrinoid adenosyltransferase MMAB (MMAB_HUMAN)					0.021279				0.0117948	0.00480367	0.021279	0.00829925	2.56397
Q14683	SMC1A	SMC1A	Structural maintenance of chromosomes protein 1A				0.0029242	0.00129602				0.000994424	0.00065066	0.00211011	0.000822542	2.56536
Q13217	DNJC3	DNAJC3	DnaJ homolog subfamily C member 3				0.0223422	0.00810673				0.00789503	0.00396822	0.0152244	0.00593163	2.56666
O43852	CALU	CALU	Calumenin	0.0554077	0.0278583		0.00544921						0.0115101	0.0295717	0.0115101	2.56919
Q14624	ITIH4	ITIH4	Inter-alpha-trypsin inhibitor heavy chain H4			0.0759894	0.0188	0.0302507			0.0201958	0.019572	0.00889154	0.0416801	0.0162198	2.56971
Q8TEM1	PO210	NUP210	Nuclear pore membrane glycoprotein 210				0.00473494					0.00159086	0.00209235	0.00473494	0.00184161	2.57109
Q63HN8	RN213	RNF213	E3 ubiquitin-protein ligase RNF213		0.00193985		0.00312268	0.000773803				0.000993547	0.000519548	0.00194545	0.000756548	2.57148
P08236	BGLR	GUSB	Beta-glucuronidase				0.0442717	0.0507674	0.0177738			0.0206013	0.016988	0.0475196	0.0184544	2.57498
Q9UM54	MYO6	MYO6	Unconventional myosin-VI				0.00513372	0.000738781				0.00114028		0.00293625	0.00114028	2.57502
Q9NR12	PDLI7	PDLIM7	PDZ and LIM domain protein 7				0.0127461					0.00492937		0.0127461	0.00492937	2.58575
Q9UHL4	DPP2	DPP7	Dipeptidyl peptidase 2				0.0335803	0.0403332				0.0105977	0.0178712	0.0369568	0.0142345	2.59629
Q96G23	CERS2	CERS2	Ceramide synthase 2	0.0368433	0.0285767		0.0226464	0.0160699				0.0123303	0.00765366	0.0260341	0.00999196	2.6055
O00170	AIP	AIP	AH receptor-interacting protein				0.0144365					0.00553385		0.0144365	0.00553385	2.60877
Q99538	LGMN	LGMN	Legumain				0.0121754	0.0077849					0.00381509	0.00998017	0.00381509	2.61598
Q5SSJ5	HP1B3	HP1BP3	Heterochromatin protein 1-binding protein 3		0.0173729		0.00579906	0.00461072				0.00353776		0.0092609	0.00353776	2.61773
Q9UPN3	MACF1	MACF1	Microtubule-actin cross-linking factor 1, isoforms 1/2/3/5				0.00109285					0.00050243	0.000329562	0.00109285	0.000415996	2.62707
P10606	COX5B	COX5B	Cytochrome c oxidase subunit 5B, mitochondrial		0.0747961		0.0146304					0.0245411	0.00933897	0.0447132	0.01694	2.6395
P08575	PTPRC	PTPRC	Receptor-type tyrosine-protein phosphatase C	0.0109198		0.0116427	0.0206172					0.00260975	0.0082953	0.0143932	0.00545253	2.63973
Q00765	REEP5	REEP5	Receptor expression-enhancing protein 5	0.108577			0.0305484	0.0141432				0.0318028	0.00677949	0.0510894	0.0192911	2.64833
Q6PIU2	NCEH1	NCEH1	Neutral cholesterol ester hydrolase 1				0.0219973	0.0134957				0.00668043		0.0177465	0.00668043	2.65649
O15260	SURF4	SURF4	Surfeit locus protein 4	0.38393	0.239259	0.0855645	0.0855058	0.049655	0.0903213		0.0647925	0.0487219	0.05011	0.168783	0.0634864	2.65857
Q92520	FAM3C	FAM3C	Protein FAM3C		0.0429757		0.0183152						0.0115101	0.0306455	0.0115101	2.66248
P23381	SYWC	WARS1	Tryptophan--tRNA ligase, cytoplasmic			0.0627192	0.0255858	0.0189999				0.0145784	0.01222	0.0357683	0.0133992	2.66944
P30740	ILEU	SERPINB1	Leukocyte elastase inhibitor	0.0350364		0.101455	0.175169	0.0575092				0.0346729	0.0344322	0.0922923	0.0345525	2.67107
P08311	CATG	CTSG	Cathepsin G			0.25719	0.0681098	0.0240439			0.0729563	0.0142725	0.043016	0.116448	0.0434149	2.68221
Q15363	TMED2	TMED2	Transmembrane emp24 domain-containing protein 2	0.170627	0.0589449	0.0810278	0.0437642	0.00739352				0.0269499		0.0723515	0.0269499	2.68467
Q9BXR6	FHR5	CFHR5	Complement factor H-related protein 5				0.0121754					0.0039053	0.00513637	0.0121754	0.00452084	2.69318
P60468	SC61B	SEC61B	Protein transport protein Sec61 subunit beta		0.102194		0.0199896	0.0123631				0.0208104	0.0124764	0.0448489	0.0166434	2.69469
Q15907	RB11B	RAB11B	Ras-related protein Rab-11B	0.164808	0.0977284		0.0542849	0.0426255				0.0399757	0.0261745	0.0898617	0.0330751	2.7169
Q9P0M6	H2AW	MACROH2A2	Core histone macro-H2A.2				0.007664	0.0132529				0.00383884		0.0104585	0.00383884	2.72438
P68400	CSK21	CSNK2A1	Casein kinase II subunit alpha				0.0160684	0.00656789				0.00503947	0.00323287	0.0113181	0.00413617	2.73638
Q7Z2K6	ERMP1	ERMP1	Endoplasmic reticulum metallopeptidase 1				0.0156832	0.00207336				0.00323343		0.00887826	0.00323343	2.74577
P02786	TFR1	TFRC	Transferrin receptor protein 1	0.0363744	0.0137152		0.0304549	0.00363998				0.00574518	0.00957998	0.0210461	0.00766258	2.74661
Q9ULP9	TBC24	TBC1D24	TBC1 domain family member 24				0.00942848	0.00739352				0.00371246	0.00239676	0.008411	0.00305461	2.75354
P14618	KPYM	PKM	Pyruvate kinase PKM	0.0365294	0.0831683	0.364083	0.091032	0.0253218	0.0446752	0.053525	0.0294926	0.0539348	0.036154	0.120027	0.0435563	2.75567
P02751-1	FINC	FN1	Isoform 1 of Fibronectin	0.235929	0.182992	0.282279	0.0496175	0.0485657		0.0980553		0.0298397	0.0461305	0.159877	0.0580085	2.75609
P62306	RUXF	SNRPF	Small nuclear ribonucleoprotein F				0.0791254	0.0593795					0.0250779	0.0692524	0.0250779	2.76149
Q14344	GNA13	GNA13	Guanine nucleotide-binding protein subunit alpha-13				0.0114089	0.00888174				0.00444387	0.00285888	0.0101453	0.00365138	2.77849
P98160	PGBM	HSPG2	Basement membrane-specific heparan sulfate proteoglycan core protein	0.117897	0.0508509	0.0403222	0.0292394	0.0263203	0.0156585	0.0130749	0.00582875	0.0274509	0.0330659	0.0529259	0.0190158	2.78326
Q96AG4	LRC59	LRRC59	Leucine-rich repeat-containing protein 59		0.030406		0.0201945	0.01716				0.0107488	0.00532061	0.0225868	0.00803472	2.81115
Q07075	AMPE	ENPEP	Glutamyl aminopeptidase				0.00512698	0.00695631				0.00259972	0.0016875	0.00604164	0.00214361	2.81844
Q08380	LG3BP	LGALS3BP	Galectin-3-binding protein		0.0380606	0.0715393	0.0130519	0.0218016				0.00775054	0.0178712	0.0361134	0.0128109	2.81897
Q86UE4	LYRIC	MTDH	Protein LYRIC		0.0636707		0.00840623	0.00465945			0.018275	0.00741139	0.0015307	0.0255788	0.00907236	2.81942
P55209	NP1L1	NAP1L1	Nucleosome assembly protein 1-like 1			0.0318822		0.00945235				0.00725269		0.0206673	0.00725269	2.8496
P09874	PARP1	PARP1	Poly [ADP-ribose] polymerase 1				0.0266173	0.00495253				0.00705136	0.00396822	0.0157849	0.00550979	2.86488
P20700	LMNB1	LMNB1	Lamin-B1	0.161142	0.0336011	0.0461892	0.0282875	0.0169411	0.0306019	0.0179552	0.0204344	0.0113988	0.0192565	0.0572321	0.0199294	2.87175
O15228	GNPAT	GNPAT	Dihydroxyacetone phosphate acyltransferase				0.0102598	0.00213357					0.00215312	0.00619671	0.00215312	2.87801
Q13347	EIF3I	EIF3I	Eukaryotic translation initiation factor 3 subunit I				0.0623668	0.00508974				0.0126754	0.0106825	0.0337283	0.0116789	2.88795
Q9NVJ2	ARL8B	ARL8B	ADP-ribosylation factor-like protein 8B	0.0600593			0.026195					0.0148977		0.0431271	0.0148977	2.89488
Q7Z7H5	TMED4	TMED4	Transmembrane emp24 domain-containing protein 4	0.115863			0.0286963	0.0109803				0.0183001	0.0173172	0.0518466	0.0178087	2.91131
O43324	MCA3	EEF1E1	Eukaryotic translation elongation factor 1 epsilon-1				0.0391692					0.0134268		0.0391692	0.0134268	2.91724
O15067	PUR4	PFAS	Phosphoribosylformylglycinamidine synthase				0.00513913	0.00697281				0.00207372		0.00605597	0.00207372	2.92034
Q07157	ZO1	TJP1	Tight junction protein ZO-1		0.00580512		0.00113551					0.00118214		0.00347031	0.00118214	2.93563
P20340	RAB6A	RAB6A	Ras-related protein Rab-6A	0.0554077			0.0239154	0.00546846				0.0136974	0.00551856	0.0282639	0.00960798	2.94171
P19367	HXK1	HK1	Hexokinase-1				0.0146304					0.00497283		0.0146304	0.00497283	2.94208
P80188	NGAL	LCN2	Neutrophil gelatinase-associated lipocalin	0.14499		0.154589	0.133131	0.0134957			0.0529319	0.0103551	0.05011	0.111551	0.037799	2.95117
P01911	DRB	HLA-DRB1	HLA class II histocompatibility antigen, DRB1 beta chain		0.048624			0.0284195					0.0130229	0.0385218	0.0130229	2.958
P42858	HD	HTT	Huntingtin				0.00163174						0.000551434	0.00163174	0.000551434	2.95908
Q9Y2T2	AP3M1	AP3M1	AP-3 complex subunit mu-1				0.026671					0.00898337		0.026671	0.00898337	2.96893
P04439	HLAA	HLA-A	HLA class I histocompatibility antigen, A alpha chain	0.304636	0.108817		0.0884241	0.055076	0.0799151			0.0315846	0.0291444	0.139238	0.0468813	2.97001
P20929	NEBU	NEB	Nebulin (NEBU_HUMAN)					0.00040599					0.000136281	0.00040599	0.000136281	2.97906
P30626	SORCN	SRI	Sorcin				0.045538					0.0152312		0.045538	0.0152312	2.98978
P24158	PRTN3	PRTN3	Myeloblastin	0.22287		0.320024	0.0919397	0.0617862			0.077857	0.0152312	0.0807353	0.174155	0.0579412	3.00572
P04233	HG2A	CD74	HLA class II histocompatibility antigen gamma chain	0.083362				0.00527231				0.0183001	0.0110809	0.0443171	0.0146905	3.01672
P04003	C4BPA	C4BPA	C4b-binding protein alpha chain	0.275039	0.030406	0.105863	0.0798428	0.0310936				0.0210238	0.0478597	0.104449	0.0344417	3.03263
P26447	S10A4	S100A4	Protein S100-A4				0.0495399					0.0163272		0.0495399	0.0163272	3.0342
Q7Z2W4	ZCCHV	ZC3HAV1	Zinc finger CCCH-type antiviral protein 1		0.0104724		0.00418612	0.00137486				0.00213256	0.00138745	0.00534445	0.00176001	3.03661
Q86TI2	DPP9	DPP9	Dipeptidyl peptidase 9				0.00862903					0.00282795		0.00862903	0.00282795	3.05134
Q14847	LASP1	LASP1	LIM and SH3 domain protein 1			0.0494887	0.0296128	0.00955465					0.00964219	0.029552	0.00964219	3.06487
P33908	MA1A1	MAN1A1	Mannosyl-oligosaccharide 1,2-alpha-mannosidase IA				0.0065133						0.0021223	0.0065133	0.0021223	3.06898
P02747	C1QC	C1QC	Complement C1q subcomponent subunit C			0.0855645	0.0275034	0.0165197				0.0201953	0.00785623	0.0431959	0.0140258	3.07975
O15533	TPSN	TAPBP	Tapasin	0.0479732	0.0372093			0.0102181					0.0103117	0.0318002	0.0103117	3.0839
O60568	PLOD3	PLOD3	Multifunctional procollagen lysine hydroxylase and glycosyltransferase LH3				0.0244478	0.00393219				0.00459472		0.01419	0.00459472	3.08832
P82933	RT09	MRPS9	28S ribosomal protein S9, mitochondrial				0.00959512					0.00377459	0.00243614	0.00959512	0.00310537	3.08985
Q9NZW5	PALS2	PALS2	Protein PALS2				0.0107683					0.00348312		0.0107683	0.00348312	3.09157
Q16850	CP51A	CYP51A1	Lanosterol 14-alpha demethylase		0.107655		0.00617334	0.0178517				0.0136974	0.0146958	0.0438933	0.0141966	3.09182
P06702	S10A9	S100A9	Protein S100-A9		0.093634	1.68713	0.291395			0.213188	0.232894			0.69072	0.223041	3.09682
Q8N1F7	NUP93	NUP93	Nuclear pore complex protein Nup93				0.0117374					0.00377459		0.0117374	0.00377459	3.10957
P07686	HEXB	HEXB	Beta-hexosaminidase subunit beta			0.061456	0.0348331	0.0298461				0.0116332	0.0153003	0.042045	0.0134667	3.12215
Q9Y6E0	STK24	STK24	Serine/threonine-protein kinase 24				0.0137095					0.00435802		0.0137095	0.00435802	3.14582
P01591	IGJ	JCHAIN	Immunoglobulin J chain			0.0855645	0.0193987						0.0166711	0.0524816	0.0166711	3.14807
O95757	HS74L	HSPA4L	Heat shock 70 kDa protein 4L				0.0140034					0.00444387		0.0140034	0.00444387	3.15117
P24821	TENA	TNC	Tenascin	0.0361189	0.0120707	0.043057	0.0115982	0.00320352				0.00503947	0.00838907	0.0212097	0.00671427	3.15889
P19827	ITIH1	ITIH1	Inter-alpha-trypsin inhibitor heavy chain H1		0.019631	0.0769465	0.0140637	0.0169411				0.0129988	0.00710407	0.0318956	0.0100514	3.17324
Q9UH99	SUN2	SUN2	SUN domain-containing protein 2	0.0378185			0.0156832	0.0077849				0.0029007	0.00996573	0.0204289	0.00643321	3.17553
P57764	GSDMD	GSDMD	Gasdermin-D				0.0128972	0.012719					0.00402203	0.0128081	0.00402203	3.18449
Q93050	VPP1	ATP6V0A1	V-type proton ATPase 116 kDa subunit a1				0.0123482						0.0038648	0.0123482	0.0038648	3.19505
P61225	RAP2B	RAP2B	Ras-related protein Rap-2b				0.101677	0.0165197				0.0201953	0.0166711	0.0590982	0.0184332	3.20608
P05164	PERM	MPO	Myeloperoxidase	0.0433212		0.394022	0.122461	0.0169411			0.0834592	0.00984006	0.0414661	0.144186	0.0449218	3.20972
Q99808	S29A1	SLC29A1	Equilibrative nucleoside transporter 1 (S29A1_HUMAN)					0.0165197					0.00513637	0.0165197	0.00513637	3.21622
Q9P0L0	VAPA	VAPA	Vesicle-associated membrane protein-associated protein A		0.124986		0.0296128	0.0148559				0.0254517	0.00964219	0.0564848	0.0175469	3.21907
Q9UKG9	OCTC	CROT	Peroxisomal carnitine O-octanoyltransferase				0.0205002	0.0043385				0.00332888	0.00437825	0.0124194	0.00385357	3.22282
Q14141	SEPT6	SEPTIN6	Septin-6				0.0183152					0.00567297		0.0183152	0.00567297	3.22851
O00160	MYO1F	MYO1F	Unconventional myosin-If			0.016355	0.00911195	0.00208809				0.00242281	0.00318655	0.00918502	0.00280468	3.27489
P28676	GRAN	GCA	Grancalcin			0.0963455	0.0542849					0.0229006		0.0753152	0.0229006	3.28879
O00299	CLIC1	CLIC1	Chloride intracellular channel protein 1		0.0447071	0.444875	0.0731253	0.0624177	0.0407166		0.0465367	0.076128	0.0261745	0.156281	0.047389	3.29784
P27361	MK03	MAPK3	Mitogen-activated protein kinase 3				0.0213841					0.00553385	0.00727829	0.0213841	0.00640607	3.33809
P11150	LIPC	LIPC	Hepatic triacylglycerol lipase (LIPC_HUMAN)					0.023714				0.00710064		0.023714	0.00710064	3.3397
P09871	C1S	C1S	Complement C1s subcomponent			0.0254801	0.0139607					0.00576966		0.0197204	0.00576966	3.41795
P07996	TSP1	THBS1	Thrombospondin-1			0.0437996	0.00848842					0.00207372	0.0132158	0.026144	0.00764478	3.41985
P11047	LAMC1	LAMC1	Laminin subunit gamma-1	0.0412116	0.0102147	0.00929596	0.00851618	0.00089115				0.0035157	0.00462395	0.0140259	0.00406983	3.44632
Q9Y3U8	RL36	RPL36	60S ribosomal protein L36		0.0360013		0.0151386					0.00733119		0.02557	0.00733119	3.48784
Q12965	MYO1E	MYO1E	Unconventional myosin-Ie				0.00569461					0.00162527		0.00569461	0.00162527	3.50379
Q9BSD7	NTPCR	NTPCR	Cancer-related nucleoside-triphosphatase				0.0346936					0.00990163		0.0346936	0.00990163	3.50383
Q9UHX1	PUF60	PUF60	Poly(U)-binding-splicing factor PUF60				0.0219973	0.00642439				0.00492937	0.00316389	0.0142109	0.00404663	3.51177
Q9BQE5	APOL2	APOL2	Apolipoprotein L2		0.0285767			0.0255643					0.00765366	0.0270705	0.00765366	3.53694
P02751	FINC	FN1	Fibronectin	0.212212	0.169783	0.255324	0.0551478	0.0383511	0.0203912	0.0913795	0.0198481	0.0304299	0.0427128	0.146164	0.0409523	3.56912
P33176	KINH	KIF5B	Kinesin-1 heavy chain				0.0062776	0.00100724					0.00101647	0.00364242	0.00101647	3.58341
Q99541	PLIN2	PLIN2	Perilipin-2				0.0137095	0.0105855					0.00338026	0.0121475	0.00338026	3.59366
Q15165	PON2	PON2	Serum paraoxonase/arylesterase 2	0.417251	0.373843	0.061456	0.0542849	0.0520999	0.0638321		0.0465367	0.0399757	0.0629896	0.191787	0.0533335	3.59599
O75594	PGRP1	PGLYRP1	Peptidoglycan recognition protein 1				0.0338129						0.00933897	0.0338129	0.00933897	3.62062
P11678	PERE	EPX	Eosinophil peroxidase			0.0736481	0.00920857	0.00596799				0.00702698	0.00924209	0.0296082	0.00813453	3.63982
P02774	VTDB	GC	Vitamin D-binding protein			0.184889	0.0427223	0.0243401	0.018423		0.0210564	0.0243667	0.0282299	0.0839838	0.023019	3.64846
Q9UM00	TMCO1	TMCO1	Calcium load-activated calcium channel	0.0526865	0.0265247		0.00518834	0.00703957				0.00540139	0.00710407	0.0228598	0.00625273	3.65597
P08183	MDR1	ABCB1	ATP-dependent translocase ABCB1		0.0369339		0.00229438						0.00532061	0.0196142	0.00532061	3.68645
O60551	NMT2	NMT2	Glycylpeptide N-tetradecanoyltransferase 2				0.0134672					0.00365234		0.0134672	0.00365234	3.68729
P08603	CFAH	CFH	Complement factor H	0.0968667	0.0325306	0.208699	0.0804391	0.0312717		0.0186816		0.0309165	0.0232432	0.0899615	0.0242804	3.70511
P10619	PPGB	CTSA	Lysosomal protective protein				0.0430017	0.0169953					0.0080698	0.0299985	0.0080698	3.71738
P02788	TRFL	LTF	Lactotransferrin	0.252533		0.499618	0.179266	0.0319841		0.0186063	0.125446	0.0206652	0.0930214	0.24085	0.0644348	3.73789
Q9NUQ9	CYRIB	CYRIB	CYFIP-related Rac1 interactor B				0.050274					0.0134268		0.050274	0.0134268	3.7443
Q9Y5Y5	PEX16	PEX16	Peroxisomal membrane protein PEX16		0.029333		0.00573767	0.0077849					0.00381509	0.0142852	0.00381509	3.7444
P05155	IC1	SERPING1	Plasma protease C1 inhibitor		0.0265247	0.198794	0.0244478	0.0235346				0.0254517	0.0109448	0.0683253	0.0181983	3.7545
Q9C0C2	TB182	TNKS1BP1	182 kDa tankyrase-1-binding protein				0.00388582						0.0010306	0.00388582	0.0010306	3.77046
Q8IXQ6	PARP9	PARP9	Protein mono-ADP-ribosyltransferase PARP9		0.0122037		0.00619686	0.00491938				0.00248512	0.00161402	0.00777331	0.00204957	3.79266
Q9Y3A6	TMED5	TMED5	Transmembrane emp24 domain-containing protein 5	0.108577			0.0231586					0.0171492		0.0658676	0.0171492	3.84085
Q9Y3E5	PTH2	PTRH2	Peptidyl-tRNA hydrolase 2, mitochondrial	0.0759966	0.093634			0.0156438					0.0157872	0.0617581	0.0157872	3.91192
Q10471	GALT2	GALNT2	Polypeptide N-acetylgalactosaminyltransferase 2				0.0410895	0.00598825				0.00789503	0.00396822	0.0235389	0.00593163	3.96837
Q7L014	DDX46	DDX46	Probable ATP-dependent RNA helicase DDX46				0.00451307					0.00113454		0.00451307	0.00113454	3.97787
Q13177	PAK2	PAK2	Serine/threonine-protein kinase PAK 2				0.016898					0.00597328	0.00251891	0.016898	0.00424609	3.97966
P62942	FKB1A	FKBP1A	Peptidyl-prolyl cis-trans isomerase FKBP1A		0.093634		0.0599941					0.0190673		0.076814	0.0190673	4.02857
P10321	HLAC	HLA-C	HLA class I histocompatibility antigen, C alpha chain	0.15862	0.12303	0.0414184	0.0669824	0.0447407				0.0208104	0.02211	0.0869583	0.0214602	4.05207
P20160	CAP7	AZU1	Azurocidin			0.110215	0.0450171	0.0134957					0.0136193	0.0562427	0.0136193	4.12962
P49792	RBP2	RANBP2	E3 SUMO-protein ligase RanBP2				0.0033317						0.000806377	0.0033317	0.000806377	4.1317
P01042	KNG1	KNG1	Kininogen-1		0.0163472	0.0590759	0.0102598					0.00688413		0.028561	0.00688413	4.14881
P57737	CORO7	CORO7	Coronin-7				0.011379					0.00272541		0.011379	0.00272541	4.17516
P01764	HV323	IGHV3-23	Immunoglobulin heavy variable 3-23			0.193284	0.0468002					0.0286328		0.120042	0.0286328	4.19246
O00754	MA2B1	MAN2B1	Lysosomal alpha-mannosidase				0.0110888	0.00346816					0.00172681	0.00727848	0.00172681	4.21498
O14745	NHRF1	SLC9A3R1	Na(+)/H(+) exchange regulatory cofactor NHE-RF1		0.0559759		0.00799339					0.0113988	0.00345911	0.0319847	0.00742893	4.30542
Q99715	COCA1	COL12A1	Collagen alpha-1(XII) chain				0.00639328	0.0010248				0.0011842	0.000515036	0.00370904	0.00084962	4.36553
Q16543	CDC37	CDC37	Hsp90 co-chaperone Cdc37			0.0238814	0.0196309	0.00703957				0.00540139	0.0022859	0.0168506	0.00384365	4.38402
O15258	RER1	RER1	Protein RER1				0.0477442					0.010852		0.0477442	0.010852	4.39959
P42766	RL35	RPL35	60S ribosomal protein L35		0.029333	0.0403222	0.00886393	0.0077849				0.00597328	0.00381509	0.021576	0.00489418	4.4085
Q14764	MVP	MVP	Major vault protein	0.111379	0.0863886	0.0302965	0.0379837	0.00739352		0.0149841		0.00938762	0.0123469	0.0546883	0.0122395	4.46817
O15488	GLYG2	GYG2	Glycogenin-2 (GLYG2_HUMAN)					0.0308785				0.00688413		0.0308785	0.00688413	4.48546
P21283	VATC1	ATP6V1C1	V-type proton ATPase subunit C 1			0.0469481	0.0116535	0.00288862				0.00453317		0.0204967	0.00453317	4.5215
P53634	CATC	CTSC	Dipeptidyl peptidase 1				0.0452327	0.00758417				0.00581926		0.0264084	0.00581926	4.53811
P50454	SERPH	SERPINH1	Serpin H1	0.0923001	0.0218226	0.250842	0.0472087	0.0265163				0.0118774	0.0267592	0.0877379	0.0193183	4.5417
Q92544	TM9S4	TM9SF4	Transmembrane 9 superfamily member 4				0.0163552					0.00435802	0.00280481	0.0163552	0.00358141	4.56669
Q9BUP3	HTAI2	HTATIP2	Oxidoreductase HTATIP2				0.039477					0.00710064	0.00933897	0.039477	0.00821981	4.80267
P02545-2	LMNA	LMNA	Isoform C of Prelamin-A/C	0.494363	0.220664		0.118084					0.061536	0.0534876	0.277704	0.0575118	4.82864
P06681	CO2	C2	Complement C2				0.0154364					0.00318772		0.0154364	0.00318772	4.84246
P29590	PML	PML	Protein PML	0.023898			0.0103004					0.00377459	0.0032685	0.0170992	0.00352155	4.85559
P61421	VA0D1	ATP6V0D1	V-type proton ATPase subunit d 1				0.0296128					0.00733119	0.00465297	0.0296128	0.00599208	4.94199
P11215	ITAM	ITGAM	Integrin alpha-M	0.0281354		0.0379138	0.0288099					0.00217368	0.0105739	0.0316197	0.00637377	4.96091
Q6P4A8	PLBL1	PLBD1	Phospholipase B-like 1			0.0273081	0.0257492						0.00532061	0.0265287	0.00532061	4.98601
Q07065	CKAP4	CKAP4	Cytoskeleton-associated protein 4	0.135893	0.0753583	0.19012	0.050274	0.017499				0.0173236	0.0201831	0.0938289	0.0187534	5.00331
P36980	FHR2	CFHR2	Complement factor H-related protein 2			0.0699014	0.0644861	0.021279				0.0103551		0.0518888	0.0103551	5.01094
Q86UX7	URP2	FERMT3	Fermitin family homolog 3			0.0403222	0.0275034	0.00575386				0.00597328	0.00381509	0.0245265	0.00489418	5.01136
P22894	MMP8	MMP8	Neutrophil collagenase				0.0173456						0.00345911	0.0173456	0.00345911	5.01446
P25774	CATS	CTSS	Cathepsin S				0.0452327					0.00898337		0.0452327	0.00898337	5.03516
P05156	CFAI	CFI	Complement factor I			0.0471903	0.00495129					0.00515461		0.0260708	0.00515461	5.05777
P51572	BAP31	BCAP31	B-cell receptor-associated protein 31	0.0410799	0.0318627		0.0585764	0.0130959				0.0100483	0.00413415	0.0361537	0.00709123	5.09837
P19823	ITIH2	ITIH2	Inter-alpha-trypsin inhibitor heavy chain H2			0.0769465	0.0211993	0.0167067				0.00865563	0.00627751	0.0382842	0.00746657	5.12741
P55957	BID	BID	BH3-interacting domain death agonist		0.0532908		0.0164728						0.00677949	0.0348818	0.00677949	5.1452
O14617	AP3D1	AP3D1	AP-3 complex subunit delta-1				0.00868658	0.000907668					0.000915984	0.00479713	0.000915984	5.23713
Q16881	TRXR1	TXNRD1	Thioredoxin reductase 1, cytoplasmic		0.0387702		0.033529	0.00810673				0.00622021	0.00396822	0.026802	0.00509421	5.26126
P07948	LYN	LYN	Tyrosine-protein kinase Lyn				0.0189504					0.00343015		0.0189504	0.00343015	5.52467
P01011	AACT	SERPINA3	Alpha-1-antichymotrypsin	0.226317		0.273521	0.101677	0.0465872		0.0597457		0.0120033	0.0157872	0.162026	0.0291787	5.55287
Q96JB5	CK5P3	CDK5RAP3	CDK5 regulatory subunit-associated protein 3		0.0242067							0.00492937	0.00316389	0.0242067	0.00404663	5.98194
P41218	MNDA	MNDA	Myeloid cell nuclear differentiation antigen			0.0332754	0.0177209						0.0042527	0.0254982	0.0042527	5.99576
Q9NZM1	MYOF	MYOF	Myoferlin				0.00851618					0.00137709		0.00851618	0.00137709	6.18418
P24844	MYL9	MYL9	Myosin regulatory light polypeptide 9			0.214683	0.0687519						0.0225552	0.141717	0.0225552	6.28314
P12429	ANXA3	ANXA3	Annexin A3			0.0939782	0.0387163	0.00671794				0.007932	0.00677949	0.0464708	0.00735575	6.31762
Q14CZ8	HECAM	HEPACAM	Hepatocyte cell adhesion molecule	0.0299025								0.00472298		0.0299025	0.00472298	6.33128
P11413	G6PD	G6PD	Glucose-6-phosphate 1-dehydrogenase			0.0558318	0.0442717					0.0105483	0.00522687	0.0500518	0.00788758	6.34564
P18283	GPX2	GPX2	Glutathione peroxidase 2				0.125771					0.0171492		0.125771	0.0171492	7.33389
P61769	B2MG	B2M	Beta-2-microglobulin	0.111379			0.113539	0.0105855					0.0106825	0.0785013	0.0106825	7.34859
Q12805	FBLN3	EFEMP1	EGF-containing fibulin-like extracellular matrix protein 1	0.109681	0.127004	0.116942	0.0929339					0.00630711	0.0227845	0.11164	0.0145458	7.67506
P04216	THY1	THY1	Thy-1 membrane glycoprotein	0.167345		0.178424	0.036597					0.0163272		0.127455	0.0163272	7.80634
Q5T8D3-2	ACBD5	ACBD5	Isoform 2 of Acyl-CoA-binding domain-containing protein 5		0.0836136		0.00641693						0.0057318	0.0450153	0.0057318	7.85361
O95497	VNN1	VNN1	Pantetheinase			0.0464709	0.0227583						0.00437825	0.0346146	0.00437825	7.90603
Q13438	OS9	OS9	Protein OS-9	0.0168481									0.00172681	0.0168481	0.00172681	9.75675
P80511	S10AC	S100A12	Protein S100-A12			0.25719	0.0219973						0.0136193	0.139594	0.0136193	10.2497
Q5T8D3	ACBD5	ACBD5	Acyl-CoA-binding domain-containing protein 5		0.077012		0.00594754					0.00404539		0.0414798	0.00404539	10.2536
O60218	AK1BA	AKR1B10	Aldo-keto reductase family 1 member B10	0.535681	0.590203	0.519454	0.423207	0.0169953				0.00613566		0.417108	0.00613566	67.9809
Q15172	2A5A	PPP2R5A	Serine/threonine-protein phosphatase 2A 56 kDa regulatory subunit alpha isoform				0.00926752							0.00926752	#DIV/0!	+/-
Q16537	2A5E	PPP2R5E	Serine/threonine-protein phosphatase 2A 56 kDa regulatory subunit epsilon isoform				0.00544921							0.00544921	#DIV/0!	+/-
P63151	2ABA	PPP2R2A	Serine/threonine-protein phosphatase 2A 55 kDa regulatory subunit B alpha isoform				0.00426859							0.00426859	#DIV/0!	+/-
P02750	A2GL	LRG1	Leucine-rich alpha-2-glycoprotein			0.054828	0.00780179							0.0313149	#DIV/0!	+/-
Q9BTE6	AASD1	AARSD1	Alanyl-tRNA editing protein Aarsd1 (AASD1_HUMAN)					0.00294655						0.00294655	#DIV/0!	+/-
Q7Z5R6	AB1IP	APBB1IP	Amyloid beta A4 precursor protein-binding family B member 1-interacting protein				0.00473494							0.00473494	#DIV/0!	+/-
P33897	ABCD1	ABCD1	ATP-binding cassette sub-family D member 1				0.0139041							0.0139041	#DIV/0!	+/-
Q9UG63	ABCF2	ABCF2	ATP-binding cassette sub-family F member 2				0.00255612							0.00255612	#DIV/0!	+/-
Q8IZP0	ABI1	ABI1	Abl interactor 1				0.00531558							0.00531558	#DIV/0!	+/-
O94929	ABLM3	ABLIM3	Actin-binding LIM protein 3 (ABLM3_HUMAN)					0.00169143						0.00169143	#DIV/0!	+/-
Q15057	ACAP2	ACAP2	Arf-GAP with coiled-coil, ANK repeat and PH domain-containing protein 2				0.00313586							0.00313586	#DIV/0!	+/-
O00400	ACATN	SLC33A1	Acetyl-coenzyme A transporter 1				0.00799339							0.00799339	#DIV/0!	+/-
Q6JQN1-4	ACD10	ACAD10	Isoform 4 of Acyl-CoA dehydrogenase family member 10 (ACD10_HUMAN)					0.00421409						0.00421409	#DIV/0!	+/-
Q9UKV3	ACINU	ACIN1	Apoptotic chromatin condensation inducer in the nucleus				0.00141496							0.00141496	#DIV/0!	+/-
O96019	ACL6A	ACTL6A	Actin-like protein 6A				0.0121754							0.0121754	#DIV/0!	+/-
Q86TX2	ACOT1	ACOT1	Acyl-coenzyme A thioesterase 1 (ACOT1_HUMAN)					0.106164						0.106164	#DIV/0!	+/-
O60488	ACSL4	ACSL4	Long-chain-fatty-acid--CoA ligase 4	0.39687	0.107478	0.134341	0.197522	0.00183969						0.16761	#DIV/0!	+/-
O14672	ADA10	ADAM10	Disintegrin and metalloproteinase domain-containing protein 10				0.00388582	0.00171113						0.00279848	#DIV/0!	+/-
Q9NZK5	ADA2	ADA2	Adenosine deaminase 2				0.00388582							0.00388582	#DIV/0!	+/-
Q9UEY8	ADDG	ADD3	Gamma-adducin				0.00413289							0.00413289	#DIV/0!	+/-
Q9NRN7	ADPPT	AASDHPPT	L-aminoadipate-semialdehyde dehydrogenase-phosphopantetheinyl transferase (ADPPT_HUMAN)					0.00799654						0.00799654	#DIV/0!	+/-
Q16186	ADRM1	ADRM1	Proteasomal ubiquitin receptor ADRM1				0.016898							0.016898	#DIV/0!	+/-
Q8IUX7	AEBP1	AEBP1	Adipocyte enhancer-binding protein 1		0.00909588		0.00554209							0.00731898	#DIV/0!	+/-
Q9UL18	AGO1	AGO1	Protein argonaute-1				0.00458468							0.00458468	#DIV/0!	+/-
Q9UKV8	AGO2	AGO2	Protein argonaute-2				0.00453669							0.00453669	#DIV/0!	+/-
Q9H9G7	AGO3	AGO3	Protein argonaute-3 (AGO3_HUMAN)					0.00154878						0.00154878	#DIV/0!	+/-
Q9HCK5	AGO4	AGO4	Protein argonaute-4				0.0023871							0.0023871	#DIV/0!	+/-
O00468-3	AGRIN	AGRN	Isoform 3 of Agrin				0.00775531							0.00775531	#DIV/0!	+/-
Q8WXG9	AGRV1	ADGRV1	Adhesion G-protein coupled receptor V1 (AGRV1_HUMAN)					0.00036649						0.00036649	#DIV/0!	+/-
Q96BJ3	AIDA	AIDA	Axin interactor, dorsalization-associated protein				0.00558972							0.00558972	#DIV/0!	+/-
Q12904	AIMP1	AIMP1	Aminoacyl tRNA synthase complex-interacting multifunctional protein 1				0.0164728							0.0164728	#DIV/0!	+/-
C9JRZ8	AK1BF	AKR1B15	Aldo-keto reductase family 1 member B15				0.0929339	0.012719						0.0528264	#DIV/0!	+/-
O43572	AKA10	AKAP10	A-kinase anchor protein 10, mitochondrial				0.00324549							0.00324549	#DIV/0!	+/-
Q02952	AKA12	AKAP12	A-kinase anchor protein 12 (AKA12_HUMAN)					0.000826012						0.000826012	#DIV/0!	+/-
P30838	AL3A1	ALDH3A1	Aldehyde dehydrogenase, dimeric NADP-preferring				0.0106801							0.0106801	#DIV/0!	+/-
P05091-2	ALDH2	ALDH2	Isoform 2 of Aldehyde dehydrogenase, mitochondrial (ALDH2_HUMAN)					0.510809						0.510809	#DIV/0!	+/-
Q9BT22	ALG1	ALG1	Chitobiosyldiphosphodolichol beta-mannosyltransferase				0.00544921							0.00544921	#DIV/0!	+/-
Q2TAA5	ALG11	ALG11	GDP-Man:Man(3)GlcNAc(2)-PP-Dol alpha-1,2-mannosyltransferase (ALG11_HUMAN)					0.00300685						0.00300685	#DIV/0!	+/-
Q92685	ALG3	ALG3	Dol-P-Man:Man(5)GlcNAc(2)-PP-Dol alpha-1,3-mannosyltransferase (ALG3_HUMAN)					0.00398551						0.00398551	#DIV/0!	+/-
Q9H6U8	ALG9	ALG9	Alpha-1,2-mannosyltransferase ALG9 (ALG9_HUMAN)					0.00283293						0.00283293	#DIV/0!	+/-
Q6ZNB7	ALKMO	AGMO	Alkylglycerol monooxygenase				0.0121754							0.0121754	#DIV/0!	+/-
Q400G9	AMZ1	AMZ1	Archaemetzincin-1 (AMZ1_HUMAN)					0.00334957						0.00334957	#DIV/0!	+/-
Q9BTT0	AN32E	ANP32E	Acidic leucine-rich nuclear phosphoprotein 32 family member E				0.0305484							0.0305484	#DIV/0!	+/-
Q96K21	ANCHR	ZFYVE19	Abscission/NoCut checkpoint regulator (ANCHR_HUMAN)					0.00272774						0.00272774	#DIV/0!	+/-
Q99873	ANM1	PRMT1	Protein arginine N-methyltransferase 1				0.0240652							0.0240652	#DIV/0!	+/-
Q4KMQ2	ANO6	ANO6	Anoctamin-6				0.00567756							0.00567756	#DIV/0!	+/-
Q8N7Z5	ANR31	ANKRD31	Ankyrin repeat domain-containing protein 31				0.000946847							0.000946847	#DIV/0!	+/-
P28039	AOAH	AOAH	Acyloxyacyl hydrolase (AOAH_HUMAN)					0.00258383						0.00258383	#DIV/0!	+/-
P53680	AP2S1	AP2S1	AP-2 complex subunit sigma				0.0137095							0.0137095	#DIV/0!	+/-
P06727	APOA4	APOA4	Apolipoprotein A-IV			0.0450958	0.0111743							0.028135	#DIV/0!	+/-
P02654	APOC1	APOC1	Apolipoprotein C-I			0.128713								0.128713	#DIV/0!	+/-
O14791	APOL1	APOL1	Apolipoprotein L1 (APOL1_HUMAN)					0.006875						0.006875	#DIV/0!	+/-
O60306	AQR	AQR	RNA helicase aquarius				0.00214303							0.00214303	#DIV/0!	+/-
Q15041-2	AR6P1	ARL6IP1	Isoform 2 of ADP-ribosylation factor-like protein 6-interacting protein 1 (AR6P1_HUMAN)					0.00671794						0.00671794	#DIV/0!	+/-
Q96P48	ARAP1	ARAP1	Arf-GAP with Rho-GAP domain, ANK repeat and PH domain-containing protein 1				0.00344141							0.00344141	#DIV/0!	+/-
Q8N6T3	ARFG1	ARFGAP1	ADP-ribosylation factor GTPase-activating protein 1 (ARFG1_HUMAN)					0.00334957						0.00334957	#DIV/0!	+/-
Q9NP61	ARFG3	ARFGAP3	ADP-ribosylation factor GTPase-activating protein 3				0.00942848							0.00942848	#DIV/0!	+/-
P53367	ARFP1	ARFIP1	Arfaptin-1				0.0104239							0.0104239	#DIV/0!	+/-
Q15052	ARHG6	ARHGEF6	Rho guanine nucleotide exchange factor 6				0.00264994							0.00264994	#DIV/0!	+/-
Q14155	ARHG7	ARHGEF7	Rho guanine nucleotide exchange factor 7				0.00589365							0.00589365	#DIV/0!	+/-
O15013	ARHGA	ARHGEF10	Rho guanine nucleotide exchange factor 10 (ARHGA_HUMAN)					0.00107348						0.00107348	#DIV/0!	+/-
Q9NZN5	ARHGC	ARHGEF12	Rho guanine nucleotide exchange factor 12				0.00123949							0.00123949	#DIV/0!	+/-
P36405	ARL3	ARL3	ADP-ribosylation factor-like protein 3				0.0109491							0.0109491	#DIV/0!	+/-
Q8IUR7	ARMC8	ARMC8	Armadillo repeat-containing protein 8 (ARMC8_HUMAN)					0.00219739						0.00219739	#DIV/0!	+/-
Q5T2E6	ARMD3	ARMH3	Armadillo-like helical domain-containing protein 3				0.00329485							0.00329485	#DIV/0!	+/-
Q9UH62	ARMX3	ARMCX3	Armadillo repeat-containing X-linked protein 3				0.00682057							0.00682057	#DIV/0!	+/-
Q9ULZ3	ASC	PYCARD	Apoptosis-associated speck-like protein containing a CARD				0.0173456							0.0173456	#DIV/0!	+/-
Q9NR48	ASH1L	ASH1L	Histone-lysine N-methyltransferase ASH1L (ASH1L_HUMAN)					0.000339396						0.000339396	#DIV/0!	+/-
Q9BZE9	ASPC1	ASPSCR1	Tether containing UBX domain for GLUT4 (ASPC1_HUMAN)					0.00241402						0.00241402	#DIV/0!	+/-
Q93084	AT2A3	ATP2A3	Sarcoplasmic/endoplasmic reticulum calcium ATPase 3				0.0128972							0.0128972	#DIV/0!	+/-
P98194	AT2C1	ATP2C1	Calcium-transporting ATPase type 2C member 1				0.00379507							0.00379507	#DIV/0!	+/-
Q5T9A4	ATD3B	ATAD3B	ATPase family AAA domain-containing protein 3B (ATD3B_HUMAN)					0.00491938						0.00491938	#DIV/0!	+/-
Q9Y4P1	ATG4B	ATG4B	Cysteine protease ATG4B (ATG4B_HUMAN)					0.00476006						0.00476006	#DIV/0!	+/-
Q8NHH9	ATLA2	ATL2	Atlastin-2				0.00395679							0.00395679	#DIV/0!	+/-
Q13315	ATM	ATM	Serine-protein kinase ATM				0.00061397							0.00061397	#DIV/0!	+/-
P00846	ATP6	MT-ATP6	ATP synthase subunit a (ATP6_HUMAN)					0.0148559						0.0148559	#DIV/0!	+/-
P56378	ATP68	ATP5MJ	ATP synthase subunit ATP5MJ, mitochondrial (ATP68_HUMAN)					0.0186012						0.0186012	#DIV/0!	+/-
O43861	ATP9B	ATP9B	Probable phospholipid-transporting ATPase IIB (ATP9B_HUMAN)					0.00123605						0.00123605	#DIV/0!	+/-
Q9UBB4	ATX10	ATXN10	Ataxin-10				0.00951107							0.00951107	#DIV/0!	+/-
Q5T1B0	AXDN1	AXDND1	Axonemal dynein light chain domain-containing protein 1 (AXDN1_HUMAN)					0.00103564						0.00103564	#DIV/0!	+/-
Q07817	B2CL1	BCL2L1	Bcl-2-like protein 1 (B2CL1_HUMAN)					0.0077849						0.0077849	#DIV/0!	+/-
P15291	B4GT1	B4GALT1	Beta-1,4-galactosyltransferase 1				0.0137095							0.0137095	#DIV/0!	+/-
O00154	BACH	ACOT7	Cytosolic acyl coenzyme A thioester hydrolase				0.00453669							0.00453669	#DIV/0!	+/-
O95816	BAG2	BAG2	BAG family molecular chaperone regulator 2				0.00753098							0.00753098	#DIV/0!	+/-
P55061	BI1	TMBIM6	Bax inhibitor 1 (BI1_HUMAN)					0.0279736						0.0279736	#DIV/0!	+/-
Q9UHR4	BI2L1	BAIAP2L1	Brain-specific angiogenesis inhibitor 1-associated protein 2-like protein 1				0.00339822							0.00339822	#DIV/0!	+/-
Q9Y6D5	BIG2	ARFGEF2	Brefeldin A-inhibited guanine nucleotide-exchange protein 2				0.00296964							0.00296964	#DIV/0!	+/-
Q9UBW5	BIN2	BIN2	Bridging integrator 2				0.00345237							0.00345237	#DIV/0!	+/-
Q9UMX3	BOK	BOK	Bcl-2-related ovarian killer protein (BOK_HUMAN)					0.00615541						0.00615541	#DIV/0!	+/-
P17213	BPI	BPI	Bactericidal permeability-increasing protein			0.0325639	0.0575089							0.0450364	#DIV/0!	+/-
Q96G97	BSCL2	BSCL2	Seipin				0.00809276							0.00809276	#DIV/0!	+/-
Q10588	BST1	BST1	ADP-ribosyl cyclase/cyclic ADP-ribose hydrolase 2				0.00965198							0.00965198	#DIV/0!	+/-
Q5XKL5	BTBD8	BTBD8	BTB/POZ domain-containing protein 8 (BTBD8_HUMAN)					0.00140779						0.00140779	#DIV/0!	+/-
O43684	BUB3	BUB3	Mitotic checkpoint protein BUB3				0.0105933							0.0105933	#DIV/0!	+/-
Q13895	BYST	BYSL	Bystin (BYST_HUMAN)					0.00241402						0.00241402	#DIV/0!	+/-
Q9Y6E2	BZW2	BZW2	Basic leucine zipper and W2 domain-containing protein 2				0.00368742							0.00368742	#DIV/0!	+/-
P54289	CA2D1	CACNA2D1	Voltage-dependent calcium channel subunit alpha-2/delta-1				0.00204844							0.00204844	#DIV/0!	+/-
Q9Y376	CAB39	CAB39	Calcium-binding protein 39				0.00495129	0.0141432						0.00954727	#DIV/0!	+/-
P55290	CAD13	CDH13	Cadherin-13 (CAD13_HUMAN)					0.00258383						0.00258383	#DIV/0!	+/-
P49913	CAMP	CAMP	Cathelicidin antimicrobial peptide			0.201667	0.0229167							0.112292	#DIV/0!	+/-
P40123	CAP2	CAP2	Adenylyl cyclase-associated protein 2				0.00473494							0.00473494	#DIV/0!	+/-
P40121	CAPG	CAPG	Macrophage-capping protein				0.0379837							0.0379837	#DIV/0!	+/-
Q86X55	CARM1	CARM1	Histone-arginine methyltransferase CARM1				0.00544921	0.00359545						0.00452233	#DIV/0!	+/-
P29466	CASP1	CASP1	Caspase-1				0.00761914							0.00761914	#DIV/0!	+/-
P42574	CASP3	CASP3	Caspase-3				0.00641693							0.00641693	#DIV/0!	+/-
Q14790	CASP8	CASP8	Caspase-8				0.00388582							0.00388582	#DIV/0!	+/-
Q68DN1	CB016	C2orf16	Uncharacterized protein C2orf16				0.000768711							0.000768711	#DIV/0!	+/-
Q9H9S4	CB39L	CAB39L	Calcium-binding protein 39-like				0.0046337							0.0046337	#DIV/0!	+/-
P08185	CBG	SERPINA6	Corticosteroid-binding globulin				0.0137095							0.0137095	#DIV/0!	+/-
Q96IY4	CBPB2	CPB2	Carboxypeptidase B2				0.00840623							0.00840623	#DIV/0!	+/-
O75976	CBPD	CPD	Carboxypeptidase D				0.004575							0.004575	#DIV/0!	+/-
Q9BWC9	CC106	CCDC106	Coiled-coil domain-containing protein 106 (CC106_HUMAN)					0.00283293						0.00283293	#DIV/0!	+/-
Q96CT7	CC124	CCDC124	Coiled-coil domain-containing protein 124				0.00444366							0.00444366	#DIV/0!	+/-
Q8IX12	CCAR1	CCAR1	Cell division cycle and apoptosis regulator protein 1				0.00123244							0.00123244	#DIV/0!	+/-
Q49A88	CCD14	CCDC14	Coiled-coil domain-containing protein 14 (CCD14_HUMAN)					0.00118615						0.00118615	#DIV/0!	+/-
Q49A88-2	CCD14	CCDC14	Isoform 2 of Coiled-coil domain-containing protein 14 (CCD14_HUMAN)					0.00175194						0.00175194	#DIV/0!	+/-
Q76M96	CCD80	CCDC80	Coiled-coil domain-containing protein 80				0.00149644							0.00149644	#DIV/0!	+/-
Q567U6	CCD93	CCDC93	Coiled-coil domain-containing protein 93 (CCD93_HUMAN)					0.00137486						0.00137486	#DIV/0!	+/-
P53701	CCHL	HCCS	Holocytochrome c-type synthase (CCHL_HUMAN)					0.00461072						0.00461072	#DIV/0!	+/-
Q9ULG6	CCPG1	CCPG1	Cell cycle progression protein 1				0.00204844							0.00204844	#DIV/0!	+/-
P86790	CCZ1B	CCZ1B	Vacuolar fusion protein CCZ1 homolog B				0.00395679							0.00395679	#DIV/0!	+/-
P21127	CD11B	CDK11B	Cyclin-dependent kinase 11B				0.0015725							0.0015725	#DIV/0!	+/-
Q8IX05	CD302	CD302	CD302 antigen				0.0206172							0.0206172	#DIV/0!	+/-
P08962	CD63	CD63	CD63 antigen				0.0121754							0.0121754	#DIV/0!	+/-
O14735	CDIPT	CDIPT	CDP-diacylglycerol--inositol 3-phosphatidyltransferase				0.0299957							0.0299957	#DIV/0!	+/-
Q9NYV4	CDK12	CDK12	Cyclin-dependent kinase 12 (CDK12_HUMAN)					0.00214395						0.00214395	#DIV/0!	+/-
P24941	CDK2	CDK2	Cyclin-dependent kinase 2				0.0066126							0.0066126	#DIV/0!	+/-
Q00535	CDK5	CDK5	Cyclin-dependent-like kinase 5				0.00641693							0.00641693	#DIV/0!	+/-
P13688	CEAM1	CEACAM1	Carcinoembryonic antigen-related cell adhesion molecule 1			0.143093	0.0156832	0.00476006						0.0545122	#DIV/0!	+/-
O95319	CELF2	CELF2	CUGBP Elav-like family member 2				0.00862903							0.00862903	#DIV/0!	+/-
Q9Y6A4	CFA20	CFAP20	Cilia- and flagella-associated protein 20				0.00780179	0.00508974						0.00644576	#DIV/0!	+/-
P36222	CH3L1	CHI3L1	Chitinase-3-like protein 1				0.026671							0.026671	#DIV/0!	+/-
Q12873	CHD3	CHD3	Chromodomain-helicase-DNA-binding protein 3 (CHD3_HUMAN)					0.000505096						0.000505096	#DIV/0!	+/-
Q14839	CHD4	CHD4	Chromodomain-helicase-DNA-binding protein 4				0.00204072							0.00204072	#DIV/0!	+/-
Q13231	CHIT1	CHIT1	Chitotriosidase-1				0.0109491							0.0109491	#DIV/0!	+/-
Q9H5X1	CIA2A	CIAO2A	Cytosolic iron-sulfur assembly component 2A				0.0314161	0.00870652						0.0200613	#DIV/0!	+/-
Q8IUL8	CILP2	CILP2	Cartilage intermediate layer protein 2 (CILP2_HUMAN)					0.0011227						0.0011227	#DIV/0!	+/-
Q14008	CKAP5	CKAP5	Cytoskeleton-associated protein 5				0.00122778							0.00122778	#DIV/0!	+/-
O75122	CLAP2	CLASP2	CLIP-associating protein 2				0.0014274							0.0014274	#DIV/0!	+/-
Q96S66	CLCC1	CLCC1	Chloride channel CLIC-like protein 1 (CLCC1_HUMAN)					0.00249604						0.00249604	#DIV/0!	+/-
O75503	CLN5	CLN5	Ceroid-lipofuscinosis neuronal protein 5				0.0066126							0.0066126	#DIV/0!	+/-
Q9NWW5	CLN6	CLN6	Ceroid-lipofuscinosis neuronal protein 6				0.0173456							0.0173456	#DIV/0!	+/-
P10909-3	CLUS	CLU	Isoform 3 of Clusterin				0.0183152							0.0183152	#DIV/0!	+/-
Q9P003	CNIH4	CNIH4	Protein cornichon homolog 4				0.0314161							0.0314161	#DIV/0!	+/-
Q15417	CNN3	CNN3	Calponin-3				0.0203615	0.00987525						0.0151184	#DIV/0!	+/-
Q9BT09	CNPY3	CNPY3	Protein canopy homolog 3				0.00589365							0.00589365	#DIV/0!	+/-
Q96F85	CNRP1	CNRIP1	CB1 cannabinoid receptor-interacting protein 1				0.0128972							0.0128972	#DIV/0!	+/-
Q12860	CNTN1	CNTN1	Contactin-1 (CNTN1_HUMAN)					0.00153263						0.00153263	#DIV/0!	+/-
Q7Z7A1	CNTRL	CNTRL	Centriolin (CNTRL_HUMAN)					0.000835407						0.000835407	#DIV/0!	+/-
Q01955	CO4A3	COL4A3	Collagen alpha-3(IV) chain (CO4A3_HUMAN)					0.00102839						0.00102839	#DIV/0!	+/-
Q14031	CO4A6	COL4A6	Collagen alpha-6(IV) chain (CO4A6_HUMAN)					0.00221395						0.00221395	#DIV/0!	+/-
P05997	CO5A2	COL5A2	Collagen alpha-2(V) chain			0.0125035								0.0125035	#DIV/0!	+/-
P12111-4	CO6A3	COL6A3	Collagen alpha-1(XIV) chain	0.237819										0.237819	#DIV/0!	+/-
P07360	CO8G	C8G	Complement component C8 gamma chain				0.0235731							0.0235731	#DIV/0!	+/-
P39059	COFA1	COL15A1	Collagen alpha-1(XV) chain				0.00641693							0.00641693	#DIV/0!	+/-
Q8WTW3	COG1	COG1	Conserved oligomeric Golgi complex subunit 1				0.0033286							0.0033286	#DIV/0!	+/-
Q96JB2	COG3	COG3	Conserved oligomeric Golgi complex subunit 3				0.00278629							0.00278629	#DIV/0!	+/-
Q9Y2V7	COG6	COG6	Conserved oligomeric Golgi complex subunit 6				0.00563819							0.00563819	#DIV/0!	+/-
P83436	COG7	COG7	Conserved oligomeric Golgi complex subunit 7				0.00329485							0.00329485	#DIV/0!	+/-
Q96MW5	COG8	COG8	Conserved oligomeric Golgi complex subunit 8				0.00395679							0.00395679	#DIV/0!	+/-
O15431	COPT1	SLC31A1	High affinity copper uptake protein 1				0.0275034							0.0275034	#DIV/0!	+/-
P00395	COX1	MT-CO1	Cytochrome c oxidase subunit 1 (COX1_HUMAN)					0.00870652						0.00870652	#DIV/0!	+/-
P24462	CP3A7	CYP3A7	Cytochrome P450 3A7				0.0162681	0.0435075						0.0298878	#DIV/0!	+/-
P98187	CP4F8	CYP4F8	Cytochrome P450 4F8				0.00554209							0.00554209	#DIV/0!	+/-
Q96FN4	CPNE2	CPNE2	Copine-2				0.00682057							0.00682057	#DIV/0!	+/-
Q9P2I0	CPSF2	CPSF2	Cleavage and polyadenylation specificity factor subunit 2				0.00375126							0.00375126	#DIV/0!	+/-
Q96SW2	CRBN	CRBN	Protein cereblon				0.00506705							0.00506705	#DIV/0!	+/-
P52943	CRIP2	CRIP2	Cysteine-rich protein 2				0.00874491							0.00874491	#DIV/0!	+/-
P02741	CRP	CRP	C-reactive protein				0.0421201							0.0421201	#DIV/0!	+/-
O75718	CRTAP	CRTAP	Cartilage-associated protein				0.00473494							0.00473494	#DIV/0!	+/-
P19784	CSK22	CSNK2A2	Casein kinase II subunit alpha'				0.00994666							0.00994666	#DIV/0!	+/-
P67870	CSK2B	CSNK2B	Casein kinase II subunit beta				0.0146304							0.0146304	#DIV/0!	+/-
Q92905	CSN5	COPS5	COP9 signalosome complex subunit 5				0.0105933							0.0105933	#DIV/0!	+/-
Q7L5N1	CSN6	COPS6	COP9 signalosome complex subunit 6				0.0131571							0.0131571	#DIV/0!	+/-
P13611	CSPG2	VCAN	Versican core protein			0.0205502	0.00445381							0.012502	#DIV/0!	+/-
Q12996	CSTF3	CSTF3	Cleavage stimulation factor subunit 3				0.00212899							0.00212899	#DIV/0!	+/-
Q5JQC4	CT47A	CT47A1	Cancer/testis antigen 47A		0.0589449									0.0589449	#DIV/0!	+/-
Q13617	CUL2	CUL2	Cullin-2				0.00362571							0.00362571	#DIV/0!	+/-
Q9NTM9	CUTC	CUTC	Copper homeostasis protein cutC homolog (CUTC_HUMAN)					0.00461072						0.00461072	#DIV/0!	+/-
Q6UX04	CWC27	CWC27	Spliceosome-associated protein CWC27 homolog				0.00418612							0.00418612	#DIV/0!	+/-
Q9BQA9	CYBC1	CYBC1	Cytochrome b-245 chaperone 1				0.0121754							0.0121754	#DIV/0!	+/-
Q9HB71	CYBP	CACYBP	Calcyclin-binding protein				0.00911195	0.00799654						0.00855425	#DIV/0!	+/-
Q15438	CYH1	CYTH1	Cytohesin-1				0.00388582							0.00388582	#DIV/0!	+/-
P35663	CYLC1	CYLC1	Cylicin-1 (CYLC1_HUMAN)					0.000885777						0.000885777	#DIV/0!	+/-
Q9H0Q0	CYRIA	CYRIA	CYFIP-related Rac1 interactor A				0.013291							0.013291	#DIV/0!	+/-
Q2PZI1	D19L1	DPY19L1	Probable C-mannosyltransferase DPY19L1				0.00368742							0.00368742	#DIV/0!	+/-
Q86T65	DAAM2	DAAM2	Disheveled-associated activator of morphogenesis 2				0.00141805							0.00141805	#DIV/0!	+/-
P98082	DAB2	DAB2	Disabled homolog 2				0.00324549							0.00324549	#DIV/0!	+/-
Q9Y6G9	DC1L1	DYNC1LI1	Cytoplasmic dynein 1 light intermediate chain 1				0.00388582							0.00388582	#DIV/0!	+/-
O43237	DC1L2	DYNC1LI2	Cytoplasmic dynein 1 light intermediate chain 2				0.00395679							0.00395679	#DIV/0!	+/-
Q9NR30	DDX21	DDX21	Nucleolar RNA helicase 2				0.00250682							0.00250682	#DIV/0!	+/-
Q9BUQ8	DDX23	DDX23	Probable ATP-dependent RNA helicase DDX23				0.00183965							0.00183965	#DIV/0!	+/-
O95786	DDX58	DDX58	Antiviral innate immune response receptor RIG-I				0.00490645							0.00490645	#DIV/0!	+/-
Q8IY21	DDX60	DDX60	Probable ATP-dependent RNA helicase DDX60				0.00201979							0.00201979	#DIV/0!	+/-
P12838	DEF4	DEFA4	Neutrophil defensin 4				0.0219973							0.0219973	#DIV/0!	+/-
P17661	DESM	DES	Desmin				0.0132333							0.0132333	#DIV/0!	+/-
P56937	DHB7	HSD17B7	3-keto-steroid reductase/17-beta-hydroxysteroid dehydrogenase 7 (DHB7_HUMAN)					0.00447047						0.00447047	#DIV/0!	+/-
P49448	DHE4	GLUD2	Glutamate dehydrogenase 2, mitochondrial				0.0402675							0.0402675	#DIV/0!	+/-
Q8N5I4	DHRSX	DHRSX	Dehydrogenase/reductase SDR family member on chromosome X				0.0066126							0.0066126	#DIV/0!	+/-
Q01459	DIAC	CTBS	Di-N-acetylchitobiase				0.00623249							0.00623249	#DIV/0!	+/-
Q8IXB1	DJC10	DNAJC10	DnaJ homolog subfamily C member 10				0.00246872							0.00246872	#DIV/0!	+/-
Q12959	DLG1	DLG1	Disks large homolog 1				0.0022863							0.0022863	#DIV/0!	+/-
P25685	DNJB1	DNAJB1	DnaJ homolog subfamily B member 1				0.00892467							0.00892467	#DIV/0!	+/-
Q99543	DNJC2	DNAJC2	DnaJ homolog subfamily C member 2				0.00179393							0.00179393	#DIV/0!	+/-
Q9H3Z4	DNJC5	DNAJC5	DnaJ homolog subfamily C member 5				0.0128972	0.017499						0.0151981	#DIV/0!	+/-
Q8N1I0	DOCK4	DOCK4	Dedicator of cytokinesis protein 4				0.000976742							0.000976742	#DIV/0!	+/-
P16444	DPEP1	DPEP1	Dipeptidase 1				0.00605834							0.00605834	#DIV/0!	+/-
Q14195-2	DPYL3	DPYSL3	Isoform LCRMP-4 of Dihydropyrimidinase-related protein 3				0.0437642							0.0437642	#DIV/0!	+/-
P01906	DQA2	HLA-DQA2	HLA class II histocompatibility antigen, DQ alpha 2 chain				0.0183152							0.0183152	#DIV/0!	+/-
P01920	DQB1	HLA-DQB1	HLA class II histocompatibility antigen, DQ beta 1 chain (DQB1_HUMAN)					0.00527231						0.00527231	#DIV/0!	+/-
Q9NRD8	DUOX2	DUOX2	Dual oxidase 2				0.00139972							0.00139972	#DIV/0!	+/-
Q9P225	DYH2	DNAH2	Dynein heavy chain 2, axonemal	0.0028621										0.0028621	#DIV/0!	+/-
Q8TE73	DYH5	DNAH5	Dynein axonemal heavy chain 5				0.000403481							0.000403481	#DIV/0!	+/-
P51808	DYLT3	DYNLT3	Dynein light chain Tctex-type 3				0.0314161							0.0314161	#DIV/0!	+/-
Q9UQ16	DYN3	DNM3	Dynamin-3				0.00648085							0.00648085	#DIV/0!	+/-
O75923-15	DYSF	DYSF	Isoform 15 of Dysferlin				0.0107777							0.0107777	#DIV/0!	+/-
Q16610	ECM1	ECM1	Extracellular matrix protein 1				0.00444366							0.00444366	#DIV/0!	+/-
P12724	ECP	RNASE3	Eosinophil cationic protein			0.0906369	0.0206172							0.055627	#DIV/0!	+/-
Q6P2E9	EDC4	EDC4	Enhancer of mRNA-decapping protein 4				0.00192124							0.00192124	#DIV/0!	+/-
O60869	EDF1	EDF1	Endothelial differentiation-related factor 1				0.00840623							0.00840623	#DIV/0!	+/-
Q14156	EFR3A	EFR3A	Protein EFR3 homolog A (EFR3A_HUMAN)					0.00159937						0.00159937	#DIV/0!	+/-
O14681	EI24	EI24	Etoposide-induced protein 2.4 homolog (EI24_HUMAN)					0.0043385						0.0043385	#DIV/0!	+/-
P26378	ELAV4	ELAVL4	ELAV-like protein 4 (ELAV4_HUMAN)					0.00758417						0.00758417	#DIV/0!	+/-
Q96JJ3	ELMO2	ELMO2	Engulfment and cell motility protein 2				0.00418612							0.00418612	#DIV/0!	+/-
O95163	ELP1	ELP1	Elongator complex protein 1				0.00258665							0.00258665	#DIV/0!	+/-
Q32P44	EMAL3	EML3	Echinoderm microtubule-associated protein-like 3				0.0027164							0.0027164	#DIV/0!	+/-
Q9P0I2	EMC3	EMC3	ER membrane protein complex subunit 3				0.0137095							0.0137095	#DIV/0!	+/-
P50402	EMD	EMD	Emerin				0.0425775							0.0425775	#DIV/0!	+/-
Q9Y6X5	ENPP4	ENPP4	Bis(5'-adenosyl)-triphosphatase ENPP4				0.0066126							0.0066126	#DIV/0!	+/-
P49961	ENTP1	ENTPD1	Ectonucleoside triphosphate diphosphohydrolase 1				0.00518834							0.00518834	#DIV/0!	+/-
Q5MY95	ENTP8	ENTPD8	Ectonucleoside triphosphate diphosphohydrolase 8 (ENTP8_HUMAN)					0.00546846						0.00546846	#DIV/0!	+/-
Q9UM22	EPDR1	EPDR1	Mammalian ependymin-related protein 1				0.0244478							0.0244478	#DIV/0!	+/-
P29317	EPHA2	EPHA2	Ephrin type-A receptor 2				0.0022863							0.0022863	#DIV/0!	+/-
Q14677	EPN4	CLINT1	Clathrin interactor 1				0.00350828	0.00476006						0.00413417	#DIV/0!	+/-
Q12929	EPS8	EPS8	Epidermal growth factor receptor kinase substrate 8				0.0022863							0.0022863	#DIV/0!	+/-
P33947	ERD22	KDELR2	ER lumen protein-retaining receptor 2	0.14499				0.00870652						0.0768483	#DIV/0!	+/-
Q14534	ERG1	SQLE	Squalene monooxygenase (ERG1_HUMAN)					0.00233722						0.00233722	#DIV/0!	+/-
Q96RQ1	ERGI2	ERGIC2	Endoplasmic reticulum-Golgi intermediate compartment protein 2				0.00682057							0.00682057	#DIV/0!	+/-
P84090	ERH	ERH	Enhancer of rudimentary homolog		0.112458	0.154589								0.133523	#DIV/0!	+/-
Q96DZ1	ERLEC	ERLEC1	Endoplasmic reticulum lectin 1				0.00654607							0.00654607	#DIV/0!	+/-
Q6NXG1	ESRP1	ESRP1	Epithelial splicing regulatory protein 1 (ESRP1_HUMAN)					0.00226515						0.00226515	#DIV/0!	+/-
Q9UI08	EVL	EVL	Ena/VASP-like protein				0.00819463							0.00819463	#DIV/0!	+/-
Q01844	EWS	EWSR1	RNA-binding protein EWS				0.00605834	0.00263009						0.00434421	#DIV/0!	+/-
O00471	EXOC5	EXOC5	Exocyst complex component 5				0.00495129							0.00495129	#DIV/0!	+/-
Q8TAG9	EXOC6	EXOC6	Exocyst complex component 6				0.0022863							0.0022863	#DIV/0!	+/-
Q01780	EXOSX	EXOSC10	Exosome component 10				0.00193844							0.00193844	#DIV/0!	+/-
Q6P995	F171B	FAM171B	Protein FAM171B (F171B_HUMAN)					0.00163496						0.00163496	#DIV/0!	+/-
Q8IYM0	F186B	FAM186B	Protein FAM186B			0.0118236								0.0118236	#DIV/0!	+/-
O60825	F262	PFKFB2	6-phosphofructo-2-kinase/fructose-2,6-bisphosphatase 2				0.00334574							0.00334574	#DIV/0!	+/-
P00742	FA10	F10	Coagulation factor X				0.00375126							0.00375126	#DIV/0!	+/-
P12259	FA5	F5	Coagulation factor V				0.0021395							0.0021395	#DIV/0!	+/-
P08709	FA7	F7	Coagulation factor VII				0.0048407							0.0048407	#DIV/0!	+/-
P98095	FBLN2	FBLN2	Fibulin-2				0.0149654							0.0149654	#DIV/0!	+/-
O95967	FBLN4	EFEMP2	EGF-containing fibulin-like extracellular matrix protein 2				0.0126473							0.0126473	#DIV/0!	+/-
Q8NEZ5	FBX22	FBXO22	F-box only protein 22				0.00840623							0.00840623	#DIV/0!	+/-
Q15485	FCN2	FCN2	Ficolin-2 (FCN2_HUMAN)					0.0159253						0.0159253	#DIV/0!	+/-
P07332	FES	FES	Tyrosine-protein kinase Fes/Fps (FES_HUMAN)					0.00159937						0.00159937	#DIV/0!	+/-
Q08830	FGL1	FGL1	Fibrinogen-like protein 1				0.0105933							0.0105933	#DIV/0!	+/-
Q5W0V3	FHI2A	FHIP2A	FHF complex subunit HOOK interacting protein 2A				0.00334574							0.00334574	#DIV/0!	+/-
Q02985	FHR3	CFHR3	Complement factor H-related protein 3				0.0275034							0.0275034	#DIV/0!	+/-
Q9NYL4	FKB11	FKBP11	Peptidyl-prolyl cis-trans isomerase FKBP11				0.0199896							0.0199896	#DIV/0!	+/-
O95302	FKBP9	FKBP9	Peptidyl-prolyl cis-trans isomerase FKBP9				0.00727831							0.00727831	#DIV/0!	+/-
Q14315	FLNC	FLNC	Filamin-C		0.0131194									0.0131194	#DIV/0!	+/-
O95466	FMNL1	FMNL1	Formin-like protein 1				0.0017647							0.0017647	#DIV/0!	+/-
Q06828	FMOD	FMOD	Fibromodulin			0.0529249								0.0529249	#DIV/0!	+/-
Q96RU3	FNBP1	FNBP1	Formin-binding protein 1				0.0024409							0.0024409	#DIV/0!	+/-
Q53EP0	FND3B	FNDC3B	Fibronectin type III domain-containing protein 3B				0.00339822							0.00339822	#DIV/0!	+/-
P49354	FNTA	FNTA	Protein farnesyltransferase/geranylgeranyltransferase type-1 subunit alpha				0.00558972							0.00558972	#DIV/0!	+/-
Q9P2B2	FPRP	PTGFRN	Prostaglandin F2 receptor negative regulator				0.00366662							0.00366662	#DIV/0!	+/-
A0AVI2	FR1L5	FER1L5	Fer-1-like protein 5 (FR1L5_HUMAN)					0.000656274						0.000656274	#DIV/0!	+/-
Q9BRQ8	FSP1	AIFM2	Ferroptosis suppressor protein 1				0.0166403							0.0166403	#DIV/0!	+/-
Q96AE4	FUBP1	FUBP1	Far upstream element-binding protein 1				0.0111743							0.0111743	#DIV/0!	+/-
P51116	FXR2	FXR2	Fragile X mental retardation syndrome-related protein 2				0.00379507							0.00379507	#DIV/0!	+/-
Q9BQS8	FYCO1	FYCO1	FYVE and coiled-coil domain-containing protein 1				0.00126115							0.00126115	#DIV/0!	+/-
Q9Y2I7	FYV1	PIKFYVE	1-phosphatidylinositol 3-phosphate 5-kinase			0.00653971								0.00653971	#DIV/0!	+/-
O14556	G3PT	GAPDHS	Glyceraldehyde-3-phosphate dehydrogenase, testis-specific (G3PT_HUMAN)					0.00350958						0.00350958	#DIV/0!	+/-
Q13480	GAB1	GAB1	GRB2-associated-binding protein 1				0.00350828							0.00350828	#DIV/0!	+/-
P34059	GALNS	GALNS	N-acetylgalactosamine-6-sulfatase				0.00589365							0.00589365	#DIV/0!	+/-
Q14C86	GAPD1	GAPVD1	GTPase-activating protein and VPS9 domain-containing protein 1				0.00140883							0.00140883	#DIV/0!	+/-
Q9H4G4	GAPR1	GLIPR2	Golgi-associated plant pathogenesis-related protein 1				0.034336							0.034336	#DIV/0!	+/-
Q9NY12	GAR1	GAR1	H/ACA ribonucleoprotein complex subunit 1				0.00623249							0.00623249	#DIV/0!	+/-
Q92538	GBF1	GBF1	Golgi-specific brefeldin A-resistance guanine nucleotide exchange factor 1				0.00191558							0.00191558	#DIV/0!	+/-
P32456	GBP2	GBP2	Guanylate-binding protein 2				0.00589365							0.00589365	#DIV/0!	+/-
Q9H0R5	GBP3	GBP3	Guanylate-binding protein 3				0.00278629							0.00278629	#DIV/0!	+/-
O95166	GBRAP	GABARAP	Gamma-aminobutyric acid receptor-associated protein				0.0115299	0.00739352						0.00946171	#DIV/0!	+/-
P60520	GBRL2	GABARAPL2	Gamma-aminobutyric acid receptor-associated protein-like 2				0.0206172							0.0206172	#DIV/0!	+/-
Q96CW5	GCP3	TUBGCP3	Gamma-tubulin complex component 3				0.00204844							0.00204844	#DIV/0!	+/-
Q02153	GCYB1	GUCY1B1	Guanylate cyclase soluble subunit beta-1				0.00527248							0.00527248	#DIV/0!	+/-
P16260	GDC	SLC25A16	Solute carrier family 25 member 16 (GDC_HUMAN)					0.00925418						0.00925418	#DIV/0!	+/-
P07093	GDN	SERPINE2	Glia-derived nexin				0.0118439							0.0118439	#DIV/0!	+/-
P52306	GDS1	RAP1GDS1	Rap1 GTPase-GDP dissociation stimulator 1				0.00381736	0.00253918						0.00317827	#DIV/0!	+/-
P57678	GEMI4	GEMIN4	Gem-associated protein 4				0.00221612							0.00221612	#DIV/0!	+/-
Q8N7Z2	GG6L1	GOLGA6L1	Golgin subfamily A member 6-like protein 1				0.00168244							0.00168244	#DIV/0!	+/-
O95749	GGPPS	GGPS1	Geranylgeranyl pyrophosphate synthase				0.0066126							0.0066126	#DIV/0!	+/-
P13284	GILT	IFI30	Gamma-interferon-inducible lysosomal thiol reductase			0.110215								0.110215	#DIV/0!	+/-
Q14161	GIT2	GIT2	ARF GTPase-activating protein GIT2				0.00255612							0.00255612	#DIV/0!	+/-
P04062	GLCM	GBA	Lysosomal acid glucosylceramidase				0.0137095							0.0137095	#DIV/0!	+/-
O94925	GLSK	GLS	Glutaminase kidney isoform, mitochondrial				0.0159379							0.0159379	#DIV/0!	+/-
O60547	GMDS	GMDS	GDP-mannose 4,6 dehydratase				0.025147	0.00721221						0.0161796	#DIV/0!	+/-
O60234	GMFG	GMFG	Glia maturation factor gamma				0.0121754							0.0121754	#DIV/0!	+/-
Q5JWF2	GNAS1	GNAS	Guanine nucleotide-binding protein G(s) subunit alpha isoforms XLas				0.00930725	0.00925418						0.00928072	#DIV/0!	+/-
P36915	GNL1	GNL1	Guanine nucleotide-binding protein-like 1				0.00597486							0.00597486	#DIV/0!	+/-
P15586	GNS	GNS	N-acetylglucosamine-6-sulfatase				0.0187072							0.0187072	#DIV/0!	+/-
Q8NBJ4	GOLM1	GOLM1	Golgi membrane protein 1				0.00892467							0.00892467	#DIV/0!	+/-
Q9Y3E0	GOT1B	GOLT1B	Vesicle transport protein GOT1B (GOT1B_HUMAN)					0.0123631						0.0123631	#DIV/0!	+/-
O43292	GPAA1	GPAA1	Glycosylphosphatidylinositol anchor attachment 1 protein				0.0115299							0.0115299	#DIV/0!	+/-
P51654	GPC3	GPC3	Glypican-3				0.00594754							0.00594754	#DIV/0!	+/-
Q9Y625	GPC6	GPC6	Glypican-6				0.00857223							0.00857223	#DIV/0!	+/-
P43304	GPDM	GPD2	Glycerol-3-phosphate dehydrogenase, mitochondrial				0.00518834							0.00518834	#DIV/0!	+/-
B7ZAQ6-2	GPHRA	GPR89A	Isoform 2 of Golgi pH regulator A				0.00682057							0.00682057	#DIV/0!	+/-
P49863	GRAK	GZMK	Granzyme K				0.0121754							0.0121754	#DIV/0!	+/-
Q6IC98	GRAM4	GRAMD4	GRAM domain-containing protein 4				0.0027164							0.0027164	#DIV/0!	+/-
Q9BQ67	GRWD1	GRWD1	Glutamate-rich WD repeat-containing protein 1				0.0137095							0.0137095	#DIV/0!	+/-
O60443	GSDME	GSDME	Gasdermin-E				0.00473494							0.00473494	#DIV/0!	+/-
P49840	GSK3A	GSK3A	Glycogen synthase kinase-3 alpha				0.00495129							0.00495129	#DIV/0!	+/-
P09210	GSTA2	GSTA2	Glutathione S-transferase A2 (GSTA2_HUMAN)					0.453709						0.453709	#DIV/0!	+/-
Q9BZE4	GTPB4	GTPBP4	GTP-binding protein 4				0.00185541							0.00185541	#DIV/0!	+/-
Q02846	GUC2D	GUCY2D	Retinal guanylyl cyclase 1 (GUC2D_HUMAN)					0.0013496						0.0013496	#DIV/0!	+/-
P16401	H15	H1-5	Histone H1.5		0.0195157	0.0558318	0.00794462	0.00792473						0.0228042	#DIV/0!	+/-
Q16695	H31T	H3-4	Histone H3.1t				0.016898	0.0229273						0.0199127	#DIV/0!	+/-
P08631	HCK	HCK	Tyrosine-protein kinase HCK				0.007664							0.007664	#DIV/0!	+/-
Q9H583	HEAT1	HEATR1	HEAT repeat-containing protein 1				0.000999277							0.000999277	#DIV/0!	+/-
Q9ULT8	HECD1	HECTD1	E3 ubiquitin-protein ligase HECTD1				0.00079408							0.00079408	#DIV/0!	+/-
Q5T447	HECD3	HECTD3	E3 ubiquitin-protein ligase HECTD3				0.0022863							0.0022863	#DIV/0!	+/-
Q5GLZ8	HERC4	HERC4	Probable E3 ubiquitin-protein ligase HERC4				0.00219368							0.00219368	#DIV/0!	+/-
P04233-2	HG2A	CD74	Isoform p35 of HLA class II histocompatibility antigen gamma chain				0.0710934							0.0710934	#DIV/0!	+/-
O14964	HGS	HGS	Hepatocyte growth factor-regulated tyrosine kinase substrate				0.00289812							0.00289812	#DIV/0!	+/-
O00291	HIP1	HIP1	Huntingtin-interacting protein 1				0.00269388	0.0011958						0.00194484	#DIV/0!	+/-
O75146	HIP1R	HIP1R	Huntingtin-interacting protein 1-related protein				0.00163174							0.00163174	#DIV/0!	+/-
Q2TB90	HKDC1	HKDC1	Hexokinase HKDC1			0.038295	0.0195202							0.0289076	#DIV/0!	+/-
P13747	HLAE	HLA-E	HLA class I histocompatibility antigen, alpha chain E				0.0156832							0.0156832	#DIV/0!	+/-
P30511	HLAF	HLA-F	HLA class I histocompatibility antigen, alpha chain F				0.0146304							0.0146304	#DIV/0!	+/-
P17693	HLAG	HLA-G	HLA class I histocompatibility antigen, alpha chain G (HLAG_HUMAN)					0.00925418						0.00925418	#DIV/0!	+/-
P26583	HMGB2	HMGB2	High mobility group protein B2				0.00761914							0.00761914	#DIV/0!	+/-
Q92619	HMHA1	ARHGAP45	Rho GTPase-activating protein 45				0.0016567							0.0016567	#DIV/0!	+/-
P41235	HNF4A	HNF4A	Hepatocyte nuclear factor 4-alpha (HNF4A_HUMAN)					0.00283293						0.00283293	#DIV/0!	+/-
Q9UJC3	HOOK1	HOOK1	Protein Hook homolog 1 (HOOK1_HUMAN)					0.00145665						0.00145665	#DIV/0!	+/-
P37235	HPCL1	HPCAL1	Hippocalcin-like protein 1				0.0143101							0.0143101	#DIV/0!	+/-
Q96S86	HPLN3	HAPLN3	Hyaluronan and proteoglycan link protein 3				0.00589365							0.00589365	#DIV/0!	+/-
P00739	HPTR	HPR	Haptoglobin-related protein				0.0499377							0.0499377	#DIV/0!	+/-
O43301	HS12A	HSPA12A	Heat shock 70 kDa protein 12A				0.0029778							0.0029778	#DIV/0!	+/-
Q7LGA3	HS2ST	HS2ST1	Heparan sulfate 2-O-sulfotransferase 1				0.00444366							0.00444366	#DIV/0!	+/-
Q9BUP3-3	HTAI2	HTATIP2	Isoform 3 of Oxidoreductase HTATIP2	0.0903631	0.070088									0.0802256	#DIV/0!	+/-
P23083	HV102	IGHV1-2	Immunoglobulin heavy variable 1-2 (HV102_HUMAN)					0.0165197						0.0165197	#DIV/0!	+/-
P01743	HV146	IGHV1-46	Immunoglobulin heavy variable 1-46				0.0275034							0.0275034	#DIV/0!	+/-
P06331	HV434	IGHV4-34	Immunoglobulin heavy variable 4-34 (HV434_HUMAN)					0.0165197						0.0165197	#DIV/0!	+/-
P35557-2	HXK4	GCK	Isoform 2 of Hexokinase-4 (HXK4_HUMAN)					0.00579165						0.00579165	#DIV/0!	+/-
Q5T013	HYI	HYI	Putative hydroxypyruvate isomerase (HYI_HUMAN)					0.00590803						0.00590803	#DIV/0!	+/-
P35475	IDUA	IDUA	Alpha-L-iduronidase				0.00410678							0.00410678	#DIV/0!	+/-
Q16666	IF16	IFI16	Gamma-interferon-inducible protein 16				0.00392099							0.00392099	#DIV/0!	+/-
P46199	IF2M	MTIF2	Translation initiation factor IF-2, mitochondrial				0.00215012							0.00215012	#DIV/0!	+/-
P78344	IF4G2	EIF4G2	Eukaryotic translation initiation factor 4 gamma 2				0.00406823							0.00406823	#DIV/0!	+/-
P09914	IFIT1	IFIT1	Interferon-induced protein with tetratricopeptide repeats 1				0.00329485	0.00447047						0.00388266	#DIV/0!	+/-
P13164	IFM1	IFITM1	Interferon-induced transmembrane protein 1				0.0275034							0.0275034	#DIV/0!	+/-
Q9BW83	IFT27	IFT27	Intraflagellar transport protein 27 homolog				0.0115299							0.0115299	#DIV/0!	+/-
Q9UKT9	IKZF3	IKZF3	Zinc finger protein Aiolos (IKZF3_HUMAN)					0.00253918						0.00253918	#DIV/0!	+/-
P24001	IL32	IL32	Interleukin-32	0.0600593			0.00911195							0.0345856	#DIV/0!	+/-
P29218	IMPA1	IMPA1	Inositol monophosphatase 1				0.036597	0.0114056						0.0240013	#DIV/0!	+/-
Q9P2X3	IMPCT	IMPACT	Protein IMPACT				0.00573767							0.00573767	#DIV/0!	+/-
Q96PE3	INP4A	INPP4A	Inositol polyphosphate-4-phosphatase type I A				0.00204844							0.00204844	#DIV/0!	+/-
P06213	INSR	INSR	Insulin receptor				0.00234404							0.00234404	#DIV/0!	+/-
Q8WZA9	IRGQ	IRGQ	Immunity-related GTPase family Q protein				0.00506705							0.00506705	#DIV/0!	+/-
P53990	IST1	IST1	IST1 homolog (IST1_HUMAN)					0.00739352						0.00739352	#DIV/0!	+/-
P23229	ITA6	ITGA6	Integrin alpha-6				0.00172259							0.00172259	#DIV/0!	+/-
P20702	ITAX	ITGAX	Integrin alpha-X				0.00612682							0.00612682	#DIV/0!	+/-
Q9BY32	ITPA	ITPA	Inosine triphosphate pyrophosphatase				0.0115299							0.0115299	#DIV/0!	+/-
Q14643	ITPR1	ITPR1	Inositol 1,4,5-trisphosphate receptor type 1				0.00213599							0.00213599	#DIV/0!	+/-
Q9ULL0	K1210	KIAA1210	Acrosomal protein KIAA1210				0.0011065							0.0011065	#DIV/0!	+/-
Q7Z3Y8	K1C27	KRT27	Keratin, type I cytoskeletal 27				0.0160684							0.0160684	#DIV/0!	+/-
P02538	K2C6A	KRT6A	Keratin, type II cytoskeletal 6A				0.0107683							0.0107683	#DIV/0!	+/-
O95678	K2C75	KRT75	Keratin, type II cytoskeletal 75				0.00510684							0.00510684	#DIV/0!	+/-
P31321	KAP1	PRKAR1B	cAMP-dependent protein kinase type I-beta regulatory subunit (KAP1_HUMAN)					0.00306967						0.00306967	#DIV/0!	+/-
P48730	KC1D	CSNK1D	Casein kinase I isoform delta				0.00362571							0.00362571	#DIV/0!	+/-
Q13557-10	KCC2D	CAMK2D	Isoform Delta 10 of Calcium/calmodulin-dependent protein kinase type II subunit delta (KCC2D_HUMAN)					0.00821999						0.00821999	#DIV/0!	+/-
Q14145	KEAP1	KEAP1	Kelch-like ECH-associated protein 1				0.0109491							0.0109491	#DIV/0!	+/-
Q13976	KGP1	PRKG1	cGMP-dependent protein kinase 1				0.00366662							0.00366662	#DIV/0!	+/-
Q07666	KHDR1	KHDRBS1	KH domain-containing, RNA-binding, signal transduction-associated protein 1				0.00824652	0.00536859						0.00680756	#DIV/0!	+/-
Q96Q89	KI20B	KIF20B	Kinesin-like protein KIF20B (KI20B_HUMAN)					0.000530638						0.000530638	#DIV/0!	+/-
Q12756	KIF1A	KIF1A	Kinesin-like protein KIF1A		0.00559959									0.00559959	#DIV/0!	+/-
O43896	KIF1C	KIF1C	Kinesin-like protein KIF1C				0.00151741							0.00151741	#DIV/0!	+/-
O60282-2	KIF5C	KIF5C	Isoform 2 of Kinesin heavy chain isoform 5C (KIF5C_HUMAN)					0.0012572						0.0012572	#DIV/0!	+/-
Q03164	KMT2A	KMT2A	Histone-lysine N-methyltransferase 2A (KMT2A_HUMAN)					0						0	#DIV/0!	+/-
Q8NEZ4	KMT2C	KMT2C	Histone-lysine N-methyltransferase 2C		0.00235698	0.00323998								0.00279848	#DIV/0!	+/-
Q4FZB7	KMT5B	KMT5B	Histone-lysine N-methyltransferase KMT5B		0.0079241									0.0079241	#DIV/0!	+/-
P05771	KPCB	PRKCB	Protein kinase C beta type				0.00506705							0.00506705	#DIV/0!	+/-
Q05655	KPCD	PRKCD	Protein kinase C delta type				0.00370846							0.00370846	#DIV/0!	+/-
P14618-2	KPYM	PKM	Isoform M1 of Pyruvate kinase PKM (KPYM_HUMAN)					0.0286939						0.0286939	#DIV/0!	+/-
P23919	KTHY	DTYMK	Thymidylate kinase				0.00809276							0.00809276	#DIV/0!	+/-
Q86UP2	KTN1	KTN1	Kinectin (KTN1_HUMAN)					0.000677458						0.000677458	#DIV/0!	+/-
A0A075B6H7	KV37	IGKV3-7	Probable non-functional immunoglobulin kappa variable 3-7 (KV37_HUMAN)					0.0248502						0.0248502	#DIV/0!	+/-
P01614	KVD40	IGKV2D-40	Immunoglobulin kappa variable 2D-40 (KVD40_HUMAN)					0.021279						0.021279	#DIV/0!	+/-
O00515	LAD1	LAD1	Ladinin-1				0.00366662							0.00366662	#DIV/0!	+/-
Q16363	LAMA4	LAMA4	Laminin subunit alpha-4				0.0017135							0.0017135	#DIV/0!	+/-
P07942	LAMB1	LAMB1	Laminin subunit beta-1				0.00273354							0.00273354	#DIV/0!	+/-
P42167	LAP2B	TMPO	Lamina-associated polypeptide 2, isoforms beta/gamma		0.0163472		0.00487701							0.0106121	#DIV/0!	+/-
P18428	LBP	LBP	Lipopolysaccharide-binding protein				0.0188415	0.0117079						0.0152747	#DIV/0!	+/-
Q9Y383	LC7L2	LUC7L2	Putative RNA-binding protein Luc7-like 2				0.00439856							0.00439856	#DIV/0!	+/-
Q13094	LCP2	LCP2	Lymphocyte cytosolic protein 2				0.00403039							0.00403039	#DIV/0!	+/-
P17931	LEG3	LGALS3	Galectin-3		0.129797	0.110215	0.0495399							0.0965176	#DIV/0!	+/-
O00182	LEG9	LGALS9	Galectin-9				0.0143101							0.0143101	#DIV/0!	+/-
Q8NC56	LEMD2	LEMD2	LEM domain-containing protein 2				0.0123733							0.0123733	#DIV/0!	+/-
Q9UHB6	LIMA1	LIMA1	LIM domain and actin-binding protein 1				0.0110606							0.0110606	#DIV/0!	+/-
Q7Z4I7	LIMS2	LIMS2	LIM and senescent cell antigen-like-containing domain protein 2				0.011232							0.011232	#DIV/0!	+/-
Q86W92	LIPB1	PPFIBP1	Liprin-beta-1				0.00166947							0.00166947	#DIV/0!	+/-
Q8WWI1	LMO7	LMO7	LIM domain only protein 7				0.00133364							0.00133364	#DIV/0!	+/-
P09917	LOX5	ALOX5	Polyunsaturated fatty acid 5-lipoxygenase				0.00979711							0.00979711	#DIV/0!	+/-
Q15345	LRC41	LRRC41	Leucine-rich repeat-containing protein 41 (LRC41_HUMAN)					0.00171113						0.00171113	#DIV/0!	+/-
Q86X29	LSR	LSR	Lipolysis-stimulated lipoprotein receptor				0.00306199	0.00415452						0.00360826	#DIV/0!	+/-
Q14766	LTBP1	LTBP1	Latent-transforming growth factor beta-binding protein 1				0.00168244							0.00168244	#DIV/0!	+/-
Q14767	LTBP2	LTBP2	Latent-transforming growth factor beta-binding protein 2				0.00442551							0.00442551	#DIV/0!	+/-
Q8N2S1	LTBP4	LTBP4	Latent-transforming growth factor beta-binding protein 4				0.00435437							0.00435437	#DIV/0!	+/-
Q6P1Q0	LTMD1	LETMD1	LETM1 domain-containing protein 1 (LTMD1_HUMAN)					0.00590803						0.00590803	#DIV/0!	+/-
P80748	LV321	IGLV3-21	Immunoglobulin lambda variable 3-21				0.0710934							0.0710934	#DIV/0!	+/-
P14151	LYAM1	SELL	L-selectin (LYAM1_HUMAN)					0.00409662						0.00409662	#DIV/0!	+/-
P07948-2	LYN	LYN	Isoform 2 of Tyrosine-protein kinase Lyn				0.02283							0.02283	#DIV/0!	+/-
O95372	LYPA2	LYPLA2	Acyl-protein thioesterase 2				0.0121754	0.0077849						0.00998017	#DIV/0!	+/-
O95819	M4K4	MAP4K4	Mitogen-activated protein kinase kinase kinase kinase 4				0.00126854							0.00126854	#DIV/0!	+/-
O60476	MA1A2	MAN1A2	Mannosyl-oligosaccharide 1,2-alpha-mannosidase IB				0.00435437							0.00435437	#DIV/0!	+/-
Q9Y2E5	MA2B2	MAN2B2	Epididymis-specific alpha-mannosidase				0.00285986							0.00285986	#DIV/0!	+/-
Q9BXY0	MAK16	MAK16	Protein MAK16 homolog				0.00395679							0.00395679	#DIV/0!	+/-
P27816	MAP4	MAP4	Microtubule-associated protein 4		0.0147505		0.00490645							0.00982845	#DIV/0!	+/-
P29966	MARCS	MARCKS	Myristoylated alanine-rich C-kinase substrate		0.067264	0.0590759								0.0631699	#DIV/0!	+/-
Q15555	MARE2	MAPRE2	Microtubule-associated protein RP/EB family member 2				0.0066126							0.0066126	#DIV/0!	+/-
Q9UPY8	MARE3	MAPRE3	Microtubule-associated protein RP/EB family member 3				0.0113296							0.0113296	#DIV/0!	+/-
O00187	MASP2	MASP2	Mannan-binding lectin serine protease 2				0.00857223							0.00857223	#DIV/0!	+/-
P42679	MATK	MATK	Megakaryocyte-associated tyrosine-protein kinase (MATK_HUMAN)					0.00226515						0.00226515	#DIV/0!	+/-
Q8NE86	MCU	MCU	Calcium uniporter protein, mitochondrial				0.0109491							0.0109491	#DIV/0!	+/-
P51608	MECP2	MECP2	Methyl-CpG-binding protein 2				0.00370846							0.00370846	#DIV/0!	+/-
Q5EB52	MEST	MEST	Mesoderm-specific transcript homolog protein (MEST_HUMAN)					0.00870652						0.00870652	#DIV/0!	+/-
P55001	MFAP2	MFAP2	Microfibrillar-associated protein 2				0.0299957							0.0299957	#DIV/0!	+/-
Q10469	MGAT2	MGAT2	Alpha-1,6-mannosyl-glycoprotein 2-beta-N-acetylglucosaminyltransferase				0.00629278							0.00629278	#DIV/0!	+/-
Q8TDZ2	MICA1	MICAL1	[F-actin]-monooxygenase MICAL1				0.00195595							0.00195595	#DIV/0!	+/-
Q8N5J2-2	MINY1	MINDY1	Isoform 2 of Ubiquitin carboxyl-terminal hydrolase MINDY-1				0.00994666							0.00994666	#DIV/0!	+/-
Q8N5J2	MINY1	MINDY1	Ubiquitin carboxyl-terminal hydrolase MINDY-1				0.00704202							0.00704202	#DIV/0!	+/-
O15264	MK13	MAPK13	Mitogen-activated protein kinase 13 (MK13_HUMAN)					0.00306967						0.00306967	#DIV/0!	+/-
Q16539	MK14	MAPK14	Mitogen-activated protein kinase 14				0.0137095							0.0137095	#DIV/0!	+/-
Q9HBH9	MKNK2	MKNK2	MAP kinase-interacting serine/threonine-protein kinase 2		0.0227176									0.0227176	#DIV/0!	+/-
Q6WCQ1	MPRIP	MPRIP	Myosin phosphatase Rho-interacting protein				0.00145619							0.00145619	#DIV/0!	+/-
Q9UBG0	MRC2	MRC2	C-type mannose receptor 2				0.0027626							0.0027626	#DIV/0!	+/-
P49959	MRE11	MRE11	Double-strand break repair protein MRE11				0.0024137							0.0024137	#DIV/0!	+/-
Q8NDA8	MROH1	MROH1	Maestro heat-like repeat-containing protein family member 1				0.00133913							0.00133913	#DIV/0!	+/-
Q9UKD2	MRT4	MRTO4	mRNA turnover protein 4 homolog				0.00573767							0.00573767	#DIV/0!	+/-
Q96DH6	MSI2H	MSI2	RNA-binding protein Musashi homolog 2				0.00704202							0.00704202	#DIV/0!	+/-
Q15800	MSMO1	MSMO1	Methylsterol monooxygenase 1 (MSMO1_HUMAN)					0.0123631						0.0123631	#DIV/0!	+/-
O94776	MTA2	MTA2	Metastasis-associated protein MTA2				0.00512698							0.00512698	#DIV/0!	+/-
Q13496	MTM1	MTM1	Myotubularin (MTM1_HUMAN)					0.0019367						0.0019367	#DIV/0!	+/-
Q96GX9	MTNB	APIP	Methylthioribulose-1-phosphate dehydratase				0.00727831							0.00727831	#DIV/0!	+/-
Q96S97	MYADM	MYADM	Myeloid-associated differentiation marker				0.0219973							0.0219973	#DIV/0!	+/-
O43795-2	MYO1B	MYO1B	Isoform 2 of Unconventional myosin-Ib				0.0300734							0.0300734	#DIV/0!	+/-
B0I1T2	MYO1G	MYO1G	Unconventional myosin-Ig				0.00254611							0.00254611	#DIV/0!	+/-
Q9Y4I1	MYO5A	MYO5A	Unconventional myosin-Va				0.000791179							0.000791179	#DIV/0!	+/-
Q9UM54-6	MYO6	MYO6	Isoform 6 of Unconventional myosin-VI				0.00278629							0.00278629	#DIV/0!	+/-
Q9GZZ1	NAA50	NAA50	N-alpha-acetyltransferase 50				0.0149654							0.0149654	#DIV/0!	+/-
P17050	NAGAB	NAGA	Alpha-N-acetylgalactosaminidase				0.0162681	0.0102181						0.0132431	#DIV/0!	+/-
Q86W24	NAL14	NLRP14	NACHT, LRR and PYD domains-containing protein 14				0.00185541							0.00185541	#DIV/0!	+/-
Q9H0A0	NAT10	NAT10	RNA cytidine acetyltransferase				0.0026074							0.0026074	#DIV/0!	+/-
Q09161	NCBP1	NCBP1	Nuclear cap-binding protein subunit 1				0.00249718							0.00249718	#DIV/0!	+/-
P14598	NCF1	NCF1	Neutrophil cytosol factor 1				0.00641693							0.00641693	#DIV/0!	+/-
P19878	NCF2	NCF2	Neutrophil cytosol factor 2				0.0130074							0.0130074	#DIV/0!	+/-
Q15080	NCF4	NCF4	Neutrophil cytosol factor 4				0.0127461							0.0127461	#DIV/0!	+/-
P55160	NCKPL	NCKAP1L	Nck-associated protein 1-like				0.00296422							0.00296422	#DIV/0!	+/-
Q9HCD5	NCOA5	NCOA5	Nuclear receptor coactivator 5				0.00246872							0.00246872	#DIV/0!	+/-
O95182	NDUA7	NDUFA7	NADH dehydrogenase [ubiquinone] 1 alpha subcomplex subunit 7 (NDUA7_HUMAN)					0.00870652						0.00870652	#DIV/0!	+/-
O95168	NDUB4	NDUFB4	NADH dehydrogenase [ubiquinone] 1 beta subcomplex subunit 4 (NDUB4_HUMAN)					0.0156438						0.0156438	#DIV/0!	+/-
Q9Y6M9	NDUB9	NDUFB9	NADH dehydrogenase [ubiquinone] 1 beta subcomplex subunit 9 (NDUB9_HUMAN)					0.0229273						0.0229273	#DIV/0!	+/-
O95298	NDUC2	NDUFC2	NADH dehydrogenase [ubiquinone] 1 subunit C2 (NDUC2_HUMAN)					0.00870652						0.00870652	#DIV/0!	+/-
Q7L592	NDUF7	NDUFAF7	Protein arginine methyltransferase NDUFAF7, mitochondrial				0.00453669							0.00453669	#DIV/0!	+/-
P28331-3	NDUS1	NDUFS1	Isoform 3 of NADH-ubiquinone oxidoreductase 75 kDa subunit, mitochondrial (NDUS1_HUMAN)					0.044426						0.044426	#DIV/0!	+/-
Q9NVZ3	NECP2	NECAP2	Adaptin ear-binding coat-associated protein 2				0.00874491							0.00874491	#DIV/0!	+/-
Q15843	NEDD8	NEDD8	NEDD8				0.016898							0.016898	#DIV/0!	+/-
Q8WX92	NELFB	NELFB	Negative elongation factor B				0.00334574							0.00334574	#DIV/0!	+/-
P08473	NEP	MME	Neprilysin (NEP_HUMAN)					0.00181694						0.00181694	#DIV/0!	+/-
P48681	NEST	NES	Nestin				0.00145619							0.00145619	#DIV/0!	+/-
Q99519	NEUR1	NEU1	Sialidase-1				0.0177209							0.0177209	#DIV/0!	+/-
P12036	NFH	NEFH	Neurofilament heavy polypeptide (NFH_HUMAN)					0.00221953						0.00221953	#DIV/0!	+/-
P19838	NFKB1	NFKB1	Nuclear factor NF-kappa-B p105 subunit				0.00375126							0.00375126	#DIV/0!	+/-
Q00653	NFKB2	NFKB2	Nuclear factor NF-kappa-B p100 subunit				0.00252631							0.00252631	#DIV/0!	+/-
Q8N5V2	NGEF	NGEF	Ephexin-1				0.0022863							0.0022863	#DIV/0!	+/-
Q9BZQ8	NIBA1	NIBAN1	Protein Niban 1				0.00393285							0.00393285	#DIV/0!	+/-
Q96TA1	NIBA2	NIBAN2	Protein Niban 2				0.00566273							0.00566273	#DIV/0!	+/-
O75323	NIPS2	NIPSNAP2	Protein NipSnap homolog 2				0.0121754							0.0121754	#DIV/0!	+/-
Q96D46	NMD3	NMD3	60S ribosomal export protein NMD3 (NMD3_HUMAN)					0.00233722						0.00233722	#DIV/0!	+/-
Q13287	NMI	NMI	N-myc-interactor				0.00862903							0.00862903	#DIV/0!	+/-
Q9HBL8	NMRL1	NMRAL1	NmrA-like family domain-containing protein 1 (NMRL1_HUMAN)					0.00398551						0.00398551	#DIV/0!	+/-
Q5JPE7	NOMO2	NOMO2	Nodal modulator 2				0.0200976							0.0200976	#DIV/0!	+/-
Q9BXD5	NPL	NPL	N-acetylneuraminate lyase				0.0117374							0.0117374	#DIV/0!	+/-
Q9Y639	NPTN	NPTN	Neuroplastin				0.00518834	0.00342771						0.00430802	#DIV/0!	+/-
P15559	NQO1	NQO1	NAD(P)H dehydrogenase [quinone] 1		0.10036		0.0778742							0.0891171	#DIV/0!	+/-
P56975	NRG3	NRG3	Pro-neuregulin-3, membrane-bound isoform (NRG3_HUMAN)					0.00219739						0.00219739	#DIV/0!	+/-
O14786	NRP1	NRP1	Neuropilin-1				0.00518834							0.00518834	#DIV/0!	+/-
Q8WUM0	NU133	NUP133	Nuclear pore complex protein Nup133				0.00316642							0.00316642	#DIV/0!	+/-
Q92621	NU205	NUP205	Nuclear pore complex protein Nup205				0.00347081							0.00347081	#DIV/0!	+/-
Q8TB37	NUBPL	NUBPL	Iron-sulfur cluster transfer protein NUBPL (NUBPL_HUMAN)					0.00476006						0.00476006	#DIV/0!	+/-
Q02818	NUCB1	NUCB1	Nucleobindin-1				0.00334574							0.00334574	#DIV/0!	+/-
Q8NFP7	NUD10	NUDT10	Diphosphoinositol polyphosphate phosphohydrolase 3-alpha (NUD10_HUMAN)					0.00671794						0.00671794	#DIV/0!	+/-
P53370	NUDT6	NUDT6	Nucleoside diphosphate-linked moiety X motif 6 (NUDT6_HUMAN)					0.0123631						0.0123631	#DIV/0!	+/-
P49757	NUMB	NUMB	Protein numb homolog				0.00487701	0.00213357						0.00350529	#DIV/0!	+/-
Q7Z3B4-3	NUP54	NUP54	Isoform 3 of Nucleoporin p54				0.0048407							0.0048407	#DIV/0!	+/-
P29728	OAS2	OAS2	2'-5'-oligoadenylate synthase 2 (OAS2_HUMAN)					0.00171113						0.00171113	#DIV/0!	+/-
Q9Y6K5	OAS3	OAS3	2'-5'-oligoadenylate synthase 3				0.00422695							0.00422695	#DIV/0!	+/-
Q6PK18	OGFD3	OGFOD3	2-oxoglutarate and iron-dependent oxygenase domain-containing protein 3 (OGFD3_HUMAN)					0.00359545						0.00359545	#DIV/0!	+/-
Q9NZT2	OGFR	OGFR	Opioid growth factor receptor				0.0066126							0.0066126	#DIV/0!	+/-
Q6UX06	OLFM4	OLFM4	Olfactomedin-4			0.0750558	0.016898							0.0459769	#DIV/0!	+/-
Q96E52	OMA1	OMA1	Metalloendopeptidase OMA1, mitochondrial				0.00554209							0.00554209	#DIV/0!	+/-
Q969R2	OSBP2	OSBP2	Oxysterol-binding protein 2 (OSBP2_HUMAN)					0.00313517						0.00313517	#DIV/0!	+/-
Q9NPF4	OSGEP	OSGEP	Probable tRNA N6-adenosine threonylcarbamoyltransferase				0.00727831							0.00727831	#DIV/0!	+/-
Q96BN8	OTUL	OTULIN	Ubiquitin thioesterase otulin (OTUL_HUMAN)					0.00327492						0.00327492	#DIV/0!	+/-
Q96RQ9	OXLA	IL4I1	L-amino-acid oxidase				0.00375126							0.00375126	#DIV/0!	+/-
Q32P28	P3H1	P3H1	Prolyl 3-hydroxylase 1				0.00301931							0.00301931	#DIV/0!	+/-
Q9BTU6	P4K2A	PI4K2A	Phosphatidylinositol 4-kinase type 2-alpha				0.00381736							0.00381736	#DIV/0!	+/-
P32322	P5CR1	PYCR1	Pyrroline-5-carboxylate reductase 1, mitochondrial		0.0863886									0.0863886	#DIV/0!	+/-
P14555	PA2GA	PLA2G2A	Phospholipase A2, membrane associated				0.00951107							0.00951107	#DIV/0!	+/-
Q9Y2J8	PADI2	PADI2	Protein-arginine deiminase type-2				0.00632336							0.00632336	#DIV/0!	+/-
Q9UM07	PADI4	PADI4	Protein-arginine deiminase type-4				0.0208552							0.0208552	#DIV/0!	+/-
Q9H074	PAIP1	PAIP1	Polyadenylate-binding protein-interacting protein 1				0.00506705							0.00506705	#DIV/0!	+/-
Q8NC51	PAIRB	SERBP1	Plasminogen activator inhibitor 1 RNA-binding protein				0.00518834							0.00518834	#DIV/0!	+/-
O75914	PAK3	PAK3	Serine/threonine-protein kinase PAK 3				0.00740249							0.00740249	#DIV/0!	+/-
Q8WX93	PALLD	PALLD	Palladin				0.006207							0.006207	#DIV/0!	+/-
Q9NVE7	PANK4	PANK4	4'-phosphopantetheine phosphatase (PANK4_HUMAN)					0.0017313						0.0017313	#DIV/0!	+/-
O43252	PAPS1	PAPSS1	Bifunctional 3'-phosphoadenosine 5'-phosphosulfate synthase 1				0.00453669							0.00453669	#DIV/0!	+/-
Q460N5	PAR14	PARP14	Protein mono-ADP-ribosyltransferase PARP14				0.00251458	0.000668214						0.0015914	#DIV/0!	+/-
Q9UKK3	PARP4	PARP4	Protein mono-ADP-ribosyltransferase PARP4				0.00785313							0.00785313	#DIV/0!	+/-
Q96AQ6	PBIP1	PBXIP1	Pre-B-cell leukemia transcription factor-interacting protein 1				0.00619686							0.00619686	#DIV/0!	+/-
Q7L5N7	PCAT2	LPCAT2	Lysophosphatidylcholine acyltransferase 2				0.00426859							0.00426859	#DIV/0!	+/-
Q15366-4	PCBP2	PCBP2	Isoform 4 of Poly(rC)-binding protein 2			0.168069								0.168069	#DIV/0!	+/-
O14737	PDCD5	PDCD5	Programmed cell death protein 5				0.0115299							0.0115299	#DIV/0!	+/-
O75340-2	PDCD6	PDCD6	Isoform 2 of Programmed cell death protein 6				0.0275034							0.0275034	#DIV/0!	+/-
Q8NCN5	PDPR	PDPR	Pyruvate dehydrogenase phosphatase regulatory subunit, mitochondrial				0.00544921							0.00544921	#DIV/0!	+/-
P16284	PECA1	PECAM1	Platelet endothelial cell adhesion molecule				0.00278629							0.00278629	#DIV/0!	+/-
Q8NDH3	PEPL1	NPEPL1	Probable aminopeptidase NPEPL1				0.00473494							0.00473494	#DIV/0!	+/-
P40855	PEX19	PEX19	Peroxisomal biogenesis factor 19		0.118395									0.118395	#DIV/0!	+/-
P56589	PEX3	PEX3	Peroxisomal biogenesis factor 3		0.0318627		0.00623249							0.0190476	#DIV/0!	+/-
Q01813	PFKAP	PFKP	ATP-dependent 6-phosphofructokinase, platelet type				0.00512698							0.00512698	#DIV/0!	+/-
Q9NXJ5	PGPI	PGPEP1	Pyroglutamyl-peptidase 1 (PGPI_HUMAN)					0.0186012						0.0186012	#DIV/0!	+/-
P48426	PI42A	PIP4K2A	Phosphatidylinositol 5-phosphate 4-kinase type-2 alpha				0.00629278							0.00629278	#DIV/0!	+/-
Q8TBX8	PI42C	PIP4K2C	Phosphatidylinositol 5-phosphate 4-kinase type-2 gamma				0.0066805	0.00288862						0.00478456	#DIV/0!	+/-
P01833	PIGR	PIGR	Polymeric immunoglobulin receptor	0.0664301			0.0470608							0.0567455	#DIV/0!	+/-
Q9GZP4	PITH1	PITHD1	PITH domain-containing protein 1				0.0149654	0.00615541						0.0105604	#DIV/0!	+/-
Q8NHP8	PLBL2	PLBD2	Putative phospholipase B-like 2				0.0101797							0.0101797	#DIV/0!	+/-
Q15149-3	PLEC	PLEC	Isoform 3 of Plectin				0.0248944							0.0248944	#DIV/0!	+/-
P08567	PLEK	PLEK	Pleckstrin				0.00892467							0.00892467	#DIV/0!	+/-
O00168	PLM	FXYD1	Phospholemman (PLM_HUMAN)					0.0123631						0.0123631	#DIV/0!	+/-
Q02809	PLOD1	PLOD1	Procollagen-lysine,2-oxoglutarate 5-dioxygenase 1				0.0120074							0.0120074	#DIV/0!	+/-
O43660	PLRG1	PLRG1	Pleiotropic regulator 1 (PLRG1_HUMAN)					0.00253918						0.00253918	#DIV/0!	+/-
O15162	PLS1	PLSCR1	Phospholipid scramblase 1				0.0206172							0.0206172	#DIV/0!	+/-
O43808	PM34	SLC25A17	Peroxisomal membrane protein PMP34				0.00605834							0.00605834	#DIV/0!	+/-
Q8WZA1	PMGT1	POMGNT1	Protein O-linked-mannose beta-1,2-N-acetylglucosaminyltransferase 1				0.0027509							0.0027509	#DIV/0!	+/-
Q8TCS8	PNPT1	PNPT1	Polyribonucleotide nucleotidyltransferase 1, mitochondrial				0.00375126							0.00375126	#DIV/0!	+/-
Q99575	POP1	POP1	Ribonucleases P/MRP protein subunit POP1				0.00150685							0.00150685	#DIV/0!	+/-
Q15063-2	POSTN	POSTN	Isoform 2 of Periostin			0.135185								0.135185	#DIV/0!	+/-
Q15063	POSTN	POSTN	Periostin		0.0284301		0.0352067	0.00596799						0.0232016	#DIV/0!	+/-
Q15063-3	POSTN	POSTN	Isoform 3 of Periostin				0.0534611							0.0534611	#DIV/0!	+/-
P0CG39	POTEJ	POTEJ	POTE ankyrin domain family member J		0.0175102	0.0240702								0.0207902	#DIV/0!	+/-
P16298	PP2BB	PPP3CB	Serine/threonine-protein phosphatase 2B catalytic subunit beta isoform				0.00410678							0.00410678	#DIV/0!	+/-
P13686	PPA5	ACP5	Tartrate-resistant acid phosphatase type 5				0.00704202							0.00704202	#DIV/0!	+/-
P05186	PPBT	ALPL	Alkaline phosphatase, tissue-nonspecific isozyme				0.00473494							0.00473494	#DIV/0!	+/-
Q08752	PPID	PPID	Peptidyl-prolyl cis-trans isomerase D				0.0046337							0.0046337	#DIV/0!	+/-
Q13427	PPIG	PPIG	Peptidyl-prolyl cis-trans isomerase G				0.00158787							0.00158787	#DIV/0!	+/-
O75688	PPM1B	PPM1B	Protein phosphatase 1B				0.00711906							0.00711906	#DIV/0!	+/-
P49593	PPM1F	PPM1F	Protein phosphatase 1F				0.00799339							0.00799339	#DIV/0!	+/-
O75400	PR40A	PRPF40A	Pre-mRNA-processing factor 40 homolog A				0.00291764							0.00291764	#DIV/0!	+/-
Q9Y2Y8	PRG3	PRG3	Proteoglycan 3 (PRG3_HUMAN)					0.0077849						0.0077849	#DIV/0!	+/-
Q92954	PRG4	PRG4	Proteoglycan 4		0.00630067		0.00379507	0.000830683						0.00364214	#DIV/0!	+/-
Q92954-3	PRG4	PRG4	Isoform C of Proteoglycan 4 (PRG4_HUMAN)					0.000924809						0.000924809	#DIV/0!	+/-
Q92954-2	PRG4	PRG4	Isoform B of Proteoglycan 4				0.00388582	0.000849906						0.00236787	#DIV/0!	+/-
Q8WWY3	PRP31	PRPF31	U4/U6 small nuclear ribonucleoprotein Prp31				0.00692953							0.00692953	#DIV/0!	+/-
Q13523	PRP4B	PRPF4B	Serine/threonine-protein kinase PRP4 homolog				0.00088494							0.00088494	#DIV/0!	+/-
O94906	PRP6	PRPF6	Pre-mRNA-processing factor 6				0.00388582							0.00388582	#DIV/0!	+/-
Q86TP1	PRUN1	PRUNE1	Exopolyphosphatase PRUNE1				0.00573767							0.00573767	#DIV/0!	+/-
O75832	PSD10	PSMD10	26S proteasome non-ATPase regulatory subunit 10				0.0156832							0.0156832	#DIV/0!	+/-
Q14997	PSME4	PSME4	Proteasome activator complex subunit 4				0.00112958							0.00112958	#DIV/0!	+/-
Q8WXF1	PSPC1	PSPC1	Paraspeckle component 1				0.00473494							0.00473494	#DIV/0!	+/-
O95758	PTBP3	PTBP3	Polypyrimidine tract-binding protein 3				0.00696662							0.00696662	#DIV/0!	+/-
Q96EY7	PTCD3	PTCD3	Pentatricopeptide repeat domain-containing protein 3, mitochondrial				0.0027509							0.0027509	#DIV/0!	+/-
[truncated: 2,329 more rows]

## Sheet: HCC up 1.5 (with PA)
Main Accession	Protein	Gene Name	Description	Т1	Т2	Т3	Т4	T6	C1	C2	C3	C4	C6	Average Т	Average C	FC T/C	Cancer prognostics - Liver Hepatocellular Carcinoma (TCGA)	Cancer prognostics - Liver Hepatocellular Carcinoma (validation)
[truncated: 1,627 more rows]

[truncated: 4 more sheets: CONTROL up 1.5 (with PA), HCC 2DE, HCC CONTROL 2DE, TOTAL 2DE]
