# Supplementary material for: Proteoform Patterns in Hepatocellular Carcinoma Tissues: Aspects of Oncomarkers
Source: Proteomes. 2025 Jul 1;13(3):27. doi: 10.3390/proteomes13030027 (PMC12285994; doi:10.3390/proteomes13030027)
Supplement: Supplementary file 1 [file proteomes-13-00027-s001.zip › Supplementary Table S5.xlsx]

## Sheet: ALL PROTEINS
Main Accession	Protein	Gene	Description	2DE HepG2	2DE Liver	FASP HepG2	FASP Liver	2DE HepG2/LIVER	FASP HepG2/LIVER	2DE HCC	2DE CONTROL	FASP HCC	FASP CONTROL	2DE HCC/CONTROL	FASP HCC/CONTROL
P20815	CP3A5	CYP3A5	Cytochrome P450 3A5	#N/A	#N/A	#N/A	#N/A	-/-	-/-	8.90623e-05	0	0.00318372	0.0159518	+/-	0.199584
Q9UHE5	NAT8	NAT8	N-acetyltransferase 8	#N/A	#N/A	#N/A	#N/A	-/-	-/-	0.000293167	0	0.00405899	0.0178626	+/-	0.227234
P52735	VAV2	VAV2	Guanine nucleotide exchange factor VAV2	0.003121	0	0	0	+/-	-/-	0.000152703	0	0.00125544	0.00442227	+/-	0.283891
Q96HA9	PX11C	PEX11G	Peroxisomal membrane protein 11C	#N/A	#N/A	#N/A	#N/A	-/-	-/-	0.000715717	0	0.00388124	0.0122997	+/-	0.315555
P02461	CO3A1	COL3A1	Collagen alpha-1	0	0	0	0.00716017	-/-	-/+	0.000820864	0	0.000791031	0.00207724	+/-	0.380809
Q14151	SAFB2	SAFB2	Scaffold attachment factor B2	0.001048	0	0	0	+/-	-/-	6.20524e-05	0	0.000533278	0.00123363	+/-	0.432282
P07305	H10	H1-0	Histone H1.0	0.005567	0.00101007	0	0	5.51151	-/-	0.00105626	0	0.00751963	0.0154034	+/-	0.488181
Q15043	S39AE	SLC39A14	Metal cation symporter ZIP14	0	0	0	0.0646035	-/-	-/+	0.00234715	0	0.0118224	0.0216239	+/-	0.546729
Q9H553	ALG2	ALG2	Alpha-1,3/1,6-mannosyltransferase ALG2	0.004325	0	0	0	+/-	-/-	0.000133714	0	0.00185132	0.00289031	+/-	0.640524
P46379	BAG6	BAG6	Large proline-rich protein BAG6	0.007946	0	0	0	+/-	-/-	0.00045601	0	0.00136532	0.00211873	+/-	0.644403
P13807	GYS1	GYS1	Glycogen [starch] synthase, muscle	#N/A	#N/A	#N/A	#N/A	-/-	-/-	0.00015219	0	0.00116704	0.00180654	+/-	0.646008
Q5VYK3	ECM29	ECPAS	Proteasome adapter and scaffold protein ECM29	0.001132	0	0	0	+/-	-/-	6.62411e-05	0	0.000928088	0.00143232	+/-	0.647961
O75116	ROCK2	ROCK2	Rho-associated protein kinase 2	0.000719	0	0.00541337	0	+/-	+/-	4.56843e-05	0	0.000419392	0.00064306	+/-	0.652183
P21439	MDR3	ABCB4	Phosphatidylcholine translocator ABCB4	#N/A	#N/A	#N/A	#N/A	-/-	-/-	0.000147071	0	0.00101514	0.00138808	+/-	0.731326
Q9NQC3-2	RTN4	RTN4	Isoform B of Reticulon-4	#N/A	#N/A	#N/A	#N/A	-/-	-/-	0.00197716	0	0.0112235	0.0138772	+/-	0.80877
O95486	SC24A	SEC24A	Protein transport protein Sec24A	0.002843	0	0	0	+/-	-/-	0.00197338	0	0.00735077	0.00854642	+/-	0.860099
P16403	H12	H1-2	Histone H1.2	0.002792	0.0220361	0	0	0.126701	-/-	0.00198384	0	0.00842348	0.00956369	+/-	0.880776
P11166	GTR1	SLC2A1	Solute carrier family 2, facilitated glucose transporter member 1	0.003728	0	0.140016	0	+/-	+/-	0.000799511	0	0.00623815	0.00667875	+/-	0.93403
P62979	RS27A	RPS27A	Ubiquitin-40S ribosomal protein S27a	0.021491	0.00164168	0.176881	0	13.0908	+/-	0.000251506	0	0.0267126	0.0276693	+/-	0.965422
P08195	4F2	SLC3A2	4F2 cell-surface antigen heavy chain	0.010694	0	0.10492	0	+/-	+/-	0.000606261	0	0.00261859	0.00266226	+/-	0.9836
P09132	SRP19	SRP19	Signal recognition particle 19 kDa protein	0.002624	0	0	0	+/-	-/-	0.000787587	0	0.00343038	0.00348758	+/-	0.9836
Q9H1E5	TMX4	TMX4	Thioredoxin-related transmembrane protein 4	#N/A	#N/A	#N/A	#N/A	-/-	-/-	0.00190345	0	0.00516108	0.00524713	+/-	0.9836
P11217	PYGM	PYGM	Glycogen phosphorylase, muscle form	0.001239	0	0	0	+/-	-/-	0.000417478	0	0.00559453	0.00568781	+/-	0.9836
P33151	CADH5	CDH5	Cadherin-5	#N/A	#N/A	#N/A	#N/A	-/-	-/-	0.000224082	0	0.00121517	0.00123543	+/-	0.9836
P46734	MP2K3	MAP2K3	Dual specificity mitogen-activated protein kinase kinase 3	0.003663	0	0	0	+/-	-/-	0.000152921	0	0.00326191	0.0033163	+/-	0.9836
P61513	RL37A	RPL37A	60S ribosomal protein L37a	0.003285	0	0	0	+/-	-/-	0.00170611	0	0.00672216	0.00683424	+/-	0.9836
Q13616	CUL1	CUL1	Cullin-1	#N/A	#N/A	#N/A	#N/A	-/-	-/-	9.42453e-05	0	0.00130486	0.00132661	+/-	0.9836
Q92878	RAD50	RAD50	DNA repair protein RAD50	#N/A	#N/A	#N/A	#N/A	-/-	-/-	9.9712e-05	0	0.000384704	0.000391118	+/-	0.9836
Q96PC5	MIA2	MIA2	Melanoma inhibitory activity protein 2	#N/A	#N/A	#N/A	#N/A	-/-	-/-	0.00044778	0	0.000910558	0.000925741	+/-	0.9836
A0A0C4DH38	HV551	IGHV5-51	Immunoglobulin heavy variable 5-51	#N/A	#N/A	#N/A	#N/A	-/-	-/-	0.00857483	0	0.0221524	0.0225217	+/-	0.9836
O95249	GOSR1	GOSR1	Golgi SNAP receptor complex member 1	0.00441	0	0	0	+/-	-/-	0.000147971	0	0.00254333	0.00258573	+/-	0.9836
P18827	SDC1	SDC1	Syndecan-1	#N/A	#N/A	#N/A	#N/A	-/-	-/-	0.000306205	0	0.00841339	0.00855367	+/-	0.9836
P51531	SMCA2	SMARCA2	Probable global transcription activator SNF2L2	#N/A	#N/A	#N/A	#N/A	-/-	-/-	0.000186858	0	0.000404052	0.000410789	+/-	0.9836
Q08397	LOXL1	LOXL1	Lysyl oxidase homolog 1	#N/A	#N/A	#N/A	#N/A	-/-	-/-	0.000110013	0	0.00508229	0.00516703	+/-	0.9836
Q13098	CSN1	GPS1	COP9 signalosome complex subunit 1	0.00696	0.00104537	0	0	6.65792	-/-	0.000110565	0	0.00234141	0.00238044	+/-	0.9836
Q14980	NUMA1	NUMA1	Nuclear mitotic apparatus protein 1	0.001787	0	0	0	+/-	-/-	0.000601994	0	0.000291931	0.000296798	+/-	0.9836
Q6UWY5	OLFL1	OLFML1	Olfactomedin-like protein 1	#N/A	#N/A	#N/A	#N/A	-/-	-/-	0.000935134	0	0.00211724	0.00215254	+/-	0.9836
Q9NQT8	KI13B	KIF13B	Kinesin-like protein KIF13B	0.000197	0	0	0	+/-	-/-	2.35078e-05	0	0.000816612	0.000830228	+/-	0.9836
Q9UNS2	CSN3	COPS3	COP9 signalosome complex subunit 3	0.004244	0.000535115	0	0	7.931	-/-	0.000676221	0	0.00254333	0.00258573	+/-	0.9836
O43865	SAHH2	AHCYL1	S-adenosylhomocysteine hydrolase-like protein 1	0.004138	0.000475838	0	0	8.69623	-/-	0.000791988	0	0.00569701	0.005792	+/-	0.9836
P30566	PUR8	ADSL	Adenylosuccinate lyase	0.006484	0.000492631	0	0	13.162	-/-	0.000479303	0	0.00405899	0.00412667	+/-	0.9836
P62910	RL32	RPL32	60S ribosomal protein L32	0	0	0	0.0260116	-/-	-/+	0.000737474	0	0.017025	0.0147922	+/-	1.15095
Q9BW92	SYTM	TARS2	Threonine--tRNA ligase, mitochondrial	0.002455	0.000660356	0	0	3.71769	-/-	0.000497002	0	0.00453333	0.00388917	+/-	1.16563
O95470	SGPL1	SGPL1	Sphingosine-1-phosphate lyase 1	0.000647	0	0	0	+/-	-/-	0.00104972	0	0.00504926	0.00432468	+/-	1.16754
Q8NE71	ABCF1	ABCF1	ATP-binding cassette sub-family F member 1	0.008381	0.000276583	0.0340083	0	30.302	+/-	0.00115587	0	0.00200523	0.00168466	+/-	1.19029
Q14498	RBM39	RBM39	RNA-binding protein 39	0.006413	0	0.0127137	0	+/-	+/-	0.00169812	0	0.00310919	0.00260068	+/-	1.19553
Q00325-2	MPCP	SLC25A3	Isoform B of Phosphate carrier protein, mitochondrial	#N/A	#N/A	#N/A	#N/A	-/-	-/-	0.00489908	0	0.0760416	0.0620541	+/-	1.22541
Q9HCE1	MOV10	MOV10	Helicase MOV-10	0.002614	0	0	0	+/-	-/-	0.000153536	0	0.00182082	0.0014674	+/-	1.24085
Q6JQN1	ACD10	ACAD10	Acyl-CoA dehydrogenase family member 10	0	0.000994741	0	0	-/+	-/-	0.000787395	0	0.0020205	0.00162674	+/-	1.24206
P84098	RL19	RPL19	60S ribosomal protein L19	0	0	0	0.0338638	-/-	-/+	0.000358919	0	0.00749245	0.00572199	+/-	1.30941
Q92608	DOCK2	DOCK2	Dedicator of cytokinesis protein 2	#N/A	#N/A	#N/A	#N/A	-/-	-/-	2.89189e-05	0	0.000809136	0.000613774	+/-	1.3183
Q6PGP7	TTC37	TTC37	Tetratricopeptide repeat protein 37	#N/A	#N/A	#N/A	#N/A	-/-	-/-	0.000108443	0	0.00100743	0.000763233	+/-	1.31994
P42229	STA5A	STAT5A	Signal transducer and activator of transcription 5A	#N/A	#N/A	#N/A	#N/A	-/-	-/-	0.00012834	0	0.00240506	0.00180654	+/-	1.33131
P22694	KAPCB	PRKACB	cAMP-dependent protein kinase catalytic subunit beta	#N/A	#N/A	#N/A	#N/A	-/-	-/-	0.000350998	0	0.00379806	0.00282972	+/-	1.34221
Q10567-3	AP1B1	AP1B1	Isoform C of AP-1 complex subunit beta-1	0.004607	0.00130453	0.0270053	0	3.53155	+/-	0.000221651	0	0.015603	0.011571	+/-	1.34845
P84085	ARF5	ARF5	ADP-ribosylation factor 5	0.007298	0.00166556	0	0	4.38172	-/-	0.00885108	0	0.0572036	0.0421836	+/-	1.35606
Q9H0U3	MAGT1	MAGT1	Magnesium transporter protein 1	0	0	0	0.0244255	-/-	-/+	0.0021244	0	0.00577636	0.0042566	+/-	1.35703
P14735	IDE	IDE	Insulin-degrading enzyme	0.000775	0.00116521	0.0100308	0	0.665115	+/-	0.000345957	0	0.00286041	0.00203559	+/-	1.4052
Q96QE3	ATAD5	ATAD5	ATPase family AAA domain-containing protein 5	#N/A	#N/A	#N/A	#N/A	-/-	-/-	0.000272959	0	0.000443974	0.000299769	+/-	1.48105
Q29RF7	PDS5A	PDS5A	Sister chromatid cohesion protein PDS5 homolog A	0.000257	0	0	0	+/-	-/-	9.55339e-05	0	0.000795779	0.000535704	+/-	1.48548
P52948	NUP98	NUP98	Nuclear pore complex protein Nup98-Nup96	0.002749	0	0	0	+/-	-/-	0.000196312	0	0.00094294	0.000633985	+/-	1.48732
Q6P1N0	C2D1A	CC2D1A	Coiled-coil and C2 domain-containing protein 1A	#N/A	#N/A	#N/A	#N/A	-/-	-/-	8.00631e-05	0	0.0011085	0.000744267	+/-	1.48938
O43847	NRDC	NRDC	Nardilysin	#N/A	#N/A	#N/A	#N/A	-/-	-/-	5.71335e-05	0	0.00119869	0.00080422	+/-	1.4905
O95197	RTN3	RTN3	Reticulon-3	#N/A	#N/A	#N/A	#N/A	-/-	-/-	0.000136211	0	0.00143165	0.000958662	+/-	1.49338
O75027	ABCB7	ABCB7	ATP-binding cassette sub-family B member 7, mitochondrial	#N/A	#N/A	#N/A	#N/A	-/-	-/-	0.000623899	0	0.00173055	0.00115597	+/-	1.49704
Q9NRW7	VPS45	VPS45	Vacuolar protein sorting-associated protein 45	#N/A	#N/A	#N/A	#N/A	-/-	-/-	0.000194899	0	0.00199019	0.00132661	+/-	1.5002
Q16630	CPSF6	CPSF6	Cleavage and polyadenylation specificity factor subunit 6	0.014143	0	0.0190977	0	+/-	+/-	0.00057826	0	0.00226159	0.00150423	+/-	1.50348
Q13618	CUL3	CUL3	Cullin-3	0.000387	0	0	0	+/-	-/-	0.000210485	0	0.00247226	0.00164159	+/-	1.50602
Q9NXR7	BABA2	BABAM2	BRISC and BRCA1-A complex member 2	0.00136	0.00140847	0	0	0.965585	-/-	0.000998187	0	0.00432288	0.00282972	+/-	1.52767
O60841	IF2P	EIF5B	Eukaryotic translation initiation factor 5B	0.001057	0.000122555	0.00498733	0	8.62471	+/-	4.2071e-05	0	0.000980601	0.000592198	+/-	1.65587
Q9UQE7	SMC3	SMC3	Structural maintenance of chromosomes protein 3	0.002575	0	0	0	+/-	-/-	0.000303083	0	0.00108138	0.000652398	+/-	1.65754
P11387	TOP1	TOP1	DNA topoisomerase 1	0.004714	0	0.0136246	0	+/-	+/-	0.000406357	0	0.00132839	0.00079945	+/-	1.66163
P42285	MTREX	MTREX	Exosome RNA helicase MTR4	0.00134	0	0	0	+/-	-/-	4.9206e-05	0	0.0017488	0.00104811	+/-	1.66852
P30419	NMT1	NMT1	Glycylpeptide N-tetradecanoyltransferase 1	0.015463	0	0	0	+/-	-/-	0.0006228	0	0.00689567	0.00412667	+/-	1.671
Q9NVP1	DDX18	DDX18	ATP-dependent RNA helicase DDX18	0.006112	0	0	0	+/-	-/-	6.33726e-05	0	0.00226933	0.00135325	+/-	1.67695
P26572	MGAT1	MGAT1	Alpha-1,3-mannosyl-glycoprotein 2-beta-N-acetylglucosaminyltransferase	#N/A	#N/A	#N/A	#N/A	-/-	-/-	0.00091806	0	0.00465569	0.00271583	+/-	1.71428
Q6PI48	SYDM	DARS2	Aspartate--tRNA ligase, mitochondrial	0.003473	0.00249471	0	0	1.39215	-/-	0.00203465	0	0.00474099	0.00262344	+/-	1.80717
P55899	FCGRN	FCGRT	IgG receptor FcRn large subunit p51	0	0.00145085	0	0	-/+	-/-	0.00180286	0	0.0136496	0.00701065	+/-	1.94699
P68032	ACTC	ACTC1	Actin, alpha cardiac muscle 1	0.079239	0.0752591	0	0	1.05288	-/-	0.127115	0	0.212088	0.106686	+/-	1.98796
Q8IY17	PLPL6	PNPLA6	Patatin-like phospholipase domain-containing protein 6	0.000436	0	0	0	+/-	-/-	0.000493563	0	0.00119869	0.000600109	+/-	1.99746
P00533	EGFR	EGFR	Epidermal growth factor receptor	#N/A	#N/A	#N/A	#N/A	-/-	-/-	0.000826499	0	0.00150475	0.000750483	+/-	2.00504
P52790	HXK3	HK3	Hexokinase-3	#N/A	#N/A	#N/A	#N/A	-/-	-/-	0.00144855	0	0.00926246	0.00460892	+/-	2.00968
P23634	AT2B4	ATP2B4	Plasma membrane calcium-transporting ATPase 4	#N/A	#N/A	#N/A	#N/A	-/-	-/-	0.000558404	0	0.00206774	0.00102422	+/-	2.01884
Q07075	AMPE	ENPEP	Glutamyl aminopeptidase	#N/A	#N/A	#N/A	#N/A	-/-	-/-	0.0005471	0	0.0020922	0.00103603	+/-	2.01943
Q08945	SSRP1	SSRP1	FACT complex subunit SSRP1	0.009323	0	0.0512237	0	+/-	+/-	0.000597333	0	0.00240506	0.0011865	+/-	2.02702
Q15437	SC23B	SEC23B	Protein transport protein Sec23B	0	0.00173476	0	0	-/+	-/-	0.000535165	0	0.0104223	0.00513344	+/-	2.03028
O94886	CSCL1	TMEM63A	CSC1-like protein 1	#N/A	#N/A	#N/A	#N/A	-/-	-/-	0.00139545	0	0.00282777	0.00138808	+/-	2.03718
P51812	KS6A3	RPS6KA3	Ribosomal protein S6 kinase alpha-3	0.036327	0	0.0555121	0	+/-	+/-	0.000150678	0	0.00330246	0.00161215	+/-	2.04848
P50895	BCAM	BCAM	Basal cell adhesion molecule	0.025492	0	0.0655074	0	+/-	+/-	0.00438025	0	0.00343038	0.00167213	+/-	2.05151
Q9Y2Z4	SYYM	YARS2	Tyrosine--tRNA ligase, mitochondrial	0.003329	0.000352604	0	0	9.44118	-/-	0.000890318	0	0.00349812	0.00170382	+/-	2.0531
Q96KA5	CLP1L	CLPTM1L	Cleft lip and palate transmembrane protein 1-like protein	#N/A	#N/A	#N/A	#N/A	-/-	-/-	0.000125812	0	0.00364194	0.00177095	+/-	2.05649
Q05682-3	CALD1	CALD1	Isoform 3 of Caldesmon	0.003686	0	0	0	+/-	-/-	0.00109713	0	0.00421333	0.00203559	+/-	2.06983
Q7L576	CYFP1	CYFIP1	Cytoplasmic FMR1-interacting protein 1	#N/A	#N/A	#N/A	#N/A	-/-	-/-	0.000512318	0	0.00474099	0.00227712	+/-	2.08201
O96005	CLPT1	CLPTM1	Cleft lip and palate transmembrane protein 1	0	0	0	0.0138563	-/-	-/+	0.000110565	0	0.00496851	0.00238044	+/-	2.08722
P46063	RECQ1	RECQL	ATP-dependent DNA helicase Q1	0.002323	0.000239228	0	0	9.71041	-/-	0.00142052	0	0.00496851	0.00238044	+/-	2.08722
Q15629	TRAM1	TRAM1	Translocating chain-associated membrane protein 1	#N/A	#N/A	#N/A	#N/A	-/-	-/-	0.000338223	0	0.00496851	0.00238044	+/-	2.08722
Q8N6H7	ARFG2	ARFGAP2	ADP-ribosylation factor GTPase-activating protein 2	0.004337	0.00045269	0	0	9.58051	-/-	0.000740902	0	0.00628687	0.0029698	+/-	2.11693
Q9NUQ7	UFSP2	UFSP2	Ufm1-specific protease 2	0	0.00133971	0	0	-/+	-/-	0.000907936	0	0.00689567	0.00323681	+/-	2.13039
P05154	IPSP	SERPINA5	Plasma serine protease inhibitor	#N/A	#N/A	#N/A	#N/A	-/-	-/-	0.00699586	0	0.00707831	0.0033163	+/-	2.1344
Q15631	TSN	TSN	Translin	#N/A	#N/A	#N/A	#N/A	-/-	-/-	0.00119025	0	0.00717329	0.00335753	+/-	2.13648
Q9HD45	TM9S3	TM9SF3	Transmembrane 9 superfamily member 3	#N/A	#N/A	#N/A	#N/A	-/-	-/-	0.00123664	0	0.00834788	0.00386139	+/-	2.16188
P02462	CO4A1	COL4A1	Collagen alpha-1	0	0.00161788	0	0.0154983	-/+	-/+	0.000186944	0	0.0115557	0.00524091	+/-	2.20491
Q07812	BAX	BAX	Apoptosis regulator BAX	0.002299	0	0	0	+/-	-/-	0.000539822	0	0.0105638	0.00478352	+/-	2.20838
O75165	DJC13	DNAJC13	DnaJ homolog subfamily C member 13	#N/A	#N/A	#N/A	#N/A	-/-	-/-	5.15335e-05	0	0.00165842	0.000732138	+/-	2.26517
Q8NF91	SYNE1	SYNE1	Nesprin-1	#N/A	#N/A	#N/A	#N/A	-/-	-/-	1.46846e-05	0	0.000184183	8.09605e-05	+/-	2.27498
O60879	DIAP2	DIAPH2	Protein diaphanous homolog 2	#N/A	#N/A	#N/A	#N/A	-/-	-/-	0.000171167	0	0.00211724	0.000895005	+/-	2.36562
Q03001	DYST	DST	Dystonin	#N/A	#N/A	#N/A	#N/A	-/-	-/-	8.95335e-05	0	0.000242702	9.83275e-05	+/-	2.4683
A2RRP1	NBAS	NBAS	Neuroblastoma-amplified sequence	#N/A	#N/A	#N/A	#N/A	-/-	-/-	0.000267463	0	0.000919399	0.00036865	+/-	2.49396
P13727	PRG2	PRG2	Bone marrow proteoglycan	#N/A	#N/A	#N/A	#N/A	-/-	-/-	0.00464844	0	0.0149598	0.00593697	+/-	2.51978
P20020	AT2B1	ATP2B1	Plasma membrane calcium-transporting ATPase 1	#N/A	#N/A	#N/A	#N/A	-/-	-/-	0.000432697	0	0.00172156	0.000682115	+/-	2.52386
Q9BZF1	OSBL8	OSBPL8	Oxysterol-binding protein-related protein 8	#N/A	#N/A	#N/A	#N/A	-/-	-/-	0.000144575	0	0.0020205	0.000797086	+/-	2.53486
Q93034	CUL5	CUL5	Cullin-5	0.000387	0	0	0	+/-	-/-	0.000178563	0	0.00203914	0.00080422	+/-	2.53555
Q92888	ARHG1	ARHGEF1	Rho guanine nucleotide exchange factor 1	0.004474	0	0	0	+/-	-/-	5.92548e-05	0	0.00211724	0.000834081	+/-	2.53841
Q03518	TAP1	TAP1	Antigen peptide transporter 1	#N/A	#N/A	#N/A	#N/A	-/-	-/-	0.000714721	0	0.00413472	0.00158375	+/-	2.61072
Q92542	NICA	NCSTN	Nicastrin	#N/A	#N/A	#N/A	#N/A	-/-	-/-	0.00447382	0	0.00421333	0.00161215	+/-	2.61348
Q9NR12	PDLI7	PDLIM7	PDZ and LIM domain protein 7	0.001888	0	0	0	+/-	-/-	0.00103416	0	0.00520139	0.00196443	+/-	2.64778
Q8N766	EMC1	EMC1	ER membrane protein complex subunit 1	0.000466	0	0	0	+/-	-/-	0.0015853	0	0.00526305	0.00198613	+/-	2.6499
P48651	PTSS1	PTDSS1	Phosphatidylserine synthase 1	#N/A	#N/A	#N/A	#N/A	-/-	-/-	0.000313342	0	0.00589121	0.00220533	+/-	2.67135
P04839	CY24B	CYBB	Cytochrome b-245 heavy chain	#N/A	#N/A	#N/A	#N/A	-/-	-/-	0.00144101	0	0.0112235	0.00412667	+/-	2.71974
Q9BUN8	DERL1	DERL1	Derlin-1	#N/A	#N/A	#N/A	#N/A	-/-	-/-	0.00218351	0	0.0257598	0.00912625	+/-	2.8226
P35555	FBN1	FBN1	Fibrillin-1	0	0.000251048	0	0.0492795	-/+	-/+	0.00214324	0	0.0490456	0.0172395	+/-	2.84496
P19367	HXK1	HK1	Hexokinase-1	#N/A	#N/A	#N/A	#N/A	-/-	-/-	0.00365925	0	0.00597033	0.00198175	+/-	3.01266
Q9Y2T2	AP3M1	AP3M1	AP-3 complex subunit mu-1	0	0.00149683	0	0	-/+	-/-	0.000164751	0	0.0108838	0.00358001	+/-	3.04016
Q8TEM1	PO210	NUP210	Nuclear pore membrane glycoprotein 210	0.000619	0	0	0	+/-	-/-	0.0018926	0	0.00193222	0.000633985	+/-	3.04773
Q15020	SART3	SART3	Squamous cell carcinoma antigen recognized by T-cells 3	0.001333	0	0	0	+/-	-/-	0.000296418	0	0.00210048	0.000687333	+/-	3.05598
P15907	SIAT1	ST6GAL1	Beta-galactoside alpha-2,6-sialyltransferase 1	0.000886	0	0	0	+/-	-/-	0.00573827	0	0.0207681	0.00673268	+/-	3.08467
O94832	MYO1D	MYO1D	Unconventional myosin-Id	0.000445	0	0	0	+/-	-/-	4.35047e-05	0	0.00286335	0.000925741	+/-	3.09304
Q86TI2	DPP9	DPP9	Dipeptidyl peptidase 9	#N/A	#N/A	#N/A	#N/A	-/-	-/-	0.000240189	0	0.0035213	0.00112698	+/-	3.12454
Q8N1F7	NUP93	NUP93	Nuclear pore complex protein Nup93	0.001922	0	0.0125735	0	+/-	+/-	0.00185143	0	0.00478974	0.00150423	+/-	3.18417
P41240	CSK	CSK	Tyrosine-protein kinase CSK	0	0.00184746	0	0	-/+	-/-	0.0011225	0	0.00547951	0.00170382	+/-	3.21601
Q9UP52	TFR2	TFR2	Transferrin receptor protein 2	#N/A	#N/A	#N/A	#N/A	-/-	-/-	0.00445694	0	0.0217656	0.00649303	+/-	3.35215
Q6PIU2	NCEH1	NCEH1	Neutral cholesterol ester hydrolase 1	#N/A	#N/A	#N/A	#N/A	-/-	-/-	0.00142051	0	0.00897658	0.00266226	+/-	3.37179
O15260	SURF4	SURF4	Surfeit locus protein 4	0.002428	0	0	0.0899467	+/-	-/+	0.00676817	0	0.162643	0.0479485	+/-	3.39205
P08246	ELNE	ELANE	Neutrophil elastase	#N/A	#N/A	#N/A	#N/A	-/-	-/-	0.0319296	0	0.133776	0.039336	+/-	3.40087
Q9UHB9	SRP68	SRP68	Signal recognition particle subunit SRP68	0.010446	0.000216906	0	0	48.159	-/-	0.000187638	0	0.00747969	0.00215254	+/-	3.47482
P55265	DSRAD	ADAR	Double-stranded RNA-specific adenosine deaminase	0.007948	0	0	0	+/-	-/-	0.000485544	0	0.00210286	0.000588321	+/-	3.57434
Q12965	MYO1E	MYO1E	Unconventional myosin-Ie	#N/A	#N/A	#N/A	#N/A	-/-	-/-	0.000209941	0	0.00232383	0.000647695	+/-	3.58785
O95487	SC24B	SEC24B	Protein transport protein Sec24B	0.000563	0	0	0	+/-	-/-	0.000560456	0	0.00649332	0.00178266	+/-	3.64249
Q6P2Q9	PRP8	PRPF8	Pre-mRNA-processing-splicing factor 8	0.002686	0	0	0	+/-	-/-	0.000258847	0	0.00291575	0.000781828	+/-	3.7294
Q709C8	VP13C	VPS13C	Vacuolar protein sorting-associated protein 13C	#N/A	#N/A	#N/A	#N/A	-/-	-/-	6.45566e-05	0	0.00125826	0.000328245	+/-	3.83329
Q92544	TM9S4	TM9SF4	Transmembrane 9 superfamily member 4	0	0	0.0675998	0	-/-	+/-	0.00164842	0	0.00667416	0.00173674	+/-	3.84293
P54802	ANAG	NAGLU	Alpha-N-acetylglucosaminidase	#N/A	#N/A	#N/A	#N/A	-/-	-/-	0.00073403	0	0.0126816	0.00329606	+/-	3.84751
Q92604	LGAT1	LPGAT1	Acyl-CoA:lysophosphatidylglycerol acyltransferase 1	#N/A	#N/A	#N/A	#N/A	-/-	-/-	0.00278038	0	0.0253094	0.00632464	+/-	4.00171
Q7L014	DDX46	DDX46	Probable ATP-dependent RNA helicase DDX46	0.003562	0	0	0	+/-	-/-	0.000179191	0	0.00184168	0.000452134	+/-	4.0733
Q9Y3U8	RL36	RPL36	60S ribosomal protein L36	0	0.00254457	0	0	-/+	-/-	0.000489906	0	0.0128243	0.00292159	+/-	4.38948
O00116	ADAS	AGPS	Alkyldihydroxyacetonephosphate synthase, peroxisomal	#N/A	#N/A	#N/A	#N/A	-/-	-/-	0.00125801	0	0.00854752	0.00188218	+/-	4.54128
Q9UM54	MYO6	MYO6	Unconventional myosin-VI	#N/A	#N/A	#N/A	#N/A	-/-	-/-	0.00058321	0	0.00209495	0.00045442	+/-	4.61016
Q8IXQ6	PARP9	PARP9	Protein mono-ADP-ribosyltransferase PARP9	#N/A	#N/A	#N/A	#N/A	-/-	-/-	0.000211071	0	0.00478183	0.000990358	+/-	4.82839
P06681	CO2	C2	Complement C2	#N/A	#N/A	#N/A	#N/A	-/-	-/-	0.00141344	0	0.00629923	0.00127036	+/-	4.95863
Q99715	COCA1	COL12A1	Collagen alpha-1 (XII) chain	#N/A	#N/A	#N/A	#N/A	-/-	-/-	0.000865676	0	0.00260894	0.000471924	+/-	5.52831
P07948	LYN	LYN	Tyrosine-protein kinase Lyn	#N/A	#N/A	#N/A	#N/A	-/-	-/-	0.00100562	0	0.00773322	0.00136697	+/-	5.65721
P11413	G6PD	G6PD	Glucose-6-phosphate 1-dehydrogenase	0.090297	0.000327755	0.196048	0	275.502	+/-	0.0136107	0	0.0260181	0.00420366	+/-	6.18938
O00160	MYO1F	MYO1F	Unconventional myosin-If	#N/A	#N/A	#N/A	#N/A	-/-	-/-	0.000711077	0	0.00604773	0.000965529	+/-	6.26365
Q9UKG9	OCTC	CROT	Peroxisomal carnitine O-octanoyltransferase	#N/A	#N/A	#N/A	#N/A	-/-	-/-	0.000188491	0	0.00836565	0.00132661	+/-	6.30602
Q9NZM1	MYOF	MYOF	Myoferlin	#N/A	#N/A	#N/A	#N/A	-/-	-/-	0.00078004	0	0.00347525	0.000548793	+/-	6.33253
P21283	VATC1	ATP6V1C1	V-type proton ATPase subunit C 1	0.000868	0.000573581	0	0	1.5133	-/-	0.000522142	0	0.0114421	0.00180654	+/-	6.3337
P57088	TMM33	TMEM33	Transmembrane protein 33	#N/A	#N/A	#N/A	#N/A	-/-	-/-	0.00462105	0	0.0369486	0.00454258	+/-	8.13384
P04216	THY1	THY1	Thy-1 membrane glycoprotein	#N/A	#N/A	#N/A	#N/A	-/-	-/-	0.00639184	0	0.0714643	0.00650663	+/-	10.9833
P11215	ITAM	ITGAM	Integrin alpha-M	#N/A	#N/A	#N/A	#N/A	-/-	-/-	0.0123184	0	0.0223883	0.000866245	+/-	25.8452
A0A075B6H7	KV37	IGKV3-7	Probable non-functional immunoglobulin kappa variable 3-7	#N/A	#N/A	#N/A	#N/A	-/-	-/-	0.00207809	0	0	0	+/-	-/-
A0A075B6I0	LV861	IGLV8-61	Immunoglobulin lambda variable 8-61	#N/A	#N/A	#N/A	#N/A	-/-	-/-	0.0075402	0	0	0	+/-	-/-
A0A075B6I9	LV746	IGLV7-46	Immunoglobulin lambda variable 7-46	#N/A	#N/A	#N/A	#N/A	-/-	-/-	0.0037701	0	0	0	+/-	-/-
A0A075B6K4	LV310	IGLV3-10	Immunoglobulin lambda variable 3-10	#N/A	#N/A	#N/A	#N/A	-/-	-/-	0.00696247	0	0	0	+/-	-/-
A0A075B6S2	KVD29	IGKV2D-29	Immunoglobulin kappa variable 2D-29	#N/A	#N/A	#N/A	#N/A	-/-	-/-	0.00582224	0	0	0	+/-	-/-
A0A0A0MS15	HV349	IGHV3-49	Immunoglobulin heavy variable 3-49	#N/A	#N/A	#N/A	#N/A	-/-	-/-	0.00203196	0	0	0	+/-	-/-
A0A0B4J1V0	HV315	IGHV3-15	Immunoglobulin heavy variable 3-15	#N/A	#N/A	#N/A	#N/A	-/-	-/-	0.000589172	0	0	0	+/-	-/-
A0A0B4J2H0	HV69D	IGHV1-69D	Immunoglobulin heavy variable 1-69D	#N/A	#N/A	#N/A	#N/A	-/-	-/-	0.001666	0	0	0	+/-	-/-
A0A0C4DH24	KV621	IGKV6-21	Immunoglobulin kappa variable 6-21	#N/A	#N/A	#N/A	#N/A	-/-	-/-	0.00194075	0	0	0	+/-	-/-
A0A0C4DH31	HV118	IGHV1-18	Immunoglobulin heavy variable 1-18	#N/A	#N/A	#N/A	#N/A	-/-	-/-	0.00236409	0	0	0	+/-	-/-
A0A0C4DH34	HV428	IGHV4-28	Immunoglobulin heavy variable 4-28	#N/A	#N/A	#N/A	#N/A	-/-	-/-	0.003332	0	0	0	+/-	-/-
A0A0C4DH35	HV335	IGHV3-35	Probable non-functional immunoglobulin heavy variable 3-35	#N/A	#N/A	#N/A	#N/A	-/-	-/-	0.0037701	0	0	0	+/-	-/-
A0A0C4DH67	KV108	IGKV1-8	Immunoglobulin kappa variable 1-8	#N/A	#N/A	#N/A	#N/A	-/-	-/-	0.000745878	0	0	0	+/-	-/-
A0A1B0GTQ4	MYMX	MYMX	Protein myomixer	#N/A	#N/A	#N/A	#N/A	-/-	-/-	0.00127159	0	0	0	+/-	-/-
A4UGR9-4	XIRP2	XIRP2	Isoform 4 of Xin actin-binding repeat-containing protein 2	#N/A	#N/A	#N/A	#N/A	-/-	-/-	0.00134427	0	0	0	+/-	-/-
A6ZKI3	RTL8C	RTL8C	Retrotransposon Gag-like protein 8C	#N/A	#N/A	#N/A	#N/A	-/-	-/-	0.000539822	0	0	0	+/-	-/-
A8K0Z3	WASH1	WASHC1	WASH complex subunit 1	#N/A	#N/A	#N/A	#N/A	-/-	-/-	0.000139557	0	0	0	+/-	-/-
B2RXH8	HNRC2	HNRNPCL2	Heterogeneous nuclear ribonucleoprotein C-like 2	0.002629	0.000625946	0	0.0295258	4.20004	-/+	0.00916982	0	0	0	+/-	-/-
E9PQ53	NDUCR	NDUFC2-KCTD14	NADH dehydrogenase [ubiquinone] 1 subunit C2, isoform 2	0.002917	0	0	0	+/-	-/-	0.000862434	0	0	0	+/-	-/-
O00115	DNS2A	DNASE2	Deoxyribonuclease-2-alpha	#N/A	#N/A	#N/A	#N/A	-/-	-/-	0.000325491	0	0	0	+/-	-/-
O00159-3	MYO1C	MYO1C	Isoform 3 of Unconventional myosin-Ic	#N/A	#N/A	#N/A	#N/A	-/-	-/-	0.00028239	0	0	0	+/-	-/-
O00194	RB27B	RAB27B	Ras-related protein Rab-27B	0	0.116027	0	0	-/+	-/-	0.00434725	0	0	0	+/-	-/-
O00339	MATN2	MATN2	Matrilin-2	#N/A	#N/A	#N/A	#N/A	-/-	-/-	0.000366363	0	0	0	+/-	-/-
O00469	PLOD2	PLOD2	Procollagen-lysine,2-oxoglutarate 5-dioxygenase 2	0.00193	0.00060072	0	0	3.21281	-/-	0.000404818	0	0	0	+/-	-/-
O14498	ISLR	ISLR	Immunoglobulin superfamily containing leucine-rich repeat protein	#N/A	#N/A	#N/A	#N/A	-/-	-/-	0.000748495	0	0	0	+/-	-/-
O14530	TXND9	TXNDC9	Thioredoxin domain-containing protein 9	0.00265	0	0	0	+/-	-/-	0.000469	0	0	0	+/-	-/-
O14556	G3PT	GAPDHS	Glyceraldehyde-3-phosphate dehydrogenase, testis-specific	#N/A	#N/A	#N/A	#N/A	-/-	-/-	0.000400002	0	0	0	+/-	-/-
O14626	GP171	GPR171	Probable G-protein coupled receptor 171	#N/A	#N/A	#N/A	#N/A	-/-	-/-	0.000513254	0	0	0	+/-	-/-
O14787	TNPO2	TNPO2	Transportin-2	#N/A	#N/A	#N/A	#N/A	-/-	-/-	0.000191315	0	0	0	+/-	-/-
O14827	RGRF2	RASGRF2	Ras-specific guanine nucleotide-releasing factor 2	#N/A	#N/A	#N/A	#N/A	-/-	-/-	0.000108126	0	0	0	+/-	-/-
O15120	PLCB	AGPAT2	1-acyl-sn-glycerol-3-phosphate acyltransferase beta	#N/A	#N/A	#N/A	#N/A	-/-	-/-	0.000247765	0	0	0	+/-	-/-
O15182	CETN3	CETN3	Centrin-3	#N/A	#N/A	#N/A	#N/A	-/-	-/-	0.000916213	0	0	0	+/-	-/-
O15226	NKRF	NKRF	NF-kappa-B-repressing factor	#N/A	#N/A	#N/A	#N/A	-/-	-/-	0.000138049	0	0	0	+/-	-/-
O15269	SPTC1	SPTLC1	Serine palmitoyltransferase 1	0.001744	0	0	0	+/-	-/-	0.000816656	0	0	0	+/-	-/-
O15347	HMGB3	HMGB3	High mobility group protein B3	0.001556	0	0	0	+/-	-/-	0.000379295	0	0	0	+/-	-/-
O15460	P4HA2	P4HA2	Prolyl 4-hydroxylase subunit alpha-2	0.008494	0	0	0	+/-	-/-	0.000949876	0	0	0	+/-	-/-
O15498	YKT6	YKT6	Synaptobrevin homolog YKT6	#N/A	#N/A	#N/A	#N/A	-/-	-/-	0.00069034	0	0	0	+/-	-/-
O15525	MAFG	MAFG	Transcription factor MafG	#N/A	#N/A	#N/A	#N/A	-/-	-/-	0.00021452	0	0	0	+/-	-/-
O43149	ZZEF1	ZZEF1	Zinc finger ZZ-type and EF-hand domain-containing protein 1	#N/A	#N/A	#N/A	#N/A	-/-	-/-	5.52946e-05	0	0	0	+/-	-/-
O43157	PLXB1	PLXNB1	Plexin-B1	0	0.000241054	0	0	-/+	-/-	9.954e-05	0	0	0	+/-	-/-
O43639	NCK2	NCK2	Cytoplasmic protein NCK2	#N/A	#N/A	#N/A	#N/A	-/-	-/-	0.00010771	0	0	0	+/-	-/-
O43660	PLRG1	PLRG1	Pleiotropic regulator 1	0.005374	0	0	0	+/-	-/-	0.000112513	0	0	0	+/-	-/-
O43665	RGS10	RGS10	Regulator of G-protein signaling 10	#N/A	#N/A	#N/A	#N/A	-/-	-/-	0.000498051	0	0	0	+/-	-/-
O43670	ZN207	ZNF207	BUB3-interacting and GLEBS motif-containing protein ZNF207	0.001556	0	0.0410944	0	+/-	+/-	0.000229949	0	0	0	+/-	-/-
O43692	PI15	PI15	Peptidase inhibitor 15	#N/A	#N/A	#N/A	#N/A	-/-	-/-	0.000580636	0	0	0	+/-	-/-
O43719	HTSF1	HTATSF1	HIV Tat-specific factor 1	0.000425	0	0	0	+/-	-/-	6.27497e-05	0	0	0	+/-	-/-
O43895	XPP2	XPNPEP2	Xaa-Pro aminopeptidase 2	#N/A	#N/A	#N/A	#N/A	-/-	-/-	0.000321275	0	0	0	+/-	-/-
O43933	PEX1	PEX1	Peroxisome biogenesis factor 1	#N/A	#N/A	#N/A	#N/A	-/-	-/-	0.000181257	0	0	0	+/-	-/-
O60216	RAD21	RAD21	Double-strand-break repair protein rad21 homolog	0.005923	0	0	0	+/-	-/-	7.37398e-05	0	0	0	+/-	-/-
O60240	PLIN1	PLIN1	Perilipin-1	#N/A	#N/A	#N/A	#N/A	-/-	-/-	9.75029e-05	0	0	0	+/-	-/-
O60271	JIP4	SPAG9	C-Jun-amino-terminal kinase-interacting protein 4	0.003367	0	0	0	+/-	-/-	3.62804e-05	0	0	0	+/-	-/-
O60282	KIF5C	KIF5C	Kinesin heavy chain isoform 5C	0	0.000129377	0	0	-/+	-/-	4.44128e-05	0	0	0	+/-	-/-
O60293	ZC3H1	ZFC3H1	Zinc finger C3H1 domain-containing protein	#N/A	#N/A	#N/A	#N/A	-/-	-/-	4.76836e-05	0	0	0	+/-	-/-
O60313-10	OPA1	OPA1	Isoform 4 of Dynamin-like 120 kDa protein, mitochondrial	#N/A	#N/A	#N/A	#N/A	-/-	-/-	0.00115186	0	0	0	+/-	-/-
O60341	KDM1A	KDM1A	Lysine-specific histone demethylase 1A	0.00125	0	0	0	+/-	-/-	0.00010807	0	0	0	+/-	-/-
O60641	AP180	SNAP91	Clathrin coat assembly protein AP180	#N/A	#N/A	#N/A	#N/A	-/-	-/-	0.000139557	0	0	0	+/-	-/-
O60645	EXOC3	EXOC3	Exocyst complex component 3	#N/A	#N/A	#N/A	#N/A	-/-	-/-	0.00017277	0	0	0	+/-	-/-
O60828-2	PQBP1	PQBP1	Isoform 2 of Polyglutamine-binding protein 1	#N/A	#N/A	#N/A	#N/A	-/-	-/-	0.000230913	0	0	0	+/-	-/-
O60925	PFD1	PFDN1	Prefoldin subunit 1	0.021733	0.00357549	0	0	6.07832	-/-	0.0011633	0	0	0	+/-	-/-
O60934	NBN	NBN	Nibrin	#N/A	#N/A	#N/A	#N/A	-/-	-/-	0.000102298	0	0	0	+/-	-/-
O75095	MEGF6	MEGF6	Multiple epidermal growth factor-like domains protein 6	#N/A	#N/A	#N/A	#N/A	-/-	-/-	0.000158649	0	0	0	+/-	-/-
O75151	PHF2	PHF2	Lysine-specific demethylase PHF2	#N/A	#N/A	#N/A	#N/A	-/-	-/-	0.0001144	0	0	0	+/-	-/-
O75154	RFIP3	RAB11FIP3	Rab11 family-interacting protein 3	#N/A	#N/A	#N/A	#N/A	-/-	-/-	0.000247941	0	0	0	+/-	-/-
O75391	SPAG7	SPAG7	Sperm-associated antigen 7	0.005119	0	0	0	+/-	-/-	0.000436084	0	0	0	+/-	-/-
O75414	NDK6	NME6	Nucleoside diphosphate kinase 6	0.003459	0	0	0	+/-	-/-	0.00129647	0	0	0	+/-	-/-
O75478	TAD2A	TADA2A	Transcriptional adapter 2-alpha	#N/A	#N/A	#N/A	#N/A	-/-	-/-	8.32934e-05	0	0	0	+/-	-/-
O75525	KHDR3	KHDRBS3	KH domain-containing, RNA-binding, signal transduction-associated protein 3	0.000965	0.000415618	0	0	2.32185	-/-	0.000694837	0	0	0	+/-	-/-
O75747	P3C2G	PIK3C2G	Phosphatidylinositol 4-phosphate 3-kinase C2 domain-containing subunit gamma	#N/A	#N/A	#N/A	#N/A	-/-	-/-	3.65382e-05	0	0	0	+/-	-/-
O75764	TCEA3	TCEA3	Transcription elongation factor A protein 3	0.005061	0	0	0	+/-	-/-	0.000285476	0	0	0	+/-	-/-
O75787	RENR	ATP6AP2	Renin receptor	#N/A	#N/A	#N/A	#N/A	-/-	-/-	0.000547699	0	0	0	+/-	-/-
O75791	GRAP2	GRAP2	GRB2-related adapter protein 2	#N/A	#N/A	#N/A	#N/A	-/-	-/-	0.000189132	0	0	0	+/-	-/-
O75891-2	AL1L1	ALDH1L1	Isoform 2 of Cytosolic 10-formyltetrahydrofolate dehydrogenase	#N/A	#N/A	#N/A	#N/A	-/-	-/-	0.000213733	0	0	0	+/-	-/-
O75897	ST1C4	SULT1C4	Sulfotransferase 1C4	#N/A	#N/A	#N/A	#N/A	-/-	-/-	0.000577946	0	0	0	+/-	-/-
O75940	SPF30	SMNDC1	Survival of motor neuron-related-splicing factor 30	0.002637	0	0	0	+/-	-/-	0.000194899	0	0	0	+/-	-/-
O94761	RECQ4	RECQL4	ATP-dependent DNA helicase Q4	#N/A	#N/A	#N/A	#N/A	-/-	-/-	8.85326e-05	0	0	0	+/-	-/-
O94788	AL1A2	ALDH1A2	Retinal dehydrogenase 2	#N/A	#N/A	#N/A	#N/A	-/-	-/-	0.000340291	0	0	0	+/-	-/-
O94875-11	SRBS2	SORBS2	Isoform 11 of Sorbin and SH3 domain-containing protein 2	#N/A	#N/A	#N/A	#N/A	-/-	-/-	0.000778775	0	0	0	+/-	-/-
O94901	SUN1	SUN1	SUN domain-containing protein 1	0.00265	0	0	0	+/-	-/-	0.000562806	0	0	0	+/-	-/-
O94905-3	ERLN2	ERLIN2	Isoform 3 of Erlin-2	#N/A	#N/A	#N/A	#N/A	-/-	-/-	0.000744697	0	0	0	+/-	-/-
O94919	ENDD1	ENDOD1	Endonuclease domain-containing 1 protein	#N/A	#N/A	#N/A	#N/A	-/-	-/-	0.000662139	0	0	0	+/-	-/-
O94923	GLCE	GLCE	D-glucuronyl C5-epimerase	#N/A	#N/A	#N/A	#N/A	-/-	-/-	8.77676e-05	0	0	0	+/-	-/-
O94986	CE152	CEP152	Centrosomal protein of 152 kDa	#N/A	#N/A	#N/A	#N/A	-/-	-/-	2.25787e-05	0	0	0	+/-	-/-
O95049	ZO3	TJP3	Tight junction protein ZO-3	#N/A	#N/A	#N/A	#N/A	-/-	-/-	0.000199136	0	0	0	+/-	-/-
O95140	MFN2	MFN2	Mitofusin-2	0.000498	0	0	0	+/-	-/-	0.000187915	0	0	0	+/-	-/-
O95428	PPN	PAPLN	Papilin	#N/A	#N/A	#N/A	#N/A	-/-	-/-	0.000311996	0	0	0	+/-	-/-
O95490	AGRL2	ADGRL2	Adhesion G protein-coupled receptor L2	#N/A	#N/A	#N/A	#N/A	-/-	-/-	8.39733e-05	0	0	0	+/-	-/-
O95716	RAB3D	RAB3D	Ras-related protein Rab-3D	#N/A	#N/A	#N/A	#N/A	-/-	-/-	0.00356673	0	0	0	+/-	-/-
O95785	WIZ	WIZ	Protein Wiz	#N/A	#N/A	#N/A	#N/A	-/-	-/-	6.93004e-05	0	0	0	+/-	-/-
O95954-2	FTCD	FTCD	Isoform C of Formimidoyltransferase-cyclodeaminase	#N/A	#N/A	#N/A	#N/A	-/-	-/-	0.00018862	0	0	0	+/-	-/-
P01624	KV315	IGKV3-15	Immunoglobulin kappa variable 3-15	#N/A	#N/A	#N/A	#N/A	-/-	-/-	0.00408499	0	0	0	+/-	-/-
P01701	LV151	IGLV1-51	Immunoglobulin lambda variable 1-51	0	0.00466085	0	0	-/+	-/-	0.00767872	0	0	0	+/-	-/-
P01703	LV140	IGLV1-40	Immunoglobulin lambda variable 1-40	#N/A	#N/A	#N/A	#N/A	-/-	-/-	0.00332812	0	0	0	+/-	-/-
P01704	LV214	IGLV2-14	Immunoglobulin lambda variable 2-14	#N/A	#N/A	#N/A	#N/A	-/-	-/-	0.00872563	0	0	0	+/-	-/-
P01709	LV208	IGLV2-8	Immunoglobulin lambda variable 2-8	#N/A	#N/A	#N/A	#N/A	-/-	-/-	0.00541081	0	0	0	+/-	-/-
P01714	LV319	IGLV3-19	Immunoglobulin lambda variable 3-19	#N/A	#N/A	#N/A	#N/A	-/-	-/-	0.0149514	0	0	0	+/-	-/-
P01717	LV325	IGLV3-25	Immunoglobulin lambda variable 3-25	#N/A	#N/A	#N/A	#N/A	-/-	-/-	0.0037701	0	0	0	+/-	-/-
P01768	HV330	IGHV3-30	Immunoglobulin heavy variable 3-30	#N/A	#N/A	#N/A	#N/A	-/-	-/-	0.00194075	0	0	0	+/-	-/-
P01891	1A68	HLA-A	HLA class I histocompatibility antigen, A-68 alpha chain	#N/A	#N/A	#N/A	#N/A	-/-	-/-	0.00167595	0	0	0	+/-	-/-
P02144	MYG	MB	Myoglobin	#N/A	#N/A	#N/A	#N/A	-/-	-/-	0.00162799	0	0	0	+/-	-/-
P02585	TNNC2	TNNC2	Troponin C, skeletal muscle	#N/A	#N/A	#N/A	#N/A	-/-	-/-	0.000347355	0	0	0	+/-	-/-
P02671-2	FIBA	FGA	Isoform 2 of Fibrinogen alpha chain	#N/A	#N/A	#N/A	#N/A	-/-	-/-	0.0069509	0	0	0	+/-	-/-
P02689	MYP2	PMP2	Myelin P2 protein	#N/A	#N/A	#N/A	#N/A	-/-	-/-	0.000280329	0	0	0	+/-	-/-
P02771	FETA	AFP	Alpha-fetoprotein	0.093772	0	0.290316	0	+/-	+/-	0.0012296	0	0	0	+/-	-/-
P02775	CXCL7	PPBP	Platelet basic protein	#N/A	#N/A	#N/A	#N/A	-/-	-/-	0.0013088	0	0	0	+/-	-/-
P03905	NU4M	MT-ND4	NADH-ubiquinone oxidoreductase chain 4	#N/A	#N/A	#N/A	#N/A	-/-	-/-	0.000358858	0	0	0	+/-	-/-
P03928	ATP8	MT-ATP8	ATP synthase protein 8	0	0	0	0.200517	-/-	-/+	0.002414	0	0	0	+/-	-/-
P04222	1C03	HLA-C	HLA class I histocompatibility antigen, Cw-3 alpha chain	#N/A	#N/A	#N/A	#N/A	-/-	-/-	0.00717776	0	0	0	+/-	-/-
P04746	AMYP	AMY2A	Pancreatic alpha-amylase	#N/A	#N/A	#N/A	#N/A	-/-	-/-	0.000240582	0	0	0	+/-	-/-
P05106	ITB3	ITGB3	Integrin beta-3	#N/A	#N/A	#N/A	#N/A	-/-	-/-	0.000442088	0	0	0	+/-	-/-
P05121	PAI1	SERPINE1	Plasminogen activator inhibitor 1	0	0.000550951	0	0	-/+	-/-	0.00537578	0	0	0	+/-	-/-
P05161	ISG15	ISG15	Ubiquitin-like protein ISG15	0.01132	0.00342306	0	0	3.30698	-/-	0.00429161	0	0	0	+/-	-/-
P05543	THBG	SERPINA7	Thyroxine-binding globulin	0.001404	0	0	0	+/-	-/-	0.00242035	0	0	0	+/-	-/-
P06276	CHLE	BCHE	Cholinesterase	#N/A	#N/A	#N/A	#N/A	-/-	-/-	0.00028726	0	0	0	+/-	-/-
P06732	KCRM	CKM	Creatine kinase M-type	#N/A	#N/A	#N/A	#N/A	-/-	-/-	0.00154824	0	0	0	+/-	-/-
P07359	GP1BA	GP1BA	Platelet glycoprotein Ib alpha chain	#N/A	#N/A	#N/A	#N/A	-/-	-/-	0.000372589	0	0	0	+/-	-/-
P07478	TRY2	PRSS2	Trypsin-2	#N/A	#N/A	#N/A	#N/A	-/-	-/-	0.000372349	0	0	0	+/-	-/-
P08237	PFKAM	PFKM	ATP-dependent 6-phosphofructokinase, muscle type	0	0.000209573	0	0	-/+	-/-	0.000143886	0	0	0	+/-	-/-
P09001	RM03	MRPL3	39S ribosomal protein L3, mitochondrial	0.001035	0	0	0	+/-	-/-	0.000471194	0	0	0	+/-	-/-
P09493-10	TPM1	TPM1	Isoform 10 of Tropomyosin alpha-1 chain	0.009424	0.00379018	0	0	2.48642	-/-	0.001666	0	0	0	+/-	-/-
P09497	CLCB	CLTB	Clathrin light chain B	0.004986	0.00379018	0	0.0323017	1.3155	-/+	0.00517912	0	0	0	+/-	-/-
P09651-2	ROA1	HNRNPA1	Isoform A1-A of Heterogeneous nuclear ribonucleoprotein A1	#N/A	#N/A	#N/A	#N/A	-/-	-/-	0.000136223	0	0	0	+/-	-/-
P09769	FGR	FGR	Tyrosine-protein kinase Fgr	#N/A	#N/A	#N/A	#N/A	-/-	-/-	0.000192938	0	0	0	+/-	-/-
P0DI82	TPC2B	TRAPPC2B	Trafficking protein particle complex subunit 2B	#N/A	#N/A	#N/A	#N/A	-/-	-/-	0.00206966	0	0	0	+/-	-/-
P0DN37	PAL4G	PPIAL4G	Peptidyl-prolyl cis-trans isomerase A-like 4G	#N/A	#N/A	#N/A	#N/A	-/-	-/-	0.000247484	0	0	0	+/-	-/-
P0DOX3	IGD		Immunoglobulin delta heavy chain	#N/A	#N/A	#N/A	#N/A	-/-	-/-	0.000251095	0	0	0	+/-	-/-
P0DOX6	IGM		Immunoglobulin mu heavy chain	#N/A	#N/A	#N/A	#N/A	-/-	-/-	0.00333665	0	0	0	+/-	-/-
P0DTE7	AMY1B	AMY1B	Alpha-amylase 1B	0	0.00143673	0	0	-/+	-/-	0.00333006	0	0	0	+/-	-/-
P10319	1B58	HLA-B	HLA class I histocompatibility antigen, B-58 alpha chain	#N/A	#N/A	#N/A	#N/A	-/-	-/-	0.00160173	0	0	0	+/-	-/-
P11055	MYH3	MYH3	Myosin-3	#N/A	#N/A	#N/A	#N/A	-/-	-/-	0.000122994	0	0	0	+/-	-/-
P11137	MTAP2	MAP2	Microtubule-associated protein 2	#N/A	#N/A	#N/A	#N/A	-/-	-/-	2.98661e-05	0	0	0	+/-	-/-
P11137-4	MTAP2	MAP2	Isoform 4 of Microtubule-associated protein 2	#N/A	#N/A	#N/A	#N/A	-/-	-/-	0.000948692	0	0	0	+/-	-/-
P11142-2	HSP7C	HSPA8	Isoform 2 of Heat shock cognate 71 kDa protein	#N/A	#N/A	#N/A	#N/A	-/-	-/-	0.00287874	0	0	0	+/-	-/-
P11234	RALB	RALB	Ras-related protein Ral-B	#N/A	#N/A	#N/A	#N/A	-/-	-/-	0.00348943	0	0	0	+/-	-/-
P11388-3	TOP2A	TOP2A	Isoform 3 of DNA topoisomerase 2-alpha	#N/A	#N/A	#N/A	#N/A	-/-	-/-	2.64064e-05	0	0	0	+/-	-/-
P12111-3	CO6A3	COL6A3	Isoform 3 of Collagen alpha-3(VI) chain	#N/A	#N/A	#N/A	#N/A	-/-	-/-	0.00343727	0	0	0	+/-	-/-
P12882	MYH1	MYH1	Myosin-1	#N/A	#N/A	#N/A	#N/A	-/-	-/-	0.000325491	0	0	0	+/-	-/-
P12883	MYH7	MYH7	Myosin-7	#N/A	#N/A	#N/A	#N/A	-/-	-/-	8.47779e-05	0	0	0	+/-	-/-
P13535	MYH8	MYH8	Myosin-8	#N/A	#N/A	#N/A	#N/A	-/-	-/-	0.000162501	0	0	0	+/-	-/-
P13612	ITA4	ITGA4	Integrin alpha-4	#N/A	#N/A	#N/A	#N/A	-/-	-/-	0.000845851	0	0	0	+/-	-/-
P13637	AT1A3	ATP1A3	Sodium/potassium-transporting ATPase subunit alpha-3	#N/A	#N/A	#N/A	#N/A	-/-	-/-	0.000427242	0	0	0	+/-	-/-
P13640	MT1G	MT1G	Metallothionein-1G	#N/A	#N/A	#N/A	#N/A	-/-	-/-	0.00128883	0	0	0	+/-	-/-
P13640-2	MT1G	MT1G	Isoform 2 of Metallothionein-1G	#N/A	#N/A	#N/A	#N/A	-/-	-/-	0.000745878	0	0	0	+/-	-/-
P13674-2	P4HA1	P4HA1	Isoform 2 of Prolyl 4-hydroxylase subunit alpha-1	0.00674	0	0	0	+/-	-/-	0.000460038	0	0	0	+/-	-/-
P14384	CBPM	CPM	Carboxypeptidase M	#N/A	#N/A	#N/A	#N/A	-/-	-/-	0.000862132	0	0	0	+/-	-/-
P14618-2	KPYM	PKM	Isoform M1 of Pyruvate kinase PKM	#N/A	#N/A	#N/A	#N/A	-/-	-/-	0.000282806	0	0	0	+/-	-/-
P15169	CBPN	CPN1	Carboxypeptidase N catalytic chain	#N/A	#N/A	#N/A	#N/A	-/-	-/-	0.00103224	0	0	0	+/-	-/-
P15313	VATB1	ATP6V1B1	V-type proton ATPase subunit B, kidney isoform	#N/A	#N/A	#N/A	#N/A	-/-	-/-	0.000339048	0	0	0	+/-	-/-
P15531-2	NDKA	NME1	Isoform 2 of Nucleoside diphosphate kinase A	#N/A	#N/A	#N/A	#N/A	-/-	-/-	0.00299681	0	0	0	+/-	-/-
P15848	ARSB	ARSB	Arylsulfatase B	0.003544	0	0	0	+/-	-/-	0.000261944	0	0	0	+/-	-/-
P15954	COX7C	COX7C	Cytochrome c oxidase subunit 7C, mitochondrial	0	0.00331814	0	0	-/+	-/-	0.00587686	0	0	0	+/-	-/-
P16452	EPB42	EPB42	Protein 4.2	0	0	0	0.0114725	-/-	-/+	0.000233721	0	0	0	+/-	-/-
P16949	STMN1	STMN1	Stathmin	0.040434	0	0.0370924	0	+/-	+/-	0.00638107	0	0	0	+/-	-/-
P16989	YBOX3	YBX3	Y-box-binding protein 3	0.001888	0	0.105475	0	+/-	+/-	0.00124205	0	0	0	+/-	-/-
P17081	RHOQ	RHOQ	Rho-related GTP-binding protein RhoQ	0	0.00436086	0	0.0425889	-/+	-/+	0.000611433	0	0	0	+/-	-/-
P17181	INAR1	IFNAR1	Interferon alpha/beta receptor 1	#N/A	#N/A	#N/A	#N/A	-/-	-/-	0.000121043	0	0	0	+/-	-/-
P17301	ITA2	ITGA2	Integrin alpha-2	0.00584	0	0.0130035	0	+/-	+/-	0.00105515	0	0	0	+/-	-/-
P17813	EGLN	ENG	Endoglin	#N/A	#N/A	#N/A	#N/A	-/-	-/-	0.00162073	0	0	0	+/-	-/-
P19878-2	NCF2	NCF2	Isoform 2 of Neutrophil cytosol factor 2	#N/A	#N/A	#N/A	#N/A	-/-	-/-	0.000219428	0	0	0	+/-	-/-
P20292	AL5AP	ALOX5AP	Arachidonate 5-lipoxygenase-activating protein	#N/A	#N/A	#N/A	#N/A	-/-	-/-	0.00246322	0	0	0	+/-	-/-
P20591	MX1	MX1	Interferon-induced GTP-binding protein Mx1	0	0.00102214	0	0	-/+	-/-	7.5339e-05	0	0	0	+/-	-/-
P20839	IMDH1	IMPDH1	Inosine-5'-monophosphate dehydrogenase 1	0.003023	0	0	0	+/-	-/-	0.000370145	0	0	0	+/-	-/-
P20908	CO5A1	COL5A1	Collagen alpha-1 (V) chain	#N/A	#N/A	#N/A	#N/A	-/-	-/-	0.000343461	0	0	0	+/-	-/-
P21980-2	TGM2	TGM2	Isoform 2 of Protein-glutamine gamma-glutamyltransferase 2	#N/A	#N/A	#N/A	#N/A	-/-	-/-	0.000230913	0	0	0	+/-	-/-
P22492	H1T	HIST1H1T	Histone H1t	#N/A	#N/A	#N/A	#N/A	-/-	-/-	0.000103381	0	0	0	+/-	-/-
P23497	SP100	SP100	Nuclear autoantigen Sp-100	#N/A	#N/A	#N/A	#N/A	-/-	-/-	0.000697919	0	0	0	+/-	-/-
P23527	H2B1O	H2BC17	Histone H2B type 1-O	0.017445	0.00202834	0	0	8.60065	-/-	0.00120041	0	0	0	+/-	-/-
P23588	IF4B	EIF4B	Eukaryotic translation initiation factor 4B	0.017147	0.000244819	0.0162048	0	70.0396	+/-	0.000483271	0	0	0	+/-	-/-
P23743	DGKA	DGKA	Diacylglycerol kinase alpha	#N/A	#N/A	#N/A	#N/A	-/-	-/-	8.3193e-05	0	0	0	+/-	-/-
P24043	LAMA2	LAMA2	Laminin subunit alpha-2	#N/A	#N/A	#N/A	#N/A	-/-	-/-	1.95962e-05	0	0	0	+/-	-/-
P24390	ERD21	KDELR1	ER lumen protein-retaining receptor 1	#N/A	#N/A	#N/A	#N/A	-/-	-/-	0.000404074	0	0	0	+/-	-/-
P24666-2	PPAC	ACP1	Isoform 2 of Low molecular weight phosphotyrosine protein phosphatase	0.070548	0	0	0	+/-	-/-	0.00559258	0	0	0	+/-	-/-
P25205	MCM3	MCM3	DNA replication licensing factor MCM3	0.011754	0	0	0	+/-	-/-	0.000150047	0	0	0	+/-	-/-
P25208	NFYB	NFYB	Nuclear transcription factor Y subunit beta	#N/A	#N/A	#N/A	#N/A	-/-	-/-	0.000347355	0	0	0	+/-	-/-
P26232	CTNA2	CTNNA2	Catenin alpha-2	#N/A	#N/A	#N/A	#N/A	-/-	-/-	5.33159e-05	0	0	0	+/-	-/-
P27986	P85A	PIK3R1	Phosphatidylinositol 3-kinase regulatory subunit alpha	#N/A	#N/A	#N/A	#N/A	-/-	-/-	0.000243842	0	0	0	+/-	-/-
P29372	3MG	MPG	DNA-3-methyladenine glycosylase	#N/A	#N/A	#N/A	#N/A	-/-	-/-	0.000173709	0	0	0	+/-	-/-
P29692-2	EF1D	EEF1D	Isoform 2 of Elongation factor 1-delta	#N/A	#N/A	#N/A	#N/A	-/-	-/-	0.000196246	0	0	0	+/-	-/-
P30443	1A01	HLA-A	HLA class I histocompatibility antigen, A-1 alpha chain	#N/A	#N/A	#N/A	#N/A	-/-	-/-	0.00879817	0	0	0	+/-	-/-
P30622	CLIP1	CLIP1	CAP-Gly domain-containing linker protein 1	#N/A	#N/A	#N/A	#N/A	-/-	-/-	0.000140972	0	0	0	+/-	-/-
P31947	1433S	SFN	14-3-3 protein sigma	0.038647	0.0228461	0	0	1.69163	-/-	0.00557336	0	0	0	+/-	-/-
P31997	CEAM8	CEACAM8	Carcinoembryonic antigen-related cell adhesion molecule 8	#N/A	#N/A	#N/A	#N/A	-/-	-/-	0.00164443	0	0	0	+/-	-/-
P32942	ICAM3	ICAM3	Intercellular adhesion molecule 3	#N/A	#N/A	#N/A	#N/A	-/-	-/-	0.00101666	0	0	0	+/-	-/-
P33527	MRP1	ABCC1	Multidrug resistance-associated protein 1	#N/A	#N/A	#N/A	#N/A	-/-	-/-	0.000111836	0	0	0	+/-	-/-
P35052	GPC1	GPC1	Glypican-1	#N/A	#N/A	#N/A	#N/A	-/-	-/-	0.000272838	0	0	0	+/-	-/-
P35251	RFC1	RFC1	Replication factor C subunit 1	0.000666	0	0	0	+/-	-/-	3.26129e-05	0	0	0	+/-	-/-
P35579-2	MYH9	MYH9	Isoform 2 of Myosin-9	#N/A	#N/A	#N/A	#N/A	-/-	-/-	0.00203578	0	0	0	+/-	-/-
P35609	ACTN2	ACTN2	Alpha-actinin-2	#N/A	#N/A	#N/A	#N/A	-/-	-/-	0.000810416	0	0	0	+/-	-/-
P35658	NU214	NUP214	Nuclear pore complex protein Nup214	0.000349	0	0	0	+/-	-/-	5.15922e-05	0	0	0	+/-	-/-
P35716	SOX11	SOX11	Transcription factor SOX-11	#N/A	#N/A	#N/A	#N/A	-/-	-/-	0.000537413	0	0	0	+/-	-/-
P40199	CEAM6	CEACAM6	Carcinoembryonic antigen-related cell adhesion molecule 6	#N/A	#N/A	#N/A	#N/A	-/-	-/-	0.00216275	0	0	0	+/-	-/-
P42768	WASP	WAS	Wiskott-Aldrich syndrome protein	#N/A	#N/A	#N/A	#N/A	-/-	-/-	0.000901936	0	0	0	+/-	-/-
P42773	CDN2C	CDKN2C	Cyclin-dependent kinase 4 inhibitor C	#N/A	#N/A	#N/A	#N/A	-/-	-/-	0.000775856	0	0	0	+/-	-/-
P43121	MUC18	MCAM	Cell surface glycoprotein MUC18	#N/A	#N/A	#N/A	#N/A	-/-	-/-	0.000802145	0	0	0	+/-	-/-
P43251	BTD	BTD	Biotinidase	#N/A	#N/A	#N/A	#N/A	-/-	-/-	0.000410058	0	0	0	+/-	-/-
P46821	MAP1B	MAP1B	Microtubule-associated protein 1B	0	6.86827e-05	0	0	-/+	-/-	0.000173799	0	0	0	+/-	-/-
P47813	IF1AX	EIF1AX	Eukaryotic translation initiation factor 1A, X-chromosomal	0.012986	0.00230626	0	0	5.63076	-/-	0.00132597	0	0	0	+/-	-/-
P47974	TISD	ZFP36L2	mRNA decay activator protein ZFP36L2	#N/A	#N/A	#N/A	#N/A	-/-	-/-	0.000178563	0	0	0	+/-	-/-
P48595	SPB10	SERPINB10	Serpin B10	#N/A	#N/A	#N/A	#N/A	-/-	-/-	0.000296424	0	0	0	+/-	-/-
P49006	MRP	MARCKSL1	MARCKS-related protein	#N/A	#N/A	#N/A	#N/A	-/-	-/-	0.00120747	0	0	0	+/-	-/-
P49754	VPS41	VPS41	Vacuolar protein sorting-associated protein 41 homolog	#N/A	#N/A	#N/A	#N/A	-/-	-/-	6.4008e-05	0	0	0	+/-	-/-
P49908	SEPP1	SELENOP	Selenoprotein P	#N/A	#N/A	#N/A	#N/A	-/-	-/-	0.000563773	0	0	0	+/-	-/-
P50748	KNTC1	KNTC1	Kinetochore-associated protein 1	#N/A	#N/A	#N/A	#N/A	-/-	-/-	7.25195e-05	0	0	0	+/-	-/-
P51570-2	GALK1	GALK1	Isoform 2 of Galactokinase	#N/A	#N/A	#N/A	#N/A	-/-	-/-	0.000815202	0	0	0	+/-	-/-
P51648-2	AL3A2	ALDH3A2	Isoform 2 of Aldehyde dehydrogenase family 3 member A2	0.001105	0	0	0	+/-	-/-	0.000272838	0	0	0	+/-	-/-
P51668	UB2D1	UBE2D1	Ubiquitin-conjugating enzyme E2 D1	0.020916	0.00440007	0	0	4.75356	-/-	0.0012973	0	0	0	+/-	-/-
P52292	IMA1	KPNA2	Importin subunit alpha-1	0.017484	0	0.0238961	0	+/-	+/-	0.000133714	0	0	0	+/-	-/-
P52594	AGFG1	AGFG1	Arf-GAP domain and FG repeat-containing protein 1	0.011339	0	0	0	+/-	-/-	0.000950049	0	0	0	+/-	-/-
P52756	RBM5	RBM5	RNA-binding protein 5	#N/A	#N/A	#N/A	#N/A	-/-	-/-	4.5614e-05	0	0	0	+/-	-/-
P52757	CHIO	CHN2	Beta-chimaerin	#N/A	#N/A	#N/A	#N/A	-/-	-/-	0.000297752	0	0	0	+/-	-/-
P52789	HXK2	HK2	Hexokinase-2	0.00361	0	0	0	+/-	-/-	0.000738908	0	0	0	+/-	-/-
P52895-2	AK1C2	AKR1C2	Isoform 2 of Aldo-keto reductase family 1 member C2	#N/A	#N/A	#N/A	#N/A	-/-	-/-	0.00110095	0	0	0	+/-	-/-
P53365	ARFP2	ARFIP2	Arfaptin-2	0.001817	0	0	0	+/-	-/-	0.000474591	0	0	0	+/-	-/-
P53609	PGTB1	PGGT1B	Geranylgeranyl transferase type-1 subunit beta	#N/A	#N/A	#N/A	#N/A	-/-	-/-	0.000169112	0	0	0	+/-	-/-
P53675	CLH2	CLTCL1	Clathrin heavy chain 2	0	0.000328416	0	0	-/+	-/-	0.000431132	0	0	0	+/-	-/-
P53804	TTC3	TTC3	E3 ubiquitin-protein ligase TTC3	#N/A	#N/A	#N/A	#N/A	-/-	-/-	6.17946e-05	0	0	0	+/-	-/-
P54646	AAPK2	PRKAA2	5'-AMP-activated protein kinase catalytic subunit alpha-2	#N/A	#N/A	#N/A	#N/A	-/-	-/-	0.000379702	0	0	0	+/-	-/-
P54727-2	RD23B	RAD23B	Isoform 2 of UV excision repair protein RAD23 homolog B	#N/A	#N/A	#N/A	#N/A	-/-	-/-	0.00206966	0	0	0	+/-	-/-
P54803	GALC	GALC	Galactocerebrosidase	#N/A	#N/A	#N/A	#N/A	-/-	-/-	0.000237583	0	0	0	+/-	-/-
P55061	BI1	TMBIM6	Bax inhibitor 1	#N/A	#N/A	#N/A	#N/A	-/-	-/-	0.000987803	0	0	0	+/-	-/-
P55210	CASP7	CASP7	Caspase-7	0.005161	0.00121706	0	0	4.24054	-/-	0.000313636	0	0	0	+/-	-/-
P55290	CAD13	CDH13	Cadherin-13	#N/A	#N/A	#N/A	#N/A	-/-	-/-	0.000584824	0	0	0	+/-	-/-
P55854	SUMO3	SUMO3	Small ubiquitin-related modifier 3	#N/A	#N/A	#N/A	#N/A	-/-	-/-	0.00106005	0	0	0	+/-	-/-
P56134-2	ATPK	ATP5MF	Isoform 2 of ATP synthase subunit f, mitochondrial	#N/A	#N/A	#N/A	#N/A	-/-	-/-	0.00294333	0	0	0	+/-	-/-
P56181-2	NDUV3	NDUFV3	Isoform 2 of NADH dehydrogenase [ubiquinone] flavoprotein 3, mitochondrial	0.003445	0	0.0187833	0	+/-	+/-	0.000105105	0	0	0	+/-	-/-
P59817	Z280A	ZNF280A	Zinc finger protein 280A	#N/A	#N/A	#N/A	#N/A	-/-	-/-	0.00245213	0	0	0	+/-	-/-
P60201	MYPR	PLP1	Myelin proteolipid protein	#N/A	#N/A	#N/A	#N/A	-/-	-/-	0.000358858	0	0	0	+/-	-/-
P60510	PP4C	PPP4C	Serine/threonine-protein phosphatase 4 catalytic subunit	0.033336	0.00206265	0	0	16.1617	-/-	0.000221968	0	0	0	+/-	-/-
P60763	RAC3	RAC3	Ras-related C3 botulinum toxin substrate 3	0.003459	0	0	0	+/-	-/-	0.00091984	0	0	0	+/-	-/-
P60842-2	IF4A1	EIF4A1	Isoform 2 of Eukaryotic initiation factor 4A-I	0	0.00202834	0	0	-/+	-/-	0.0155812	0	0	0	+/-	-/-
P62166	NCS1	NCS1	Neuronal calcium sensor 1	#N/A	#N/A	#N/A	#N/A	-/-	-/-	0.00165532	0	0	0	+/-	-/-
P62861	RS30	FAU	40S ribosomal protein S30	0	0.0027752	0	0	-/+	-/-	0.00137824	0	0	0	+/-	-/-
P78345	RPP38	RPP38	Ribonuclease P protein subunit p38	#N/A	#N/A	#N/A	#N/A	-/-	-/-	0.000133714	0	0	0	+/-	-/-
P80108	PHLD	GPLD1	Phosphatidylinositol-glycan-specific phospholipase D	#N/A	#N/A	#N/A	#N/A	-/-	-/-	0.000475464	0	0	0	+/-	-/-
P82094	TMF1	TMF1	TATA element modulatory factor	0.000804	0	0	0	+/-	-/-	0.00023544	0	0	0	+/-	-/-
P82673	RT35	MRPS35	28S ribosomal protein S35, mitochondrial	0.003993	0.0016111	0	0	2.47842	-/-	0.000251974	0	0	0	+/-	-/-
P98175	RBM10	RBM10	RNA-binding protein 10	#N/A	#N/A	#N/A	#N/A	-/-	-/-	0.000296854	0	0	0	+/-	-/-
Q01064	PDE1B	PDE1B	Calcium/calmodulin-dependent 3',5'-cyclic nucleotide phosphodiesterase 1B	#N/A	#N/A	#N/A	#N/A	-/-	-/-	9.39418e-05	0	0	0	+/-	-/-
Q01432	AMPD3	AMPD3	AMP deaminase 3	#N/A	#N/A	#N/A	#N/A	-/-	-/-	0.000911834	0	0	0	+/-	-/-
Q01814	AT2B2	ATP2B2	Plasma membrane calcium-transporting ATPase 2	#N/A	#N/A	#N/A	#N/A	-/-	-/-	0.000124668	0	0	0	+/-	-/-
Q01970	PLCB3	PLCB3	1-phosphatidylinositol 4,5-bisphosphate phosphodiesterase beta-3	#N/A	#N/A	#N/A	#N/A	-/-	-/-	4.32102e-05	0	0	0	+/-	-/-
Q02952	AKA12	AKAP12	A-kinase anchor protein 12	#N/A	#N/A	#N/A	#N/A	-/-	-/-	0.000102115	0	0	0	+/-	-/-
Q04323	UBXN1	UBXN1	UBX domain-containing protein 1	0.00669	0.00089818	0	0	7.4484	-/-	0.000256703	0	0	0	+/-	-/-
Q05519	SRS11	SRSF11	Serine/arginine-rich splicing factor 11	#N/A	#N/A	#N/A	#N/A	-/-	-/-	0.000215393	0	0	0	+/-	-/-
Q05682-4	CALD1	CALD1	Isoform 4 of Caldesmon	0.002288	0	0	0	+/-	-/-	0.00512427	0	0	0	+/-	-/-
Q06124-1	PTN11	PTPN11	Isoform 2 of Tyrosine-protein phosphatase non-receptor type 11	#N/A	#N/A	#N/A	#N/A	-/-	-/-	0.000358858	0	0	0	+/-	-/-
Q06265	EXOS9	EXOSC9	Exosome complex component RRP45	0.000775	0	0	0	+/-	-/-	0.000229061	0	0	0	+/-	-/-
Q06730	ZN33A	ZNF33A	Zinc finger protein 33A	#N/A	#N/A	#N/A	#N/A	-/-	-/-	6.53179e-05	0	0	0	+/-	-/-
Q06787-2	FMR1	FMR1	Isoform 1 of Synaptic functional regulator FMR1	#N/A	#N/A	#N/A	#N/A	-/-	-/-	0.000115917	0	0	0	+/-	-/-
Q07817	B2CL1	BCL2L1	Bcl-2-like protein 1	0.005484	0	0	0	+/-	-/-	0.00107657	0	0	0	+/-	-/-
Q08043	ACTN3	ACTN3	Alpha-actinin-3	#N/A	#N/A	#N/A	#N/A	-/-	-/-	9.15428e-05	0	0	0	+/-	-/-
Q08170	SRSF4	SRSF4	Serine/arginine-rich splicing factor 4	0.004927	0	0	0	+/-	-/-	0.000344736	0	0	0	+/-	-/-
Q08722	CD47	CD47	Leukocyte surface antigen CD47	#N/A	#N/A	#N/A	#N/A	-/-	-/-	0.0024468	0	0	0	+/-	-/-
Q08828	ADCY1	ADCY1	Adenylate cyclase type 1	#N/A	#N/A	#N/A	#N/A	-/-	-/-	5.76494e-05	0	0	0	+/-	-/-
Q0VAA2	LR74A	LRRC74A	Leucine-rich repeat-containing protein 74A	#N/A	#N/A	#N/A	#N/A	-/-	-/-	0.000145934	0	0	0	+/-	-/-
Q0VDD8-4	DYH14	DNAH14	Isoform 4 of Dynein heavy chain 14, axonemal	#N/A	#N/A	#N/A	#N/A	-/-	-/-	3.06479e-05	0	0	0	+/-	-/-
Q10472	GALT1	GALNT1	Polypeptide N-acetylgalactosaminyltransferase 1	#N/A	#N/A	#N/A	#N/A	-/-	-/-	0.000372589	0	0	0	+/-	-/-
Q10589	BST2	BST2	Bone marrow stromal antigen 2	#N/A	#N/A	#N/A	#N/A	-/-	-/-	0.000358858	0	0	0	+/-	-/-
Q12851	M4K2	MAP4K2	Mitogen-activated protein kinase kinase kinase kinase 2	#N/A	#N/A	#N/A	#N/A	-/-	-/-	0.000209671	0	0	0	+/-	-/-
Q12972	PP1R8	PPP1R8	Nuclear inhibitor of protein phosphatase 1	0.01025	0	0	0	+/-	-/-	0.000268565	0	0	0	+/-	-/-
Q13103	SPP24	SPP2	Secreted phosphoprotein 24	#N/A	#N/A	#N/A	#N/A	-/-	-/-	0.000207621	0	0	0	+/-	-/-
Q13123	RED	IK	Protein Red	0.003084	0	0	0	+/-	-/-	5.56395e-05	0	0	0	+/-	-/-
Q13242	SRSF9	SRSF9	Serine/arginine-rich splicing factor 9	0.02434	0.00221469	0	0	10.9903	-/-	0.00139808	0	0	0	+/-	-/-
Q13303	KCAB2	KCNAB2	Voltage-gated potassium channel subunit beta-2	#N/A	#N/A	#N/A	#N/A	-/-	-/-	0.000434563	0	0	0	+/-	-/-
Q13310-3	PABP4	PABPC4	Isoform 3 of Polyadenylate-binding protein 4	#N/A	#N/A	#N/A	#N/A	-/-	-/-	0.00133428	0	0	0	+/-	-/-
Q13361	MFAP5	MFAP5	Microfibrillar-associated protein 5	#N/A	#N/A	#N/A	#N/A	-/-	-/-	0.00173079	0	0	0	+/-	-/-
Q13393	PLD1	PLD1	Phospholipase D1	#N/A	#N/A	#N/A	#N/A	-/-	-/-	0.000118332	0	0	0	+/-	-/-
Q13409-2	DC1I2	DYNC1I2	Isoform 2B of Cytoplasmic dynein 1 intermediate chain 2	0.011999	0	0	0	+/-	-/-	0.000946485	0	0	0	+/-	-/-
Q13426	XRCC4	XRCC4	DNA repair protein XRCC4	0.00101	0	0	0	+/-	-/-	0.000229949	0	0	0	+/-	-/-
Q13435	SF3B2	SF3B2	Splicing factor 3B subunit 2	0.010822	0	0.03404	0	+/-	+/-	0.000229789	0	0	0	+/-	-/-
Q13442	HAP28	PDAP1	28 kDa heat- and acid-stable phosphoprotein	0.00803	0	0	0	+/-	-/-	0.000152921	0	0	0	+/-	-/-
Q13546	RIPK1	RIPK1	Receptor-interacting serine/threonine-protein kinase 1	0	0.000291768	0	0	-/+	-/-	0.000152921	0	0	0	+/-	-/-
Q13643	FHL3	FHL3	Four and a half LIM domains protein 3	0.006918	0	0	0	+/-	-/-	0.00150933	0	0	0	+/-	-/-
Q13683-13	ITA7	ITGA7	Isoform 2 of Integrin alpha-7	#N/A	#N/A	#N/A	#N/A	-/-	-/-	0.000266883	0	0	0	+/-	-/-
Q13875	MOBP	MOBP	Myelin-associated oligodendrocyte basic protein	#N/A	#N/A	#N/A	#N/A	-/-	-/-	0.000443503	0	0	0	+/-	-/-
Q13888	TF2H2	GTF2H2	General transcription factor IIH subunit 2	#N/A	#N/A	#N/A	#N/A	-/-	-/-	0.00016061	0	0	0	+/-	-/-
Q13952	NFYC	NFYC	Nuclear transcription factor Y subunit gamma	0.003711	0	0	0	+/-	-/-	0.00118017	0	0	0	+/-	-/-
Q13972	RGRF1	RASGRF1	Ras-specific guanine nucleotide-releasing factor 1	#N/A	#N/A	#N/A	#N/A	-/-	-/-	0.000132565	0	0	0	+/-	-/-
Q14103-2	HNRPD	HNRNPD	Isoform 2 of Heterogeneous nuclear ribonucleoprotein D0	0.022474	0	0	0	+/-	-/-	0.000767661	0	0	0	+/-	-/-
Q14118	DAG1	DAG1	Dystroglycan	#N/A	#N/A	#N/A	#N/A	-/-	-/-	0.000126202	0	0	0	+/-	-/-
Q14155-1	ARHG7	ARHGEF7	Isoform 1 of Rho guanine nucleotide exchange factor 7	#N/A	#N/A	#N/A	#N/A	-/-	-/-	0.000475839	0	0	0	+/-	-/-
Q14194	DPYL1	CRMP1	Dihydropyrimidinase-related protein 1	#N/A	#N/A	#N/A	#N/A	-/-	-/-	0.000511102	0	0	0	+/-	-/-
Q14320	FA50A	FAM50A	Protein FAM50A	0.003418	0.000425113	0	0	8.04022	-/-	0.000197917	0	0	0	+/-	-/-
Q14331	FRG1	FRG1	Protein FRG1	#N/A	#N/A	#N/A	#N/A	-/-	-/-	0.000105501	0	0	0	+/-	-/-
Q14517	FAT1	FAT1	Protocadherin Fat 1	#N/A	#N/A	#N/A	#N/A	-/-	-/-	1.77934e-05	0	0	0	+/-	-/-
Q14596	NBR1	NBR1	Next to BRCA1 gene 1 protein	#N/A	#N/A	#N/A	#N/A	-/-	-/-	0.00109082	0	0	0	+/-	-/-
Q14674	ESPL1	ESPL1	Separin	#N/A	#N/A	#N/A	#N/A	-/-	-/-	5.39884e-05	0	0	0	+/-	-/-
Q14678	KANK1	KANK1	KN motif and ankyrin repeat domain-containing protein 1	0.002396	0	0	0	+/-	-/-	0.000164002	0	0	0	+/-	-/-
Q14738	2A5D	PPP2R5D	Serine/threonine-protein phosphatase 2A 56 kDa regulatory subunit delta isoform	#N/A	#N/A	#N/A	#N/A	-/-	-/-	7.90715e-05	0	0	0	+/-	-/-
Q14966	ZN638	ZNF638	Zinc finger protein 638	0.000163	0	0	0	+/-	-/-	6.13295e-05	0	0	0	+/-	-/-
Q15042	RB3GP	RAB3GAP1	Rab3 GTPase-activating protein catalytic subunit	#N/A	#N/A	#N/A	#N/A	-/-	-/-	0.00021054	0	0	0	+/-	-/-
Q15075	EEA1	EEA1	Early endosome antigen 1	0.002131	0	0	0	+/-	-/-	0.000550527	0	0	0	+/-	-/-
Q15113	PCOC1	PCOLCE	Procollagen C-endopeptidase enhancer 1	#N/A	#N/A	#N/A	#N/A	-/-	-/-	0.000622351	0	0	0	+/-	-/-
Q15287	RNPS1	RNPS1	RNA-binding protein with serine-rich domain 1	0.005668	0	0.0150637	0	+/-	+/-	8.42913e-05	0	0	0	+/-	-/-
Q15424	SAFB1	SAFB	Scaffold attachment factor B1	0.00416	0	0.0259364	0	+/-	+/-	0.000158396	0	0	0	+/-	-/-
Q15485	FCN2	FCN2	Ficolin-2	0	0.00204336	0	0	-/+	-/-	0.000565035	0	0	0	+/-	-/-
Q15554	TERF2	TERF2	Telomeric repeat-binding factor 2	#N/A	#N/A	#N/A	#N/A	-/-	-/-	8.00631e-05	0	0	0	+/-	-/-
Q15599-2	NHRF2	SLC9A3R2	Isoform 2 of Na(+)/H(+) exchange regulatory cofactor NHE-RF2	#N/A	#N/A	#N/A	#N/A	-/-	-/-	0.00188554	0	0	0	+/-	-/-
Q15637	SF01	SF1	Splicing factor 1	0.041402	0	0	0	+/-	-/-	0.000502714	0	0	0	+/-	-/-
Q15811	ITSN1	ITSN1	Intersectin-1	#N/A	#N/A	#N/A	#N/A	-/-	-/-	8.10884e-05	0	0	0	+/-	-/-
Q15848	ADIPO	ADIPOQ	Adiponectin	#N/A	#N/A	#N/A	#N/A	-/-	-/-	0.000645666	0	0	0	+/-	-/-
Q16270	IBP7	IGFBP7	Insulin-like growth factor-binding protein 7	#N/A	#N/A	#N/A	#N/A	-/-	-/-	0.00100423	0	0	0	+/-	-/-
Q16769	QPCT	QPCT	Glutaminyl-peptide cyclotransferase	#N/A	#N/A	#N/A	#N/A	-/-	-/-	0.000413731	0	0	0	+/-	-/-
Q16822-2	PCKGM	PCK2	Isoform 2 of Phosphoenolpyruvate carboxykinase [GTP], mitochondrial	0	0.0111079	0	0	-/+	-/-	0.000696394	0	0	0	+/-	-/-
Q17RN3	FA98C	FAM98C	Protein FAM98C	0.001175	0	0	0	+/-	-/-	0.00112919	0	0	0	+/-	-/-
Q30154	DRB5	HLA-DRB5	HLA class II histocompatibility antigen, DR beta 5 chain	#N/A	#N/A	#N/A	#N/A	-/-	-/-	0.000483209	0	0	0	+/-	-/-
Q330K2	NDUF6	NDUFAF6	NADH dehydrogenase (ubiquinone) complex I, assembly factor 6	#N/A	#N/A	#N/A	#N/A	-/-	-/-	0.000139557	0	0	0	+/-	-/-
Q3SY69	AL1L2	ALDH1L2	Mitochondrial 10-formyltetrahydrofolate dehydrogenase	#N/A	#N/A	#N/A	#N/A	-/-	-/-	0.000187352	0	0	0	+/-	-/-
Q4G0X9	CCD40	CCDC40	Coiled-coil domain-containing protein 40	#N/A	#N/A	#N/A	#N/A	-/-	-/-	4.09903e-05	0	0	0	+/-	-/-
Q4KWH8	PLCH1	PLCH1	1-phosphatidylinositol 4,5-bisphosphate phosphodiesterase eta-1	#N/A	#N/A	#N/A	#N/A	-/-	-/-	0.000198706	0	0	0	+/-	-/-
Q4ZHG4	FNDC1	FNDC1	Fibronectin type III domain-containing protein 1	#N/A	#N/A	#N/A	#N/A	-/-	-/-	2.5489e-05	0	0	0	+/-	-/-
Q53GG5-2	PDLI3	PDLIM3	Isoform 2 of PDZ and LIM domain protein 3	0.003019	0	0	0	+/-	-/-	0.000675066	0	0	0	+/-	-/-
Q53GL7	PAR10	PARP10	Protein mono-ADP-ribosyltransferase PARP10	#N/A	#N/A	#N/A	#N/A	-/-	-/-	0.000316593	0	0	0	+/-	-/-
Q53R41	FAKD1	FASTKD1	FAST kinase domain-containing protein 1, mitochondrial	#N/A	#N/A	#N/A	#N/A	-/-	-/-	5.66742e-05	0	0	0	+/-	-/-
Q567U6	CCD93	CCDC93	Coiled-coil domain-containing protein 93	0	0.000454163	0	0	-/+	-/-	9.93866e-05	0	0	0	+/-	-/-
Q58FF3	ENPLL	HSP90B2P	Putative endoplasmin-like protein	#N/A	#N/A	#N/A	#N/A	-/-	-/-	0.000735031	0	0	0	+/-	-/-
Q58FF6	H90B4	HSP90AB4P	Putative heat shock protein HSP 90-beta 4	0.039009	0	0	0	+/-	-/-	0.00105055	0	0	0	+/-	-/-
Q5H8C1	FREM1	FREM1	FRAS1-related extracellular matrix protein 1	#N/A	#N/A	#N/A	#N/A	-/-	-/-	8.72786e-05	0	0	0	+/-	-/-
Q5JQC9	AKAP4	AKAP4	A-kinase anchor protein 4	#N/A	#N/A	#N/A	#N/A	-/-	-/-	7.5177e-05	0	0	0	+/-	-/-
Q5JSL3	DOC11	DOCK11	Dedicator of cytokinesis protein 11	#N/A	#N/A	#N/A	#N/A	-/-	-/-	6.03177e-05	0	0	0	+/-	-/-
Q5JT25	RAB41	RAB41	Ras-related protein Rab-41	#N/A	#N/A	#N/A	#N/A	-/-	-/-	0.000685683	0	0	0	+/-	-/-
Q5ST30	SYVM	VARS2	Valine--tRNA ligase, mitochondrial	0.000678	0	0	0	+/-	-/-	6.59932e-05	0	0	0	+/-	-/-
Q5SW96	ARH	LDLRAP1	Low density lipoprotein receptor adapter protein 1	#N/A	#N/A	#N/A	#N/A	-/-	-/-	0.00048288	0	0	0	+/-	-/-
Q5T0N5	FBP1L	FNBP1L	Formin-binding protein 1-like	0.005443	0	0	0	+/-	-/-	5.79516e-05	0	0	0	+/-	-/-
Q5T1C6	THEM4	THEM4	Acyl-coenzyme A thioesterase THEM4	#N/A	#N/A	#N/A	#N/A	-/-	-/-	0.00103965	0	0	0	+/-	-/-
Q5T1M5	FKB15	FKBP15	FK506-binding protein 15	#N/A	#N/A	#N/A	#N/A	-/-	-/-	0.000131607	0	0	0	+/-	-/-
Q5T5P2	SKT	KIAA1217	Sickle tail protein homolog	0.000186	0	0	0	+/-	-/-	9.25176e-05	0	0	0	+/-	-/-
Q5T7W0	ZN618	ZNF618	Zinc finger protein 618	#N/A	#N/A	#N/A	#N/A	-/-	-/-	5.15599e-05	0	0	0	+/-	-/-
Q5T8D3-4	ACBD5	ACBD5	Isoform 4 of Acyl-CoA-binding domain-containing protein 5	#N/A	#N/A	#N/A	#N/A	-/-	-/-	0.000401191	0	0	0	+/-	-/-
Q5TBC7	B2L15	BCL2L15	Bcl-2-like protein 15	#N/A	#N/A	#N/A	#N/A	-/-	-/-	0.00183972	0	0	0	+/-	-/-
Q5TCS8	KAD9	AK9	Adenylate kinase 9	0	0.000903872	0	0	-/+	-/-	4.85146e-05	0	0	0	+/-	-/-
Q5VTR2	BRE1A	RNF20	E3 ubiquitin-protein ligase BRE1A	0.000242	0	0	0	+/-	-/-	0.000103978	0	0	0	+/-	-/-
Q5VUA4	ZN318	ZNF318	Zinc finger protein 318	#N/A	#N/A	#N/A	#N/A	-/-	-/-	2.15115e-05	0	0	0	+/-	-/-
Q5VW38	GP107	GPR107	Protein GPR107	#N/A	#N/A	#N/A	#N/A	-/-	-/-	0.000282286	0	0	0	+/-	-/-
Q5VZF2	MBNL2	MBNL2	Muscleblind-like protein 2	0	0.00085401	0	0	-/+	-/-	0.000945661	0	0	0	+/-	-/-
Q66K74	MAP1S	MAP1S	Microtubule-associated protein 1S	0.002193	0	0	0	+/-	-/-	0.000585686	0	0	0	+/-	-/-
Q6F5E8	CARL2	CARMIL2	Capping protein, Arp2/3 and myosin-I linker protein 2	#N/A	#N/A	#N/A	#N/A	-/-	-/-	4.60136e-05	0	0	0	+/-	-/-
Q6IF42	OR2A2	OR2A2	Olfactory receptor 2A2	#N/A	#N/A	#N/A	#N/A	-/-	-/-	0.0118137	0	0	0	+/-	-/-
Q6IQ22	RAB12	RAB12	Ras-related protein Rab-12	#N/A	#N/A	#N/A	#N/A	-/-	-/-	0.000284482	0	0	0	+/-	-/-
Q6KC79	NIPBL	NIPBL	Nipped-B-like protein	#N/A	#N/A	#N/A	#N/A	-/-	-/-	3.06474e-05	0	0	0	+/-	-/-
Q6NYC8-2	PPR18	PPP1R18	Isoform 2 of Phostensin	#N/A	#N/A	#N/A	#N/A	-/-	-/-	9.06315e-05	0	0	0	+/-	-/-
Q6P996-3	PDXD1	PDXDC1	Isoform 3 of Pyridoxal-dependent decarboxylase domain-containing protein 1	#N/A	#N/A	#N/A	#N/A	-/-	-/-	0.00171258	0	0	0	+/-	-/-
Q6P9A3	ZN549	ZNF549	Zinc finger protein 549	#N/A	#N/A	#N/A	#N/A	-/-	-/-	0.00039882	0	0	0	+/-	-/-
Q6PK18	OGFD3	OGFOD3	2-oxoglutarate and iron-dependent oxygenase domain-containing protein 3	#N/A	#N/A	#N/A	#N/A	-/-	-/-	0.00104263	0	0	0	+/-	-/-
Q6S8J3	POTEE	POTEE	POTE ankyrin domain family member E	#N/A	#N/A	#N/A	#N/A	-/-	-/-	0.000295052	0	0	0	+/-	-/-
Q6T4R5	NHS	NHS	Nance-Horan syndrome protein	#N/A	#N/A	#N/A	#N/A	-/-	-/-	2.99421e-05	0	0	0	+/-	-/-
Q6UB35	C1TM	MTHFD1L	Monofunctional C1-tetrahydrofolate synthase, mitochondrial	0.006478	0	0.0219956	0	+/-	+/-	0.000157119	0	0	0	+/-	-/-
Q6UB99	ANR11	ANKRD11	Ankyrin repeat domain-containing protein 11	#N/A	#N/A	#N/A	#N/A	-/-	-/-	3.46933e-05	0	0	0	+/-	-/-
Q6UVY6	MOXD1	MOXD1	DBH-like monooxygenase protein 1	#N/A	#N/A	#N/A	#N/A	-/-	-/-	0.00158141	0	0	0	+/-	-/-
Q6UW63	PLGT2	POGLUT2	Protein O-glucosyltransferase 2	0	0.000431688	0	0	-/+	-/-	9.71122e-05	0	0	0	+/-	-/-
Q6UWE0	LRSM1	LRSAM1	E3 ubiquitin-protein ligase LRSAM1	#N/A	#N/A	#N/A	#N/A	-/-	-/-	0.000121724	0	0	0	+/-	-/-
Q6UWP8	SBSN	SBSN	Suprabasin	0.014603	0.00498026	0	0	2.93217	-/-	0.000865635	0	0	0	+/-	-/-
Q6UWY0	ARSK	ARSK	Arylsulfatase K	#N/A	#N/A	#N/A	#N/A	-/-	-/-	9.56893e-05	0	0	0	+/-	-/-
Q6Y7W6	GGYF2	GIGYF2	GRB10-interacting GYF protein 2	0.001081	0	0	0	+/-	-/-	2.82944e-05	0	0	0	+/-	-/-
Q6ZNW5	GDPP1	GDPGP1	GDP-D-glucose phosphorylase 1	#N/A	#N/A	#N/A	#N/A	-/-	-/-	0.000429041	0	0	0	+/-	-/-
Q70UQ0	IKIP	IKBIP	Inhibitor of nuclear factor kappa-B kinase-interacting protein	0.010913	0.000530037	0	0	20.5891	-/-	0.00166612	0	0	0	+/-	-/-
Q71RC2	LARP4	LARP4	La-related protein 4	#N/A	#N/A	#N/A	#N/A	-/-	-/-	7.16842e-05	0	0	0	+/-	-/-
Q71U36	TBA1A	TUBA1A	Tubulin alpha-1A chain	#N/A	#N/A	#N/A	#N/A	-/-	-/-	0.00277664	0	0	0	+/-	-/-
Q7RTR8	T2R42	TAS2R42	Taste receptor type 2 member 42	#N/A	#N/A	#N/A	#N/A	-/-	-/-	0.00330361	0	0	0	+/-	-/-
Q7Z2W9	RM21	MRPL21	39S ribosomal protein L21, mitochondrial	0.007393	0	0	0	+/-	-/-	0.00203101	0	0	0	+/-	-/-
Q7Z2Z2	EFL1	EFL1	Elongation factor-like GTPase 1	#N/A	#N/A	#N/A	#N/A	-/-	-/-	0.000132795	0	0	0	+/-	-/-
Q7Z4I7-2	LIMS2	LIMS2	Isoform 2 of LIM and senescent cell antigen-like-containing domain protein 2	#N/A	#N/A	#N/A	#N/A	-/-	-/-	0.000475419	0	0	0	+/-	-/-
Q7Z5L9	I2BP2	IRF2BP2	Interferon regulatory factor 2-binding protein 2	0.005785	0	0	0	+/-	-/-	0.000363129	0	0	0	+/-	-/-
Q7Z6M3	MILR1	MILR1	Allergin-1	#N/A	#N/A	#N/A	#N/A	-/-	-/-	0.00222647	0	0	0	+/-	-/-
Q7Z6P3	RAB44	RAB44	Ras-related protein Rab-44	#N/A	#N/A	#N/A	#N/A	-/-	-/-	5.3159e-05	0	0	0	+/-	-/-
Q7Z7G0	TARSH	ABI3BP	Target of Nesh-SH3	#N/A	#N/A	#N/A	#N/A	-/-	-/-	0.000124278	0	0	0	+/-	-/-
Q7Z7G8	VP13B	VPS13B	Vacuolar protein sorting-associated protein 13B	#N/A	#N/A	#N/A	#N/A	-/-	-/-	1.81993e-05	0	0	0	+/-	-/-
Q86TN4	TRPT1	TRPT1	tRNA 2'-phosphotransferase 1	#N/A	#N/A	#N/A	#N/A	-/-	-/-	0.000600408	0	0	0	+/-	-/-
Q86V48	LUZP1	LUZP1	Leucine zipper protein 1	#N/A	#N/A	#N/A	#N/A	-/-	-/-	5.71335e-05	0	0	0	+/-	-/-
Q86V85	GP180	GPR180	Integral membrane protein GPR180	#N/A	#N/A	#N/A	#N/A	-/-	-/-	0.000608988	0	0	0	+/-	-/-
Q86VF7	NRAP	NRAP	Nebulin-related-anchoring protein	0	0.000200699	0	0	-/+	-/-	2.45762e-05	0	0	0	+/-	-/-
Q86VP1	TAXB1	TAX1BP1	Tax1-binding protein 1	#N/A	#N/A	#N/A	#N/A	-/-	-/-	0.000160208	0	0	0	+/-	-/-
Q86VP6-2	CAND1	CAND1	Isoform 2 of Cullin-associated NEDD8-dissociated protein 1	#N/A	#N/A	#N/A	#N/A	-/-	-/-	0.000271975	0	0	0	+/-	-/-
Q86W56	PARG	PARG	Poly(ADP-ribose) glycohydrolase	#N/A	#N/A	#N/A	#N/A	-/-	-/-	0.000683363	0	0	0	+/-	-/-
Q8IU81	I2BP1	IRF2BP1	Interferon regulatory factor 2-binding protein 1	0.0007	0	0	0	+/-	-/-	0.000206806	0	0	0	+/-	-/-
Q8IUD2	RB6I2	ERC1	ELKS/Rab6-interacting/CAST family member 1	0.000723	0	0	0	+/-	-/-	0.000159566	0	0	0	+/-	-/-
Q8IV50	LYSM2	LYSMD2	LysM and putative peptidoglycan-binding domain-containing protein 2	#N/A	#N/A	#N/A	#N/A	-/-	-/-	0.000225811	0	0	0	+/-	-/-
Q8IWJ2-3	GCC2	GCC2	Isoform 2 of GRIP and coiled-coil domain-containing protein 2	#N/A	#N/A	#N/A	#N/A	-/-	-/-	0.000925955	0	0	0	+/-	-/-
Q8IWT0	ARCH	ZBTB8OS	Protein archease	#N/A	#N/A	#N/A	#N/A	-/-	-/-	0.000401191	0	0	0	+/-	-/-
Q8IWX8	CHERP	CHERP	Calcium homeostasis endoplasmic reticulum protein	#N/A	#N/A	#N/A	#N/A	-/-	-/-	0.000104164	0	0	0	+/-	-/-
Q8IX04	UEVLD	UEVLD	Ubiquitin-conjugating enzyme E2 variant 3	0	0.000435052	0	0	-/+	-/-	0.000149346	0	0	0	+/-	-/-
Q8IXI2	MIRO1	RHOT1	Mitochondrial Rho GTPase 1	#N/A	#N/A	#N/A	#N/A	-/-	-/-	0.000989404	0	0	0	+/-	-/-
Q8IXM3	RM41	MRPL41	39S ribosomal protein L41, mitochondrial	#N/A	#N/A	#N/A	#N/A	-/-	-/-	0.00104841	0	0	0	+/-	-/-
Q8IY67	RAVR1	RAVER1	Ribonucleoprotein PTB-binding 1	0.021733	0	0	0	+/-	-/-	0.000410668	0	0	0	+/-	-/-
Q8IYB7	DI3L2	DIS3L2	DIS3-like exonuclease 2	#N/A	#N/A	#N/A	#N/A	-/-	-/-	0.000812263	0	0	0	+/-	-/-
Q8IYI6	EXOC8	EXOC8	Exocyst complex component 8	#N/A	#N/A	#N/A	#N/A	-/-	-/-	7.5339e-05	0	0	0	+/-	-/-
Q8IYT4	KATL2	KATNAL2	Katanin p60 ATPase-containing subunit A-like 2	#N/A	#N/A	#N/A	#N/A	-/-	-/-	9.56573e-05	0	0	0	+/-	-/-
Q8IZF0	NALCN	NALCN	Sodium leak channel non-selective protein	0	0.000142213	0	0	-/+	-/-	0.000798334	0	0	0	+/-	-/-
Q8IZT6	ASPM	ASPM	Abnormal spindle-like microcephaly-associated protein	#N/A	#N/A	#N/A	#N/A	-/-	-/-	2.41165e-05	0	0	0	+/-	-/-
Q8N0X7	SPART	SPART	Spartin	#N/A	#N/A	#N/A	#N/A	-/-	-/-	7.26975e-05	0	0	0	+/-	-/-
Q8N0Y7	PGAM4	PGAM4	Probable phosphoglycerate mutase 4	0.00892	0	0	0	+/-	-/-	0.00134071	0	0	0	+/-	-/-
Q8N201	INT1	INTS1	Integrator complex subunit 1	0.000212	0	0	0	+/-	-/-	3.13321e-05	0	0	0	+/-	-/-
Q8N3C0	ASCC3	ASCC3	Activating signal cointegrator 1 complex subunit 3	#N/A	#N/A	#N/A	#N/A	-/-	-/-	0.000337063	0	0	0	+/-	-/-
Q8N5A5	ZGPAT	ZGPAT	Zinc finger CCCH-type with G patch domain-containing protein	#N/A	#N/A	#N/A	#N/A	-/-	-/-	0.00043952	0	0	0	+/-	-/-
Q8N5L8	RP25L	RPP25L	Ribonuclease P protein subunit p25-like protein	#N/A	#N/A	#N/A	#N/A	-/-	-/-	0.000280329	0	0	0	+/-	-/-
Q8N5N7	RM50	MRPL50	39S ribosomal protein L50, mitochondrial	0.028324	0	0	0	+/-	-/-	0.000552783	0	0	0	+/-	-/-
Q8N614	TM156	TMEM156	Transmembrane protein 156	#N/A	#N/A	#N/A	#N/A	-/-	-/-	0.000167191	0	0	0	+/-	-/-
Q8N684	CPSF7	CPSF7	Cleavage and polyadenylation specificity factor subunit 7	0.000804	0	0	0	+/-	-/-	0.000721065	0	0	0	+/-	-/-
Q8N6F7	GCSAM	GCSAM	Germinal center-associated signaling and motility protein	#N/A	#N/A	#N/A	#N/A	-/-	-/-	0.00487225	0	0	0	+/-	-/-
Q8N6M0	OTU6B	OTUD6B	Deubiquitinase OTUD6B	0.001556	0.00121962	0	0	1.27581	-/-	0.000253566	0	0	0	+/-	-/-
Q8N6R0	EFNMT	EEF1AKNMT	eEF1A lysine and N-terminal methyltransferase	#N/A	#N/A	#N/A	#N/A	-/-	-/-	0.000535741	0	0	0	+/-	-/-
Q8N7J2	AMER2	AMER2	APC membrane recruitment protein 2	#N/A	#N/A	#N/A	#N/A	-/-	-/-	0.00018368	0	0	0	+/-	-/-
Q8N8A2	ANR44	ANKRD44	Serine/threonine-protein phosphatase 6 regulatory ankyrin repeat subunit B	#N/A	#N/A	#N/A	#N/A	-/-	-/-	7.19429e-05	0	0	0	+/-	-/-
Q8N8S7	ENAH	ENAH	Protein enabled homolog	0.00224	0	0	0	+/-	-/-	0.000309148	0	0	0	+/-	-/-
Q8NBK3	SUMF1	SUMF1	Formylglycine-generating enzyme	#N/A	#N/A	#N/A	#N/A	-/-	-/-	0.000566713	0	0	0	+/-	-/-
Q8NC96	NECP1	NECAP1	Adaptin ear-binding coat-associated protein 1	0.001676	0	0	0	+/-	-/-	0.00106846	0	0	0	+/-	-/-
Q8NCQ7	PRCA1	PROCA1	Protein PROCA1	#N/A	#N/A	#N/A	#N/A	-/-	-/-	0.000206066	0	0	0	+/-	-/-
Q8ND56	LS14A	LSM14A	Protein LSM14 homolog A	#N/A	#N/A	#N/A	#N/A	-/-	-/-	0.000521026	0	0	0	+/-	-/-
Q8NEF9	SRFB1	SRFBP1	Serum response factor-binding protein 1	#N/A	#N/A	#N/A	#N/A	-/-	-/-	0.00160205	0	0	0	+/-	-/-
Q8NEV4	MYO3A	MYO3A	Myosin-IIIa	#N/A	#N/A	#N/A	#N/A	-/-	-/-	0.000367332	0	0	0	+/-	-/-
Q8NF37	PCAT1	LPCAT1	Lysophosphatidylcholine acyltransferase 1	#N/A	#N/A	#N/A	#N/A	-/-	-/-	0.000303291	0	0	0	+/-	-/-
Q8NFQ8	TOIP2	TOR1AIP2	Torsin-1A-interacting protein 2	#N/A	#N/A	#N/A	#N/A	-/-	-/-	0.00163331	0	0	0	+/-	-/-
Q8NFU3-4	TSTD1	TSTD1	Isoform 4 of Thiosulfate:glutathione sulfurtransferase	#N/A	#N/A	#N/A	#N/A	-/-	-/-	0.000712155	0	0	0	+/-	-/-
Q8TAQ2	SMRC2	SMARCC2	SWI/SNF complex subunit SMARCC2	#N/A	#N/A	#N/A	#N/A	-/-	-/-	0.000121246	0	0	0	+/-	-/-
Q8TB36	GDAP1	GDAP1	Ganglioside-induced differentiation-associated protein 1	#N/A	#N/A	#N/A	#N/A	-/-	-/-	0.00069738	0	0	0	+/-	-/-
Q8TCU4	ALMS1	ALMS1	Alstrom syndrome protein 1	#N/A	#N/A	#N/A	#N/A	-/-	-/-	2.81667e-05	0	0	0	+/-	-/-
Q8TD26	CHD6	CHD6	Chromodomain-helicase-DNA-binding protein 6	#N/A	#N/A	#N/A	#N/A	-/-	-/-	1.45356e-05	0	0	0	+/-	-/-
Q8TDH9	BL1S5	BLOC1S5	Biogenesis of lysosome-related organelles complex 1 subunit 5	#N/A	#N/A	#N/A	#N/A	-/-	-/-	0.00021452	0	0	0	+/-	-/-
Q8TDN4	CABL1	CABLES1	CDK5 and ABL1 enzyme substrate 1	#N/A	#N/A	#N/A	#N/A	-/-	-/-	0.00117333	0	0	0	+/-	-/-
Q8TDQ7	GNPI2	GNPDA2	Glucosamine-6-phosphate isomerase 2	0.00697	0	0	0	+/-	-/-	0.000756627	0	0	0	+/-	-/-
Q8TDW7	FAT3	FAT3	Protocadherin Fat 3	#N/A	#N/A	#N/A	#N/A	-/-	-/-	4.58122e-05	0	0	0	+/-	-/-
Q8TE02	ELP5	ELP5	Elongator complex protein 5	0.005772	0	0	0	+/-	-/-	0.00195924	0	0	0	+/-	-/-
Q8TEA8	DTD1	DTD1	D-aminoacyl-tRNA deacylase 1	0.02638	0	0	0	+/-	-/-	0.000701452	0	0	0	+/-	-/-
Q8TEQ6	GEMI5	GEMIN5	Gem-associated protein 5	0.002603	0	0	0	+/-	-/-	4.2071e-05	0	0	0	+/-	-/-
Q8TF72	SHRM3	SHROOM3	Protein Shroom3	#N/A	#N/A	#N/A	#N/A	-/-	-/-	2.87884e-05	0	0	0	+/-	-/-
Q8WTW4	NPRL2	NPRL2	GATOR complex protein NPRL2	0.002229	0	0	0	+/-	-/-	0.0076479	0	0	0	+/-	-/-
Q8WU68	U2AF4	U2AF1L4	Splicing factor U2AF 26 kDa subunit	#N/A	#N/A	#N/A	#N/A	-/-	-/-	0.00125171	0	0	0	+/-	-/-
Q8WUA8	TSK	TSKU	Tsukushin	#N/A	#N/A	#N/A	#N/A	-/-	-/-	0.00078441	0	0	0	+/-	-/-
Q8WUF8	F172A	FAM172A	Cotranscriptional regulator FAM172A	#N/A	#N/A	#N/A	#N/A	-/-	-/-	9.56893e-05	0	0	0	+/-	-/-
Q8WUM4-2	PDC6I	PDCD6IP	Isoform 2 of Programmed cell death 6-interacting protein	#N/A	#N/A	#N/A	#N/A	-/-	-/-	0.000148827	0	0	0	+/-	-/-
Q8WVK2	SNR27	SNRNP27	U4/U6.U5 small nuclear ribonucleoprotein 27 kDa protein	0.000851	0	0	0	+/-	-/-	0.000125812	0	0	0	+/-	-/-
Q8WW12	PCNP	PCNP	PEST proteolytic signal-containing nuclear protein	#N/A	#N/A	#N/A	#N/A	-/-	-/-	0.00151505	0	0	0	+/-	-/-
Q8WWI1-3	LMO7	LMO7	Isoform 3 of LIM domain only protein 7	#N/A	#N/A	#N/A	#N/A	-/-	-/-	0.000267438	0	0	0	+/-	-/-
Q8WWM7	ATX2L	ATXN2L	Ataxin-2-like protein	0.012653	0	0	0	+/-	-/-	7.71601e-05	0	0	0	+/-	-/-
Q8WXA3	RUFY2	RUFY2	RUN and FYVE domain-containing protein 2	#N/A	#N/A	#N/A	#N/A	-/-	-/-	0.000135552	0	0	0	+/-	-/-
Q8WXX0	DYH7	DNAH7	Dynein heavy chain 7, axonemal	#N/A	#N/A	#N/A	#N/A	-/-	-/-	1.10875e-05	0	0	0	+/-	-/-
Q8WZ42-12	TITIN	TTN	Isoform 12 of Titin	#N/A	#N/A	#N/A	#N/A	-/-	-/-	1.16169e-06	0	0	0	+/-	-/-
Q8WZ64	ARAP2	ARAP2	Arf-GAP with Rho-GAP domain, ANK repeat and PH domain-containing protein 2	#N/A	#N/A	#N/A	#N/A	-/-	-/-	0.000111836	0	0	0	+/-	-/-
Q92496	FHR4	CFHR4	Complement factor H-related protein 4	#N/A	#N/A	#N/A	#N/A	-/-	-/-	0.00103165	0	0	0	+/-	-/-
Q92522	H1X	H1FX	Histone H1x	#N/A	#N/A	#N/A	#N/A	-/-	-/-	0.000236473	0	0	0	+/-	-/-
Q92547	TOPB1	TOPBP1	DNA topoisomerase 2-binding protein 1	#N/A	#N/A	#N/A	#N/A	-/-	-/-	9.65901e-05	0	0	0	+/-	-/-
Q92600	CNOT9	CNOT9	CCR4-NOT transcription complex subunit 9	0.002341	0	0	0	+/-	-/-	0.000221968	0	0	0	+/-	-/-
Q92623	TTC9A	TTC9	Tetratricopeptide repeat protein 9A	#N/A	#N/A	#N/A	#N/A	-/-	-/-	0.000201029	0	0	0	+/-	-/-
Q92667	AKAP1	AKAP1	A-kinase anchor protein 1, mitochondrial	0.002879	0	0	0	+/-	-/-	0.000310354	0	0	0	+/-	-/-
Q92730	RND1	RND1	Rho-related GTP-binding protein Rho6	#N/A	#N/A	#N/A	#N/A	-/-	-/-	0.00317566	0	0	0	+/-	-/-
Q92743	HTRA1	HTRA1	Serine protease HTRA1	#N/A	#N/A	#N/A	#N/A	-/-	-/-	0.000209829	0	0	0	+/-	-/-
Q92979	NEP1	EMG1	Ribosomal RNA small subunit methyltransferase NEP1	0.021391	0	0	0	+/-	-/-	0.000238526	0	0	0	+/-	-/-
Q93062	RBPMS	RBPMS	RNA-binding protein with multiple splicing	0.003868	0	0	0	+/-	-/-	0.000460563	0	0	0	+/-	-/-
Q969G3-2	SMCE1	SMARCE1	Isoform 2 of SWI/SNF-related matrix-associated actin-dependent regulator of chromatin subfamily E member 1	#N/A	#N/A	#N/A	#N/A	-/-	-/-	0.00012834	0	0	0	+/-	-/-
Q969J3	BORC5	BORCS5	BLOC-1-related complex subunit 5	#N/A	#N/A	#N/A	#N/A	-/-	-/-	0.000372349	0	0	0	+/-	-/-
Q969M1	TM40L	TOMM40L	Mitochondrial import receptor subunit TOM40B	#N/A	#N/A	#N/A	#N/A	-/-	-/-	0.000293167	0	0	0	+/-	-/-
Q96A32	MLRS	MYLPF	Myosin regulatory light chain 2, skeletal muscle isoform	#N/A	#N/A	#N/A	#N/A	-/-	-/-	0.000236153	0	0	0	+/-	-/-
Q96AE4-2	FUBP1	FUBP1	Isoform 2 of Far upstream element-binding protein 1	0.049787	0	0	0	+/-	-/-	0.000889771	0	0	0	+/-	-/-
Q96AY3	FKB10	FKBP10	Peptidyl-prolyl cis-trans isomerase FKBP10	0.047923	0	0.0945741	0	+/-	+/-	0.00258642	0	0	0	+/-	-/-
Q96B45	BORC7	BORCS7	BLOC-1-related complex subunit 7	#N/A	#N/A	#N/A	#N/A	-/-	-/-	0.0040146	0	0	0	+/-	-/-
Q96BR5	COA7	COA7	Cytochrome c oxidase assembly factor 7	0.01913	0	0	0	+/-	-/-	0.000807905	0	0	0	+/-	-/-
Q96BS2	CHP3	TESC	Calcineurin B homologous protein 3	0.004177	0	0	0	+/-	-/-	0.00184188	0	0	0	+/-	-/-
Q96BW9	TAM41	TAMM41	Phosphatidate cytidylyltransferase, mitochondrial	#N/A	#N/A	#N/A	#N/A	-/-	-/-	0.00030427	0	0	0	+/-	-/-
Q96BY9	SARAF	SARAF	Store-operated calcium entry-associated regulatory factor	#N/A	#N/A	#N/A	#N/A	-/-	-/-	0.00317566	0	0	0	+/-	-/-
Q96C36	P5CR2	PYCR2	Pyrroline-5-carboxylate reductase 2	0.070219	0.00188867	0.128263	0	37.1791	+/-	0.00229258	0	0	0	+/-	-/-
Q96CG8	CTHR1	CTHRC1	Collagen triple helix repeat-containing protein 1	#N/A	#N/A	#N/A	#N/A	-/-	-/-	0.000504374	0	0	0	+/-	-/-
Q96D46	NMD3	NMD3	60S ribosomal export protein NMD3	0.001451	0	0	0	+/-	-/-	0.000103403	0	0	0	+/-	-/-
Q96D71	REPS1	REPS1	RalBP1-associated Eps domain-containing protein 1	0.000987	0	0	0	+/-	-/-	7.70541e-05	0	0	0	+/-	-/-
Q96DR7	ARHGQ	ARHGEF26	Rho guanine nucleotide exchange factor 26	#N/A	#N/A	#N/A	#N/A	-/-	-/-	0.000994385	0	0	0	+/-	-/-
Q96EH5	RL39L	RPL39L	60S ribosomal protein L39-like	#N/A	#N/A	#N/A	#N/A	-/-	-/-	0.00638364	0	0	0	+/-	-/-
Q96EL2	RT24	MRPS24	28S ribosomal protein S24, mitochondrial	#N/A	#N/A	#N/A	#N/A	-/-	-/-	0.000307234	0	0	0	+/-	-/-
Q96EV8	DTBP1	DTNBP1	Dysbindin	#N/A	#N/A	#N/A	#N/A	-/-	-/-	0.000194899	0	0	0	+/-	-/-
Q96EY1-2	DNJA3	DNAJA3	Isoform 2 of DnaJ homolog subfamily A member 3, mitochondrial	#N/A	#N/A	#N/A	#N/A	-/-	-/-	0.000722207	0	0	0	+/-	-/-
Q96F24	NRBF2	NRBF2	Nuclear receptor-binding factor 2	#N/A	#N/A	#N/A	#N/A	-/-	-/-	0.000136223	0	0	0	+/-	-/-
Q96FH0	BORC8	BORCS8	BLOC-1-related complex subunit 8	#N/A	#N/A	#N/A	#N/A	-/-	-/-	0.000434839	0	0	0	+/-	-/-
Q96GA3	LTV1	LTV1	Protein LTV1 homolog	#N/A	#N/A	#N/A	#N/A	-/-	-/-	0.0011904	0	0	0	+/-	-/-
Q96GE6	CALL4	CALML4	Calmodulin-like protein 4	#N/A	#N/A	#N/A	#N/A	-/-	-/-	0.000192138	0	0	0	+/-	-/-
Q96K21	ANCHR	ZFYVE19	Abscission/NoCut checkpoint regulator	0.000819	0.0010342	0	0	0.79192	-/-	0.000121043	0	0	0	+/-	-/-
Q96KC8	DNJC1	DNAJC1	DnaJ homolog subfamily C member 1	#N/A	#N/A	#N/A	#N/A	-/-	-/-	0.000190107	0	0	0	+/-	-/-
Q96KN2	CNDP1	CNDP1	Beta-Ala-His dipeptidase	#N/A	#N/A	#N/A	#N/A	-/-	-/-	0.00034869	0	0	0	+/-	-/-
Q96L93	KI16B	KIF16B	Kinesin-like protein KIF16B	#N/A	#N/A	#N/A	#N/A	-/-	-/-	8.07883e-05	0	0	0	+/-	-/-
Q96NT0	CC115	CCDC115	Coiled-coil domain-containing protein 115	0.003127	0	0	0	+/-	-/-	0.000748495	0	0	0	+/-	-/-
Q96QB1	RHG07	DLC1	Rho GTPase-activating protein 7	#N/A	#N/A	#N/A	#N/A	-/-	-/-	0.000460345	0	0	0	+/-	-/-
Q96SL4	GPX7	GPX7	Glutathione peroxidase 7	#N/A	#N/A	#N/A	#N/A	-/-	-/-	0.00100452	0	0	0	+/-	-/-
Q96T17	MA7D2	MAP7D2	MAP7 domain-containing protein 2	#N/A	#N/A	#N/A	#N/A	-/-	-/-	0.000124668	0	0	0	+/-	-/-
Q96T37	RBM15	RBM15	RNA-binding protein 15	#N/A	#N/A	#N/A	#N/A	-/-	-/-	0.000122593	0	0	0	+/-	-/-
Q99250	SCN2A	SCN2A	Sodium channel protein type 2 subunit alpha	#N/A	#N/A	#N/A	#N/A	-/-	-/-	0.000401592	0	0	0	+/-	-/-
Q99567	NUP88	NUP88	Nuclear pore complex protein Nup88	0	0.000711038	0	0	-/+	-/-	0.00032767	0	0	0	+/-	-/-
Q99613	EIF3C	EIF3C	Eukaryotic translation initiation factor 3 subunit C	0.000848	0	0.0311221	0	+/-	+/-	0.000124668	0	0	0	+/-	-/-
Q99996	AKAP9	AKAP9	A-kinase anchor protein 9	0	7.11408e-05	0	0	-/+	-/-	3.11756e-05	0	0	0	+/-	-/-
Q9BPX3	CND3	NCAPG	Condensin complex subunit 3	0.000358	0	0	0	+/-	-/-	4.25914e-05	0	0	0	+/-	-/-
Q9BPX7	CG025	C7orf25	UPF0415 protein C7orf25	#N/A	#N/A	#N/A	#N/A	-/-	-/-	0.000130972	0	0	0	+/-	-/-
Q9BQI9	NRIP2	NRIP2	Nuclear receptor-interacting protein 2	#N/A	#N/A	#N/A	#N/A	-/-	-/-	0.000183696	0	0	0	+/-	-/-
Q9BQQ3	GORS1	GORASP1	Golgi reassembly-stacking protein 1	#N/A	#N/A	#N/A	#N/A	-/-	-/-	0.000916213	0	0	0	+/-	-/-
Q9BSQ5	CCM2	CCM2	Cerebral cavernous malformations 2 protein	#N/A	#N/A	#N/A	#N/A	-/-	-/-	0.00100631	0	0	0	+/-	-/-
Q9BSR8	YIPF4	YIPF4	Protein YIPF4	#N/A	#N/A	#N/A	#N/A	-/-	-/-	0.000996102	0	0	0	+/-	-/-
Q9BSY4	CHCH5	CHCHD5	Coiled-coil-helix-coiled-coil-helix domain-containing protein 5	0.031213	0	0	0	+/-	-/-	0.000580437	0	0	0	+/-	-/-
Q9BT40	INP5K	INPP5K	Inositol polyphosphate 5-phosphatase K	#N/A	#N/A	#N/A	#N/A	-/-	-/-	0.000431765	0	0	0	+/-	-/-
Q9BTA9	WAC	WAC	WW domain-containing adapter protein with coiled-coil	#N/A	#N/A	#N/A	#N/A	-/-	-/-	9.56573e-05	0	0	0	+/-	-/-
Q9BTE3	MCMBP	MCMBP	Mini-chromosome maintenance complex-binding protein	0.000735	0	0	0	+/-	-/-	0.000434731	0	0	0	+/-	-/-
Q9BTT6	LRRC1	LRRC1	Leucine-rich repeat-containing protein 1	0.00214	0	0	0	+/-	-/-	0.00111095	0	0	0	+/-	-/-
Q9BTY2	FUCO2	FUCA2	Plasma alpha-L-fucosidase	#N/A	#N/A	#N/A	#N/A	-/-	-/-	0.000164751	0	0	0	+/-	-/-
Q9BUA6	MYL10	MYL10	Myosin regulatory light chain 10	#N/A	#N/A	#N/A	#N/A	-/-	-/-	0.000445784	0	0	0	+/-	-/-
Q9BUT9	MCRI2	MCRIP2	MAPK regulated corepressor interacting protein 2	#N/A	#N/A	#N/A	#N/A	-/-	-/-	0.0009966	0	0	0	+/-	-/-
Q9BVV7	TIM21	TIMM21	Mitochondrial import inner membrane translocase subunit Tim21	#N/A	#N/A	#N/A	#N/A	-/-	-/-	0.00104263	0	0	0	+/-	-/-
Q9BX66-10	SRBS1	SORBS1	Isoform 10 of Sorbin and SH3 domain-containing protein 1	0.000942	0	0	0	+/-	-/-	0.000533368	0	0	0	+/-	-/-
Q9BY42	RTF2	RTF2	Replication termination factor 2	0.003192	0	0	0	+/-	-/-	0.000196901	0	0	0	+/-	-/-
Q9BYN8	RT26	MRPS26	28S ribosomal protein S26, mitochondrial	0.005162	0	0	0	+/-	-/-	0.000437086	0	0	0	+/-	-/-
Q9BYZ2	LDH6B	LDHAL6B	L-lactate dehydrogenase A-like 6B	#N/A	#N/A	#N/A	#N/A	-/-	-/-	0.000845659	0	0	0	+/-	-/-
Q9BZE1	RM37	MRPL37	39S ribosomal protein L37, mitochondrial	0.019243	0	0.0244071	0	+/-	+/-	0.00152095	0	0	0	+/-	-/-
Q9BZM1	PG12A	PLA2G12A	Group XIIA secretory phospholipase A2	#N/A	#N/A	#N/A	#N/A	-/-	-/-	0.000325491	0	0	0	+/-	-/-
Q9BZQ6	EDEM3	EDEM3	ER degradation-enhancing alpha-mannosidase-like protein 3	#N/A	#N/A	#N/A	#N/A	-/-	-/-	0.00019235	0	0	0	+/-	-/-
Q9BZX2	UCK2	UCK2	Uridine-cytidine kinase 2	0.006481	0	0	0	+/-	-/-	0.000229949	0	0	0	+/-	-/-
Q9BZZ5-1	API5	API5	Isoform 1 of Apoptosis inhibitor 5	0.004806	0	0	0	+/-	-/-	0.000114531	0	0	0	+/-	-/-
Q9BZZ5-2	API5	API5	Isoform 2 of Apoptosis inhibitor 5	#N/A	#N/A	#N/A	#N/A	-/-	-/-	0.00103072	0	0	0	+/-	-/-
Q9C026	TRIM9	TRIM9	E3 ubiquitin-protein ligase TRIM9	#N/A	#N/A	#N/A	#N/A	-/-	-/-	8.65774e-05	0	0	0	+/-	-/-
Q9C0G6	DYH6	DNAH6	Dynein axonemal heavy chain 6	#N/A	#N/A	#N/A	#N/A	-/-	-/-	1.36466e-05	0	0	0	+/-	-/-
Q9GZQ8	MLP3B	MAP1LC3B	Microtubule-associated proteins 1A/1B light chain 3B	#N/A	#N/A	#N/A	#N/A	-/-	-/-	0.000358858	0	0	0	+/-	-/-
Q9GZR7	DDX24	DDX24	ATP-dependent RNA helicase DDX24	#N/A	#N/A	#N/A	#N/A	-/-	-/-	0.00020054	0	0	0	+/-	-/-
Q9GZT9	EGLN1	EGLN1	Egl nine homolog 1	0.000775	0	0	0	+/-	-/-	0.000944737	0	0	0	+/-	-/-
Q9GZV4	IF5A2	EIF5A2	Eukaryotic translation initiation factor 5A-2	#N/A	#N/A	#N/A	#N/A	-/-	-/-	0.00118017	0	0	0	+/-	-/-
Q9H098	F107B	FAM107B	Protein FAM107B	#N/A	#N/A	#N/A	#N/A	-/-	-/-	0.000421775	0	0	0	+/-	-/-
Q9H0R8	GBRL1	GABARAPL1	Gamma-aminobutyric acid receptor-associated protein-like 1	#N/A	#N/A	#N/A	#N/A	-/-	-/-	0.00171681	0	0	0	+/-	-/-
Q9H115	SNAB	NAPB	Beta-soluble NSF attachment protein	#N/A	#N/A	#N/A	#N/A	-/-	-/-	0.00103165	0	0	0	+/-	-/-
Q9H173	SIL1	SIL1	Nucleotide exchange factor SIL1	0.00136	0	0	0	+/-	-/-	0.000201029	0	0	0	+/-	-/-
Q9H1Z4	WDR13	WDR13	WD repeat-containing protein 13	0	0.000492631	0	0	-/+	-/-	0.000169112	0	0	0	+/-	-/-
Q9H270	VPS11	VPS11	Vacuolar protein sorting-associated protein 11 homolog	#N/A	#N/A	#N/A	#N/A	-/-	-/-	0.000121043	0	0	0	+/-	-/-
Q9H2I8	LRMDA	LRMDA	Leucine-rich melanocyte differentiation-associated protein	0.001744	0.000750829	0	0	2.32277	-/-	0.00112343	0	0	0	+/-	-/-
Q9H2M9	RBGPR	RAB3GAP2	Rab3 GTPase-activating protein non-catalytic subunit	#N/A	#N/A	#N/A	#N/A	-/-	-/-	4.80937e-05	0	0	0	+/-	-/-
Q9H2P9	DPH5	DPH5	Diphthine methyl ester synthase	0.004386	0	0	0	+/-	-/-	0.000229949	0	0	0	+/-	-/-
Q9H307	PININ	PNN	Pinin	0.005149	0	0	0	+/-	-/-	5.95166e-05	0	0	0	+/-	-/-
Q9H425	CA198	C1orf198	Uncharacterized protein C1orf198	#N/A	#N/A	#N/A	#N/A	-/-	-/-	0.00016061	0	0	0	+/-	-/-
Q9H497	TOR3A	TOR3A	Torsin-3A	#N/A	#N/A	#N/A	#N/A	-/-	-/-	0.000420632	0	0	0	+/-	-/-
Q9H4B4	PLK3	PLK3	Serine/threonine-protein kinase PLK3	#N/A	#N/A	#N/A	#N/A	-/-	-/-	0.000157914	0	0	0	+/-	-/-
Q9H4I3	TRABD	TRABD	TraB domain-containing protein	#N/A	#N/A	#N/A	#N/A	-/-	-/-	0.000364267	0	0	0	+/-	-/-
Q9H4L4	SENP3	SENP3	Sentrin-specific protease 3	#N/A	#N/A	#N/A	#N/A	-/-	-/-	0.000230417	0	0	0	+/-	-/-
Q9H4L5	OSBL3	OSBPL3	Oxysterol-binding protein-related protein 3	#N/A	#N/A	#N/A	#N/A	-/-	-/-	5.87099e-05	0	0	0	+/-	-/-
Q9H5V9	STEEP	STEEP1	STING ER exit protein	#N/A	#N/A	#N/A	#N/A	-/-	-/-	0.000442274	0	0	0	+/-	-/-
Q9H6A0	DEN2D	DENND2D	DENN domain-containing protein 2D	#N/A	#N/A	#N/A	#N/A	-/-	-/-	9.75029e-05	0	0	0	+/-	-/-
Q9H6K4	OPA3	OPA3	Optic atrophy 3 protein	#N/A	#N/A	#N/A	#N/A	-/-	-/-	0.000547484	0	0	0	+/-	-/-
Q9H7D7	WDR26	WDR26	WD repeat-containing protein 26	0.002389	0	0	0	+/-	-/-	0.000292412	0	0	0	+/-	-/-
Q9H7H0	MET17	METTL17	Methyltransferase-like protein 17, mitochondrial	#N/A	#N/A	#N/A	#N/A	-/-	-/-	0.000235648	0	0	0	+/-	-/-
Q9H7Z3	NRDE2	NRDE2	Nuclear exosome regulator NRDE2	#N/A	#N/A	#N/A	#N/A	-/-	-/-	7.51995e-05	0	0	0	+/-	-/-
Q9H8L6	MMRN2	MMRN2	Multimerin-2	#N/A	#N/A	#N/A	#N/A	-/-	-/-	0.000641275	0	0	0	+/-	-/-
Q9H8W4	PKHF2	PLEKHF2	Pleckstrin homology domain-containing family F member 2	#N/A	#N/A	#N/A	#N/A	-/-	-/-	0.000603087	0	0	0	+/-	-/-
Q9H944	MED20	MED20	Mediator of RNA polymerase II transcription subunit 20	0.008399	0	0	0	+/-	-/-	0.000404074	0	0	0	+/-	-/-
Q9HBA0	TRPV4	TRPV4	Transient receptor potential cation channel subfamily V member 4	#N/A	#N/A	#N/A	#N/A	-/-	-/-	0.000123858	0	0	0	+/-	-/-
Q9HBB8	CDHR5	CDHR5	Cadherin-related family member 5	#N/A	#N/A	#N/A	#N/A	-/-	-/-	0.000431765	0	0	0	+/-	-/-
Q9HBL7	PLRKT	PLGRKT	Plasminogen receptor (KT)	#N/A	#N/A	#N/A	#N/A	-/-	-/-	0.00219982	0	0	0	+/-	-/-
Q9HBW9	AGRL4	ADGRL4	Adhesion G protein-coupled receptor L4	#N/A	#N/A	#N/A	#N/A	-/-	-/-	0.000858529	0	0	0	+/-	-/-
Q9HC36	MRM3	MRM3	rRNA methyltransferase 3, mitochondrial	0.002416	0.000339726	0	0	7.11161	-/-	0.000249882	0	0	0	+/-	-/-
Q9HC38-2	GLOD4	GLOD4	Isoform 2 of Glyoxalase domain-containing protein 4	0.022798	0	0	0	+/-	-/-	0.00121667	0	0	0	+/-	-/-
Q9HC52	CBX8	CBX8	Chromobox protein homolog 8	0.000611	0	0	0	+/-	-/-	9.02489e-05	0	0	0	+/-	-/-
Q9HCB6	SPON1	SPON1	Spondin-1	#N/A	#N/A	#N/A	#N/A	-/-	-/-	0.000134796	0	0	0	+/-	-/-
Q9HD15	SRA1	SRA1	Steroid receptor RNA activator 1	0.006546	0	0	0	+/-	-/-	0.000247765	0	0	0	+/-	-/-
Q9HD42	CHM1A	CHMP1A	Charged multivesicular body protein 1a	0.006658	0	0	0	+/-	-/-	0.00080343	0	0	0	+/-	-/-
Q9NP74	PALMD	PALMD	Palmdelphin	0.001204	0	0	0	+/-	-/-	0.00114062	0	0	0	+/-	-/-
Q9NPA3	M1IP1	MID1IP1	Mid1-interacting protein 1	#N/A	#N/A	#N/A	#N/A	-/-	-/-	0.000831682	0	0	0	+/-	-/-
Q9NPH3	IL1AP	IL1RAP	Interleukin-1 receptor accessory protein	#N/A	#N/A	#N/A	#N/A	-/-	-/-	0.000495881	0	0	0	+/-	-/-
Q9NQA3	WASH6	WASH6P	WAS protein family homolog 6	#N/A	#N/A	#N/A	#N/A	-/-	-/-	0.000219428	0	0	0	+/-	-/-
Q9NRD5	PICK1	PICK1	PRKCA-binding protein	#N/A	#N/A	#N/A	#N/A	-/-	-/-	0.000226364	0	0	0	+/-	-/-
Q9NRN5	OLFL3	OLFML3	Olfactomedin-like protein 3	#N/A	#N/A	#N/A	#N/A	-/-	-/-	0.000341149	0	0	0	+/-	-/-
Q9NRP2	COXM2	CMC2	COX assembly mitochondrial protein 2 homolog	0.011963	0	0	0	+/-	-/-	0.000434839	0	0	0	+/-	-/-
Q9NTK5-2	OLA1	OLA1	Isoform 2 of Obg-like ATPase 1	#N/A	#N/A	#N/A	#N/A	-/-	-/-	0.000810634	0	0	0	+/-	-/-
Q9NTX9	F217B	FAM217B	Protein FAM217B	#N/A	#N/A	#N/A	#N/A	-/-	-/-	0.00146797	0	0	0	+/-	-/-
Q9NUG6	PDRG1	PDRG1	p53 and DNA damage-regulated protein 1	#N/A	#N/A	#N/A	#N/A	-/-	-/-	0.000236153	0	0	0	+/-	-/-
Q9NUL3	STAU2	STAU2	Double-stranded RNA-binding protein Staufen homolog 2	0.000594	0	0	0	+/-	-/-	0.000420047	0	0	0	+/-	-/-
Q9NUQ6-2	SPS2L	SPATS2L	Isoform 2 of SPATS2-like protein	0.001208	0	0	0	+/-	-/-	8.65774e-05	0	0	0	+/-	-/-
Q9NVE5	UBP40	USP40	Ubiquitin carboxyl-terminal hydrolase 40	#N/A	#N/A	#N/A	#N/A	-/-	-/-	0.000121779	0	0	0	+/-	-/-
Q9NVH0	EXD2	EXD2	Exonuclease 3'-5' domain-containing protein 2	#N/A	#N/A	#N/A	#N/A	-/-	-/-	0.000307099	0	0	0	+/-	-/-
Q9NWB6	ARGL1	ARGLU1	Arginine and glutamate-rich protein 1	0.0013	0	0	0	+/-	-/-	0.000115917	0	0	0	+/-	-/-
Q9NWY4	HPF1	HPF1	Histone PARylation factor 1	0.000924	0	0	0	+/-	-/-	0.000209827	0	0	0	+/-	-/-
Q9NX02	NALP2	NLRP2	NACHT, LRR and PYD domains-containing protein 2	#N/A	#N/A	#N/A	#N/A	-/-	-/-	5.42216e-05	0	0	0	+/-	-/-
Q9NX38	ABITM	ABITRAM	Protein Abitram	0.003652	0	0	0	+/-	-/-	0.000273742	0	0	0	+/-	-/-
Q9NX62	IMPA3	BPNT2	Golgi-resident adenosine 3',5'-bisphosphate 3'-phosphatase	0.007293	0	0	0	+/-	-/-	0.00118386	0	0	0	+/-	-/-
Q9NXV6	CARF	CDKN2AIP	CDKN2A-interacting protein	0.002678	0	0	0	+/-	-/-	0.000387525	0	0	0	+/-	-/-
Q9NY61	AATF	AATF	Protein AATF	#N/A	#N/A	#N/A	#N/A	-/-	-/-	6.8807e-05	0	0	0	+/-	-/-
Q9NYL2	M3K20	MAP3K20	Mitogen-activated protein kinase kinase kinase 20	#N/A	#N/A	#N/A	#N/A	-/-	-/-	6.66825e-05	0	0	0	+/-	-/-
Q9NZJ5	E2AK3	EIF2AK3	Eukaryotic translation initiation factor 2-alpha kinase 3	#N/A	#N/A	#N/A	#N/A	-/-	-/-	0.000140828	0	0	0	+/-	-/-
Q9NZP8	C1RL	C1RL	Complement C1r subcomponent-like protein	0	0.00138642	0	0	-/+	-/-	0.000173709	0	0	0	+/-	-/-
Q9NZR1	TMOD2	TMOD2	Tropomodulin-2	#N/A	#N/A	#N/A	#N/A	-/-	-/-	0.000110013	0	0	0	+/-	-/-
Q9P0J1	PDP1	PDP1	[Pyruvate dehydrogenase [acetyl-transferring]]-phosphatase 1, mitochondrial	0.001305	0.000789749	0	0	1.65242	-/-	0.000763466	0	0	0	+/-	-/-
Q9P0K7	RAI14	RAI14	Ankycorbin	#N/A	#N/A	#N/A	#N/A	-/-	-/-	0.000537897	0	0	0	+/-	-/-
Q9P109	GCNT4	GCNT4	Beta-1,3-galactosyl-O-glycosyl-glycoprotein beta-1,6-N-acetylglucosaminyltransferase 4	#N/A	#N/A	#N/A	#N/A	-/-	-/-	0.00146797	0	0	0	+/-	-/-
Q9P275	UBP36	USP36	Ubiquitin carboxyl-terminal hydrolase 36	#N/A	#N/A	#N/A	#N/A	-/-	-/-	0.000123766	0	0	0	+/-	-/-
Q9P2K5	MYEF2	MYEF2	Myelin expression factor 2	#N/A	#N/A	#N/A	#N/A	-/-	-/-	0.00756268	0	0	0	+/-	-/-
Q9P2M7	CING	CGN	Cingulin	#N/A	#N/A	#N/A	#N/A	-/-	-/-	0.000589695	0	0	0	+/-	-/-
Q9P2Y5	UVRAG	UVRAG	UV radiation resistance-associated gene protein	#N/A	#N/A	#N/A	#N/A	-/-	-/-	6.1412e-05	0	0	0	+/-	-/-
Q9UFH2	DYH17	DNAH17	Dynein axonemal heavy chain 17	#N/A	#N/A	#N/A	#N/A	-/-	-/-	1.26212e-05	0	0	0	+/-	-/-
Q9UFW8	CGBP1	CGGBP1	CGG triplet repeat-binding protein 1	#N/A	#N/A	#N/A	#N/A	-/-	-/-	0.00077207	0	0	0	+/-	-/-
Q9UHF1	EGFL7	EGFL7	Epidermal growth factor-like protein 7	#N/A	#N/A	#N/A	#N/A	-/-	-/-	0.000229949	0	0	0	+/-	-/-
Q9UHQ4	BAP29	BCAP29	B-cell receptor-associated protein 29	#N/A	#N/A	#N/A	#N/A	-/-	-/-	0.000164751	0	0	0	+/-	-/-
Q9UI08-2	EVL	EVL	Isoform 1 of Ena/VASP-like protein	#N/A	#N/A	#N/A	#N/A	-/-	-/-	0.000126202	0	0	0	+/-	-/-
Q9UIC8	LCMT1	LCMT1	Leucine carboxyl methyltransferase 1	0.004936	0	0	0	+/-	-/-	0.000129375	0	0	0	+/-	-/-
Q9UIJ7-2	KAD3	AK3	Isoform 2 of GTP:AMP phosphotransferase AK3, mitochondrial	#N/A	#N/A	#N/A	#N/A	-/-	-/-	0.000868883	0	0	0	+/-	-/-
Q9UIV1	CNOT7	CNOT7	CCR4-NOT transcription complex subunit 7	0.005484	0	0	0	+/-	-/-	0.000280329	0	0	0	+/-	-/-
Q9UJQ1	LAMP5	LAMP5	Lysosome-associated membrane glycoprotein 5	#N/A	#N/A	#N/A	#N/A	-/-	-/-	0.00848273	0	0	0	+/-	-/-
Q9UJV9	DDX41	DDX41	Probable ATP-dependent RNA helicase DDX41	0.00101	0	0	0	+/-	-/-	0.000185773	0	0	0	+/-	-/-
Q9UJW2	TINAG	TINAG	Tubulointerstitial nephritis antigen	#N/A	#N/A	#N/A	#N/A	-/-	-/-	0.000297752	0	0	0	+/-	-/-
Q9UKF6	CPSF3	CPSF3	Cleavage and polyadenylation specificity factor subunit 3	#N/A	#N/A	#N/A	#N/A	-/-	-/-	0.000100159	0	0	0	+/-	-/-
Q9UKU0	ACSL6	ACSL6	Long-chain-fatty-acid--CoA ligase 6	#N/A	#N/A	#N/A	#N/A	-/-	-/-	0.000737242	0	0	0	+/-	-/-
Q9UKX2	MYH2	MYH2	Myosin-2	#N/A	#N/A	#N/A	#N/A	-/-	-/-	0.000390789	0	0	0	+/-	-/-
Q9UKX7	NUP50	NUP50	Nuclear pore complex protein Nup50	0.006679	0.000346045	0	0	19.3009	-/-	0.000247765	0	0	0	+/-	-/-
Q9UKY7	CDV3	CDV3	Protein CDV3 homolog	0.007806	0	0	0	+/-	-/-	0.000672012	0	0	0	+/-	-/-
Q9UL03	INT6	INTS6	Integrator complex subunit 6	0.000433	0	0	0	+/-	-/-	0.000163421	0	0	0	+/-	-/-
Q9ULC3	RAB23	RAB23	Ras-related protein Rab-23	#N/A	#N/A	#N/A	#N/A	-/-	-/-	0.00339812	0	0	0	+/-	-/-
Q9ULV0	MYO5B	MYO5B	Unconventional myosin-Vb	#N/A	#N/A	#N/A	#N/A	-/-	-/-	0.000101188	0	0	0	+/-	-/-
Q9UNN8	EPCR	PROCR	Endothelial protein C receptor	#N/A	#N/A	#N/A	#N/A	-/-	-/-	0.00110095	0	0	0	+/-	-/-
Q9UPT6	JIP3	MAPK8IP3	C-Jun-amino-terminal kinase-interacting protein 3	#N/A	#N/A	#N/A	#N/A	-/-	-/-	4.70307e-05	0	0	0	+/-	-/-
Q9UQB8	BAIP2	BAIAP2	Brain-specific angiogenesis inhibitor 1-associated protein 2	0.002929	0.000274541	0	0	10.6687	-/-	0.000486715	0	0	0	+/-	-/-
Q9UQN3	CHM2B	CHMP2B	Charged multivesicular body protein 2b	#N/A	#N/A	#N/A	#N/A	-/-	-/-	0.000790365	0	0	0	+/-	-/-
Q9Y221	NIP7	NIP7	60S ribosome subunit biogenesis protein NIP7 homolog	0.034405	0	0	0	+/-	-/-	0.000539822	0	0	0	+/-	-/-
Q9Y287	ITM2B	ITM2B	Integral membrane protein 2B	#N/A	#N/A	#N/A	#N/A	-/-	-/-	0.000951724	0	0	0	+/-	-/-
Q9Y2H5	PKHA6	PLEKHA6	Pleckstrin homology domain-containing family A member 6	#N/A	#N/A	#N/A	#N/A	-/-	-/-	3.76072e-05	0	0	0	+/-	-/-
Q9Y2I8	WDR37	WDR37	WD repeat-containing protein 37	0	0.000339726	0	0	-/+	-/-	0.000233244	0	0	0	+/-	-/-
Q9Y2M0	FAN1	FAN1	Fanconi-associated nuclease 1	#N/A	#N/A	#N/A	#N/A	-/-	-/-	9.13493e-05	0	0	0	+/-	-/-
Q9Y2P8	RCL1	RCL1	RNA 3'-terminal phosphate cyclase-like protein	0.00106	0	0	0	+/-	-/-	0.000156671	0	0	0	+/-	-/-
Q9Y3B6	EMC9	EMC9	ER membrane protein complex subunit 9	#N/A	#N/A	#N/A	#N/A	-/-	-/-	0.00118017	0	0	0	+/-	-/-
Q9Y3E7	CHMP3	CHMP3	Charged multivesicular body protein 3	0	0.000774169	0	0	-/+	-/-	0.000861144	0	0	0	+/-	-/-
Q9Y3Q3	TMED3	TMED3	Transmembrane emp24 domain-containing protein 3	#N/A	#N/A	#N/A	#N/A	-/-	-/-	0.00140457	0	0	0	+/-	-/-
Q9Y484	WIPI4	WDR45	WD repeat domain phosphoinositide-interacting protein 4	0	0.000782343	0	0	-/+	-/-	0.000173709	0	0	0	+/-	-/-
Q9Y4B6	DCAF1	DCAF1	DDB1- and CUL4-associated factor 1	#N/A	#N/A	#N/A	#N/A	-/-	-/-	0.000117479	0	0	0	+/-	-/-
Q9Y4D8	HECD4	HECTD4	Probable E3 ubiquitin-protein ligase HECTD4	#N/A	#N/A	#N/A	#N/A	-/-	-/-	4.38402e-05	0	0	0	+/-	-/-
Q9Y4K0	LOXL2	LOXL2	Lysyl oxidase homolog 2	#N/A	#N/A	#N/A	#N/A	-/-	-/-	0.000160115	0	0	0	+/-	-/-
Q9Y535	RPC8	POLR3H	DNA-directed RNA polymerase III subunit RPC8	#N/A	#N/A	#N/A	#N/A	-/-	-/-	0.000347355	0	0	0	+/-	-/-
Q9Y5A7	NUB1	NUB1	NEDD8 ultimate buster 1	#N/A	#N/A	#N/A	#N/A	-/-	-/-	7.27629e-05	0	0	0	+/-	-/-
Q9Y5A9	YTHD2	YTHDF2	YTH domain-containing family protein 2	0.000944	0	0	0	+/-	-/-	0.000391531	0	0	0	+/-	-/-
Q9Y5W5	WIF1	WIF1	Wnt inhibitory factor 1	#N/A	#N/A	#N/A	#N/A	-/-	-/-	0.00235448	0	0	0	+/-	-/-
Q9Y6A9	SPCS1	SPCS1	Signal peptidase complex subunit 1	#N/A	#N/A	#N/A	#N/A	-/-	-/-	0.00597016	0	0	0	+/-	-/-
Q9Y6I4	UBP3	USP3	Ubiquitin carboxyl-terminal hydrolase 3	#N/A	#N/A	#N/A	#N/A	-/-	-/-	0.000103403	0	0	0	+/-	-/-
Q9Y6M1	IF2B2	IGF2BP2	Insulin-like growth factor 2 mRNA-binding protein 2	0.045441	0	0.100248	0	+/-	+/-	0.000289145	0	0	0	+/-	-/-
Q9Y6R7	FCGBP	FCGBP	IgGFc-binding protein	#N/A	#N/A	#N/A	#N/A	-/-	-/-	8.27016e-05	0	0	0	+/-	-/-
P08519	APOA	LPA	Apolipoprotein(a)	#N/A	#N/A	#N/A	#N/A	-/-	-/-	4.42181e-05	0	0	0.000345939	+/-	-/+
P0C7P0	CISD3	CISD3	CDGSH iron-sulfur domain-containing protein 3, mitochondrial	#N/A	#N/A	#N/A	#N/A	-/-	-/-	0.000247484	0	0	0.00432468	+/-	-/+
P16402	H13	H1-3	Histone H1.3	#N/A	#N/A	#N/A	#N/A	-/-	-/-	0.00036485	0	0	0.00436658	+/-	-/+
P16671	CD36	CD36	Platelet glycoprotein 4	#N/A	#N/A	#N/A	#N/A	-/-	-/-	0.000149346	0	0	0.00323681	+/-	-/+
P31512	FMO4	FMO4	Dimethylaniline monooxygenase [N-oxide-forming] 4	#N/A	#N/A	#N/A	#N/A	-/-	-/-	0.000761195	0	0	0.00359909	+/-	-/+
P54819-2	KAD2	AK2	Isoform 2 of Adenylate kinase 2, mitochondrial	#N/A	#N/A	#N/A	#N/A	-/-	-/-	0.0079951	0	0	0.0207048	+/-	-/+
P57772	SELB	EEFSEC	Selenocysteine-specific elongation factor	0.000647	0	0	0	+/-	-/-	0.000191315	0	0	0.00205419	+/-	-/+
Q13637	RAB32	RAB32	Ras-related protein Rab-32	#N/A	#N/A	#N/A	#N/A	-/-	-/-	0.000979238	0	0	0.00362809	+/-	-/+
Q3ZCM7	TBB8	TUBB8	Tubulin beta-8 chain	#N/A	#N/A	#N/A	#N/A	-/-	-/-	0.0251829	0	0	0.030109	+/-	-/+
Q53SF7	COBL1	COBLL1	Cordon-bleu protein-like 1	0.000373	0	0	0	+/-	-/-	0.000360758	0	0	0.000776423	+/-	-/+
Q7KZ85	SPT6H	SUPT6H	Transcription elongation factor SPT6	#N/A	#N/A	#N/A	#N/A	-/-	-/-	0.000416565	0	0	0.000424371	+/-	-/+
Q8NB49	AT11C	ATP11C	Phospholipid-transporting ATPase IG	#N/A	#N/A	#N/A	#N/A	-/-	-/-	0.000105749	0	0	0.000744267	+/-	-/+
Q8TD19	NEK9	NEK9	Serine/threonine-protein kinase Nek9	#N/A	#N/A	#N/A	#N/A	-/-	-/-	7.19429e-05	0	0	0.00101268	+/-	-/+
Q8WZ42-6	TITIN	TTN	Isoform 6 of Titin	#N/A	#N/A	#N/A	#N/A	-/-	-/-	0.000120357	0	0	0.000132179	+/-	-/+
Q969P0	IGSF8	IGSF8	Immunoglobulin superfamily member 8	#N/A	#N/A	#N/A	#N/A	-/-	-/-	0.000504142	0	0	0.00173674	+/-	-/+
Q969Z0	FAKD4	TBRG4	FAST kinase domain-containing protein 4	0.014274	0.000940083	0	0	15.1838	-/-	0.000100159	0	0	0.00140985	+/-	-/+
Q96DT5	DYH11	DNAH11	Dynein axonemal heavy chain 11	#N/A	#N/A	#N/A	#N/A	-/-	-/-	1.22107e-05	0	0	0.00039109	+/-	-/+
Q9H2F3	3BHS7	HSD3B7	3 beta-hydroxysteroid dehydrogenase type 7	#N/A	#N/A	#N/A	#N/A	-/-	-/-	0.00193957	0	0	0.00301963	+/-	-/+
Q9HA77	SYCM	CARS2	Probable cysteine--tRNA ligase, mitochondrial	0.0007	0	0	0	+/-	-/-	0.000103403	0	0	0.00145552	+/-	-/+
Q9UEW3	MARCO	MARCO	Macrophage receptor MARCO	#N/A	#N/A	#N/A	#N/A	-/-	-/-	0.000101345	0	0	0.00177095	+/-	-/+
A0AV96	RBM47	RBM47	RNA-binding protein 47	0	0.000492631	0	0	-/+	-/-	8.90623e-05	0	0.00318372	0	+/-	+/-
B0I1T2	MYO1G	MYO1G	Unconventional myosin-Ig	#N/A	#N/A	#N/A	#N/A	-/-	-/-	4.95882e-05	0	0.001039	0	+/-	+/-
O00338	ST1C2	SULT1C2	Sulfotransferase 1C2	0.002498	0	0	0	+/-	-/-	0.0013708	0	0.00240506	0	+/-	+/-
O00391	QSOX1	QSOX1	Sulfhydryl oxidase 1	#N/A	#N/A	#N/A	#N/A	-/-	-/-	0.00020188	0	0.00109477	0	+/-	+/-
O00400	ACATN	SLC33A1	Acetyl-coenzyme A transporter 1	#N/A	#N/A	#N/A	#N/A	-/-	-/-	0.000152921	0	0.00326191	0	+/-	+/-
O00468-3	AGRIN	AGRN	Isoform 3 of Agrin	#N/A	#N/A	#N/A	#N/A	-/-	-/-	0.000205073	0	0.00316476	0	+/-	+/-
O14786	NRP1	NRP1	Neuropilin-1	#N/A	#N/A	#N/A	#N/A	-/-	-/-	0.00116107	0	0.00211724	0	+/-	+/-
O14828	SCAM3	SCAMP3	Secretory carrier-associated membrane protein 3	#N/A	#N/A	#N/A	#N/A	-/-	-/-	0.00416577	0	0.0246244	0	+/-	+/-
O14976	GAK	GAK	Cyclin-G-associated kinase	#N/A	#N/A	#N/A	#N/A	-/-	-/-	0.000139621	0	0.00114685	0	+/-	+/-
O15127	SCAM2	SCAMP2	Secretory carrier-associated membrane protein 2	#N/A	#N/A	#N/A	#N/A	-/-	-/-	0.00206331	0	0.00559453	0	+/-	+/-
O15205	UBD	UBD	Ubiquitin D	#N/A	#N/A	#N/A	#N/A	-/-	-/-	0.00187228	0	0.00388124	0	+/-	+/-
O15382	BCAT2	BCAT2	Branched-chain-amino-acid aminotransferase, mitochondrial	#N/A	#N/A	#N/A	#N/A	-/-	-/-	0.00126338	0	0.00361716	0	+/-	+/-
O43264	ZW10	ZW10	Centromere/kinetochore protein zw10 homolog	0.004926	0	0	0	+/-	-/-	0.000185773	0	0.0015308	0	+/-	+/-
O43592	XPOT	XPOT	Exportin-T	#N/A	#N/A	#N/A	#N/A	-/-	-/-	7.11412e-05	0	0.0020205	0	+/-	+/-
O43760	SNG2	SYNGR2	Synaptogyrin-2	#N/A	#N/A	#N/A	#N/A	-/-	-/-	0.00279702	0	0.0172867	0	+/-	+/-
O60264	SMCA5	SMARCA5	SWI/SNF-related matrix-associated actin-dependent regulator of chromatin subfamily A member 5	#N/A	#N/A	#N/A	#N/A	-/-	-/-	3.19914e-05	0	0.000549868	0	+/-	+/-
O75146	HIP1R	HIP1R	Huntingtin-interacting protein 1-related protein	#N/A	#N/A	#N/A	#N/A	-/-	-/-	7.27629e-05	0	0.000665873	0	+/-	+/-
O75594	PGRP1	PGLYRP1	Peptidoglycan recognition protein 1	#N/A	#N/A	#N/A	#N/A	-/-	-/-	0.0028018	0	0.0137982	0	+/-	+/-
O75629	CREG1	CREG1	Protein CREG1	#N/A	#N/A	#N/A	#N/A	-/-	-/-	0.000913876	0	0.00841339	0	+/-	+/-
O75694	NU155	NUP155	Nuclear pore complex protein Nup155	0.002284	0	0.00985743	0	+/-	+/-	0.000354157	0	0.00196659	0	+/-	+/-
O75844	FACE1	ZMPSTE24	CAAX prenyl protease 1 homolog	#N/A	#N/A	#N/A	#N/A	-/-	-/-	0.000133714	0	0.00729917	0	+/-	+/-
O75976	CBPD	CPD	Carboxypeptidase D	0.000892	0	0	0	+/-	-/-	0.00272009	0	0.00186695	0	+/-	+/-
O94776	MTA2	MTA2	Metastasis-associated protein MTA2	0.003765	0	0	0	+/-	-/-	0.00118835	0	0.0020922	0	+/-	+/-
O94906	PRP6	PRPF6	Pre-mRNA-processing factor 6	0.0121	0	0	0	+/-	-/-	8.9448e-05	0	0.00158571	0	+/-	+/-
O95163	ELP1	ELP1	Elongator complex protein 1	0.000341	0	0	0	+/-	-/-	0.000128604	0	0.00105555	0	+/-	+/-
O95166	GBRAP	GABARAP	Gamma-aminobutyric acid receptor-associated protein	#N/A	#N/A	#N/A	#N/A	-/-	-/-	0.00190134	0	0.00470507	0	+/-	+/-
O95498	VNN2	VNN2	Vascular non-inflammatory molecule 2	#N/A	#N/A	#N/A	#N/A	-/-	-/-	0.000276295	0	0.00247226	0	+/-	+/-
O95870	ABHGA	ABHD16A	Phosphatidylserine lipase ABHD16A	#N/A	#N/A	#N/A	#N/A	-/-	-/-	0.00028726	0	0.00413472	0	+/-	+/-
O96011	PX11B	PEX11B	Peroxisomal membrane protein 11B	#N/A	#N/A	#N/A	#N/A	-/-	-/-	0.000529918	0	0.0186076	0	+/-	+/-
P00488	F13A	F13A1	Coagulation factor XIII A chain	#N/A	#N/A	#N/A	#N/A	-/-	-/-	0.00207029	0	0.00997655	0	+/-	+/-
P01033	TIMP1	TIMP1	Metalloproteinase inhibitor 1	#N/A	#N/A	#N/A	#N/A	-/-	-/-	0.0109547	0	0.0243849	0	+/-	+/-
P01911	DRB	HLA-DRB1	HLA class II histocompatibility antigen, DRB1 beta chain	0	0.00925523	0	0	-/+	-/-	0.00936995	0	0.00897695	0	+/-	+/-
P05997	CO5A2	COL5A2	Collagen alpha-2(V) chain	#N/A	#N/A	#N/A	#N/A	-/-	-/-	0.000188702	0	0.00178081	0	+/-	+/-
P06213	INSR	INSR	Insulin receptor	#N/A	#N/A	#N/A	#N/A	-/-	-/-	0.000116638	0	0.000956546	0	+/-	+/-
P06280	AGAL	GLA	Alpha-galactosidase A	#N/A	#N/A	#N/A	#N/A	-/-	-/-	0.00123315	0	0.00247226	0	+/-	+/-
P06454	PTMA	PTMA	Prothymosin alpha	0.105734	0.0473161	0	0	2.23463	-/-	0.00242015	0	0.02447	0	+/-	+/-
P07093	GDN	SERPINE2	Glia-derived nexin	#N/A	#N/A	#N/A	#N/A	-/-	-/-	0.000457599	0	0.00483322	0	+/-	+/-
P08185	CBG	SERPINA6	Corticosteroid-binding globulin	#N/A	#N/A	#N/A	#N/A	-/-	-/-	0.00153359	0	0.00559453	0	+/-	+/-
P08621	RU17	SNRNP70	U1 small nuclear ribonucleoprotein 70 kDa	0.004434	0	0.0207929	0	+/-	+/-	0.000691475	0	0.00122076	0	+/-	+/-
P08962	CD63	CD63	CD63 antigen	#N/A	#N/A	#N/A	#N/A	-/-	-/-	0.0022796	0	0.00496851	0	+/-	+/-
P09327	VILI	VIL1	Villin-1	0.055287	0.000209573	0.185651	0	263.808	+/-	0.00947015	0	0.0163906	0	+/-	+/-
P09914	IFIT1	IFIT1	Interferon-induced protein with tetratricopeptide repeats 1	0	0.00210505	0	0	-/+	-/-	0.000900743	0	0.00134455	0	+/-	+/-
P0CG39	POTEJ	POTEJ	POTE ankyrin domain family member J	0.001544	0	0	0	+/-	-/-	0.000257741	0	0.00666093	0	+/-	+/-
P12259	FA5	F5	Coagulation factor V	#N/A	#N/A	#N/A	#N/A	-/-	-/-	0.000159209	0	0.00087308	0	+/-	+/-
P12724	ECP	RNASE3	Eosinophil cationic protein	#N/A	#N/A	#N/A	#N/A	-/-	-/-	0.00106407	0	0.0213223	0	+/-	+/-
P13284	GILT	IFI30	Gamma-interferon-inducible lysosomal thiol reductase	0.003127	0	0	0	+/-	-/-	0.00215732	0	0.0156974	0	+/-	+/-
P13611	CSPG2	VCAN	Versican core protein	#N/A	#N/A	#N/A	#N/A	-/-	-/-	0.0016883	0	0.00474436	0	+/-	+/-
P13686	PPA5	ACP5	Tartrate-resistant acid phosphatase type 5	#N/A	#N/A	#N/A	#N/A	-/-	-/-	0.000540631	0	0.00287368	0	+/-	+/-
P13688	CEAM1	CEACAM1	Carcinoembryonic antigen-related cell adhesion molecule 1	0.002259	0	0	0	+/-	-/-	0.00168425	0	0.02678	0	+/-	+/-
P14598	NCF1	NCF1	Neutrophil cytosol factor 1	#N/A	#N/A	#N/A	#N/A	-/-	-/-	0.00297651	0	0.00261859	0	+/-	+/-
P15291	B4GT1	B4GALT1	Beta-1,4-galactosyltransferase 1	#N/A	#N/A	#N/A	#N/A	-/-	-/-	0.000189132	0	0.00559453	0	+/-	+/-
P15559	NQO1	NQO1	NAD	0.147366	0	0.159479	0	+/-	+/-	0.0197269	0	0.050307	0	+/-	+/-
P15586	GNS	GNS	N-acetylglucosamine-6-sulfatase	0.00975	0	0	0	+/-	-/-	0.00391306	0	0.00763395	0	+/-	+/-
P16284	PECA1	PECAM1	Platelet endothelial cell adhesion molecule	#N/A	#N/A	#N/A	#N/A	-/-	-/-	0.00250852	0	0.00113702	0	+/-	+/-
P16401	H15	H1-5	Histone H1.5	0.004758	0	0	0	+/-	-/-	0.00388271	0	0.0147968	0	+/-	+/-
P16444	DPEP1	DPEP1	Dipeptidase 1	#N/A	#N/A	#N/A	#N/A	-/-	-/-	0.000455896	0	0.00247226	0	+/-	+/-
P18084	ITB5	ITGB5	Integrin beta-5	0.001794	0	0	0	+/-	-/-	0.00105701	0	0.00182583	0	+/-	+/-
P19878	NCF2	NCF2	Neutrophil cytosol factor 2	#N/A	#N/A	#N/A	#N/A	-/-	-/-	0.00111648	0	0.00530799	0	+/-	+/-
P20701	ITAL	ITGAL	Integrin alpha-L	#N/A	#N/A	#N/A	#N/A	-/-	-/-	0.000888881	0	0.00094294	0	+/-	+/-
P20702	ITAX	ITGAX	Integrin alpha-X	#N/A	#N/A	#N/A	#N/A	-/-	-/-	0.000177673	0	0.00250021	0	+/-	+/-
P22894	MMP8	MMP8	Neutrophil collagenase	#N/A	#N/A	#N/A	#N/A	-/-	-/-	0.00673902	0	0.00707831	0	+/-	+/-
P26583	HMGB2	HMGB2	High mobility group protein B2	0.016613	0	0	0	+/-	-/-	0.00590594	0	0.00310919	0	+/-	+/-
P27487	DPP4	DPP4	Dipeptidyl peptidase 4	0.016178	0.000588386	0	0	27.4956	-/-	0.0166734	0	0.0306815	0	+/-	+/-
P29966	MARCS	MARCKS	Myristoylated alanine-rich C-kinase substrate	0.015814	0.00158734	0	0.0485995	9.96259	-/+	0.00235067	0	0.0208321	0	+/-	+/-
P30876	RPB2	POLR2B	DNA-directed RNA polymerase II subunit RPB2	0.000638	0	0	0	+/-	-/-	0.000118332	0	0.000641699	0	+/-	+/-
P32322	P5CR1	PYCR1	Pyrroline-5-carboxylate reductase 1, mitochondrial	0.263277	0.000669854	0.292051	0	393.037	+/-	0.0139775	0	0.015949	0	+/-	+/-
P33897	ABCD1	ABCD1	ATP-binding cassette sub-family D member 1	#N/A	#N/A	#N/A	#N/A	-/-	-/-	0.000653782	0	0.00567392	0	+/-	+/-
P33947	ERD22	KDELR2	ER lumen protein-retaining receptor 2	#N/A	#N/A	#N/A	#N/A	-/-	-/-	0.00206331	0	0.026961	0	+/-	+/-
P35442	TSP2	THBS2	Thrombospondin-2	#N/A	#N/A	#N/A	#N/A	-/-	-/-	0.00121997	0	0.00774934	0	+/-	+/-
P35475	IDUA	IDUA	Alpha-L-iduronidase	#N/A	#N/A	#N/A	#N/A	-/-	-/-	0.000121043	0	0.00167588	0	+/-	+/-
P36222	CH3L1	CHI3L1	Chitinase-3-like protein 1	#N/A	#N/A	#N/A	#N/A	-/-	-/-	0.00156657	0	0.0108838	0	+/-	+/-
P39059	COFA1	COL15A1	Collagen alpha-1(XV) chain	#N/A	#N/A	#N/A	#N/A	-/-	-/-	0.00129915	0	0.00261859	0	+/-	+/-
P40123	CAP2	CAP2	Adenylyl cyclase-associated protein 2	0.007224	0.000624908	0	0	11.5601	-/-	0.00128412	0	0.00193222	0	+/-	+/-
P42331	RHG25	ARHGAP25	Rho GTPase-activating protein 25	#N/A	#N/A	#N/A	#N/A	-/-	-/-	0.000187915	0	0.00154868	0	+/-	+/-
P46199	IF2M	MTIF2	Translation initiation factor IF-2, mitochondrial	0	0.000184607	0	0	-/+	-/-	0.000245452	0	0.000877414	0	+/-	+/-
P48426	PI42A	PIP4K2A	Phosphatidylinositol 5-phosphate 4-kinase type-2 alpha	0.001255	0.000352604	0	0	3.55923	-/-	0.000729474	0	0.00256793	0	+/-	+/-
P49448	DHE4	GLUD2	Glutamate dehydrogenase 2, mitochondrial	0	0.00808838	0	0	-/+	-/-	0.0115808	0	0.0164322	0	+/-	+/-
P49590	SYHM	HARS2	Histidine--tRNA ligase, mitochondrial	0	0.000733108	0	0	-/+	-/-	0.000807806	0	0.00274022	0	+/-	+/-
P49757	NUMB	NUMB	Protein numb homolog	#N/A	#N/A	#N/A	#N/A	-/-	-/-	0.000143745	0	0.00199019	0	+/-	+/-
P49792	RBP2	RANBP2	E3 SUMO-protein ligase RanBP2	0.004416	0	0	0	+/-	-/-	0.000128358	0	0.00135959	0	+/-	+/-
P49916	DNLI3	LIG3	DNA ligase 3	0.000902	0	0	0	+/-	-/-	6.66825e-05	0	0.000610661	0	+/-	+/-
P51606	RENBP	RENBP	N-acylglucosamine 2-epimerase	#N/A	#N/A	#N/A	#N/A	-/-	-/-	0.000142675	0	0.00303806	0	+/-	+/-
P51608	MECP2	MECP2	Methyl-CpG-binding protein 2	#N/A	#N/A	#N/A	#N/A	-/-	-/-	0.000143886	0	0.00151333	0	+/-	+/-
P51809	VAMP7	VAMP7	Vesicle-associated membrane protein 7	#N/A	#N/A	#N/A	#N/A	-/-	-/-	0.00069034	0	0.00583961	0	+/-	+/-
P54289	CA2D1	CACNA2D1	Voltage-dependent calcium channel subunit alpha-2/delta-1	#N/A	#N/A	#N/A	#N/A	-/-	-/-	0.000706697	0	0.000835921	0	+/-	+/-
P55001	MFAP2	MFAP2	Microfibrillar-associated protein 2	#N/A	#N/A	#N/A	#N/A	-/-	-/-	0.00275648	0	0.0122405	0	+/-	+/-
P55160	NCKPL	NCKAP1L	Nck-associated protein 1-like	#N/A	#N/A	#N/A	#N/A	-/-	-/-	0.000204836	0	0.00120963	0	+/-	+/-
P60520	GBRL2	GABARAPL2	Gamma-aminobutyric acid receptor-associated protein-like 2	0.004111	0	0	0	+/-	-/-	0.00264845	0	0.00841339	0	+/-	+/-
P80511	S10AC	S100A12	Protein S100-A12	#N/A	#N/A	#N/A	#N/A	-/-	-/-	0.0257065	0	0.0456069	0	+/-	+/-
P83436	COG7	COG7	Conserved oligomeric Golgi complex subunit 7	#N/A	#N/A	#N/A	#N/A	-/-	-/-	0.000148191	0	0.00134455	0	+/-	+/-
P98095	FBLN2	FBLN2	Fibulin-2	#N/A	#N/A	#N/A	#N/A	-/-	-/-	0.00633408	0	0.00610701	0	+/-	+/-
Q00653	NFKB2	NFKB2	Nuclear factor NF-kappa-B p100 subunit	#N/A	#N/A	#N/A	#N/A	-/-	-/-	0.000190107	0	0.00103093	0	+/-	+/-
Q01081	U2AF1	U2AF1	Splicing factor U2AF 35 kDa subunit	0.020276	0	0	0	+/-	-/-	0.00112602	0	0.00206774	0	+/-	+/-
Q01459	DIAC	CTBS	Di-N-acetylchitobiase	#N/A	#N/A	#N/A	#N/A	-/-	-/-	0.00215922	0	0.00254333	0	+/-	+/-
Q01813	PFKAP	PFKP	ATP-dependent 6-phosphofructokinase, platelet type	#N/A	#N/A	#N/A	#N/A	-/-	-/-	7.36018e-05	0	0.0020922	0	+/-	+/-
Q01844	EWS	EWSR1	RNA-binding protein EWS	0.002416	0	0	0	+/-	-/-	0.00052843	0	0.00247226	0	+/-	+/-
Q02880	TOP2B	TOP2B	DNA topoisomerase 2-beta	0.00064	0	0	0	+/-	-/-	0.000369449	0	0.000938933	0	+/-	+/-
Q03519	TAP2	TAP2	Antigen peptide transporter 2	#N/A	#N/A	#N/A	#N/A	-/-	-/-	0.000926449	0	0.00437982	0	+/-	+/-
Q06787	FMR1	FMR1	Synaptic functional regulator FMR1	#N/A	#N/A	#N/A	#N/A	-/-	-/-	0.000145526	0	0.0015308	0	+/-	+/-
Q06828	FMOD	FMOD	Fibromodulin	#N/A	#N/A	#N/A	#N/A	-/-	-/-	0.0111868	0	0.00753782	0	+/-	+/-
Q10588	BST1	BST1	ADP-ribosyl cyclase/cyclic ADP-ribose hydrolase 2	#N/A	#N/A	#N/A	#N/A	-/-	-/-	0.000183696	0	0.00393874	0	+/-	+/-
Q12846	STX4	STX4	Syntaxin-4	#N/A	#N/A	#N/A	#N/A	-/-	-/-	0.000149346	0	0.00206774	0	+/-	+/-
Q13231	CHIT1	CHIT1	Chitotriosidase-1	#N/A	#N/A	#N/A	#N/A	-/-	-/-	0.000664163	0	0.00446808	0	+/-	+/-
Q13488	VPP3	TCIRG1	V-type proton ATPase 116 kDa subunit a3	#N/A	#N/A	#N/A	#N/A	-/-	-/-	0.000194899	0	0.0041868	0	+/-	+/-
Q13617	CUL2	CUL2	Cullin-2	#N/A	#N/A	#N/A	#N/A	-/-	-/-	0.000362682	0	0.00147956	0	+/-	+/-
Q13636	RAB31	RAB31	Ras-related protein Rab-31	#N/A	#N/A	#N/A	#N/A	-/-	-/-	0.00078441	0	0.00672216	0	+/-	+/-
Q14008	CKAP5	CKAP5	Cytoskeleton-associated protein 5	0.00057	0	0	0	+/-	-/-	6.02088e-05	0	0.000501028	0	+/-	+/-
Q14145	KEAP1	KEAP1	Kelch-like ECH-associated protein 1	#N/A	#N/A	#N/A	#N/A	-/-	-/-	0.00346335	0	0.00446808	0	+/-	+/-
Q14767	LTBP2	LTBP2	Latent-transforming growth factor beta-binding protein 2	#N/A	#N/A	#N/A	#N/A	-/-	-/-	5.07715e-05	0	0.00180595	0	+/-	+/-
Q14839	CHD4	CHD4	Chromodomain-helicase-DNA-binding protein 4	0.001991	0	0	0	+/-	-/-	0.000122329	0	0.00083277	0	+/-	+/-
Q15063	POSTN	POSTN	Periostin	#N/A	#N/A	#N/A	#N/A	-/-	-/-	0.0175643	0	0.0196158	0	+/-	+/-
Q15063-2	POSTN	POSTN	Isoform 2 of Periostin	#N/A	#N/A	#N/A	#N/A	-/-	-/-	0.00425669	0	0.0192537	0	+/-	+/-
Q15063-3	POSTN	POSTN	Isoform 3 of Periostin	#N/A	#N/A	#N/A	#N/A	-/-	-/-	0.0105861	0	0.0218162	0	+/-	+/-
Q15080	NCF4	NCF4	Neutrophil cytosol factor 4	#N/A	#N/A	#N/A	#N/A	-/-	-/-	0.00194259	0	0.00520139	0	+/-	+/-
Q15172	2A5A	PPP2R5A	Serine/threonine-protein phosphatase 2A 56 kDa regulatory subunit alpha isoform	#N/A	#N/A	#N/A	#N/A	-/-	-/-	0.000157962	0	0.00378185	0	+/-	+/-
Q15382	RHEB	RHEB	GTP-binding protein Rheb	0.003868	0	0	0	+/-	-/-	0.00300885	0	0.00496851	0	+/-	+/-
Q15813	TBCE	TBCE	Tubulin-specific chaperone E	0.003967	0	0	0	+/-	-/-	0.000213728	0	0.00478974	0	+/-	+/-
Q15942	ZYX	ZYX	Zyxin	0.01347	0	0.0294428	0	+/-	+/-	0.00161351	0	0.00228103	0	+/-	+/-
Q16363	LAMA4	LAMA4	Laminin subunit alpha-4	#N/A	#N/A	#N/A	#N/A	-/-	-/-	0.0013998	0	0.00069924	0	+/-	+/-
Q16563	SYPL1	SYPL1	Synaptophysin-like protein 1	#N/A	#N/A	#N/A	#N/A	-/-	-/-	0.00290212	0	0.00526305	0	+/-	+/-
Q16666	IF16	IFI16	Gamma-interferon-inducible protein 16	#N/A	#N/A	#N/A	#N/A	-/-	-/-	0.00164091	0	0.00160006	0	+/-	+/-
Q2TB90	HKDC1	HKDC1	Hexokinase HKDC1	#N/A	#N/A	#N/A	#N/A	-/-	-/-	0.00430402	0	0.0134199	0	+/-	+/-
Q3YBM2	T176B	TMEM176B	Transmembrane protein 176B	#N/A	#N/A	#N/A	#N/A	-/-	-/-	0.000867635	0	0.00470507	0	+/-	+/-
Q4KMQ2	ANO6	ANO6	Anoctamin-6	#N/A	#N/A	#N/A	#N/A	-/-	-/-	0.000696964	0	0.00231688	0	+/-	+/-
Q53GS9	SNUT2	USP39	U4/U6.U5 tri-snRNP-associated protein 2	0.003062	0	0	0	+/-	-/-	0.000160126	0	0.00168653	0	+/-	+/-
Q5JSH3	WDR44	WDR44	WD repeat-containing protein 44	#N/A	#N/A	#N/A	#N/A	-/-	-/-	0.000434707	0	0.000843903	0	+/-	+/-
Q5T0D9	TPRGL	TPRG1L	Tumor protein p63-regulated gene 1-like protein	0.001817	0.00361355	0	0	0.50283	-/-	0.000685683	0	0.00371837	0	+/-	+/-
Q68EM7	RHG17	ARHGAP17	Rho GTPase-activating protein 17	0.001097	0	0	0	+/-	-/-	0.000180467	0	0.00112258	0	+/-	+/-
Q6P1M0	S27A4	SLC27A4	Long-chain fatty acid transport protein 4	0.001225	0	0	0	+/-	-/-	0.000516925	0	0.00318372	0	+/-	+/-
Q6PCB7	S27A1	SLC27A1	Long-chain fatty acid transport protein 1	#N/A	#N/A	#N/A	#N/A	-/-	-/-	0.000886757	0	0.00274022	0	+/-	+/-
Q6UX06	OLFM4	OLFM4	Olfactomedin-4	0	0.000611313	0	0	-/+	-/-	0.0116823	0	0.0175855	0	+/-	+/-
Q6WCQ1	MPRIP	MPRIP	Myosin phosphatase Rho-interacting protein	#N/A	#N/A	#N/A	#N/A	-/-	-/-	0.000164229	0	0.000594236	0	+/-	+/-
Q7Z5R6	AB1IP	APBB1IP	Amyloid beta A4 precursor protein-binding family B member 1-interacting protein	#N/A	#N/A	#N/A	#N/A	-/-	-/-	0.000471418	0	0.00193222	0	+/-	+/-
Q86TM6	SYVN1	SYVN1	E3 ubiquitin-protein ligase synoviolin	#N/A	#N/A	#N/A	#N/A	-/-	-/-	0.000164751	0	0.00228103	0	+/-	+/-
Q86W92	LIPB1	PPFIBP1	Liprin-beta-1	#N/A	#N/A	#N/A	#N/A	-/-	-/-	5.99794e-05	0	0.000681272	0	+/-	+/-
Q86WV6	STING	TMEM173	Stimulator of interferon genes protein	#N/A	#N/A	#N/A	#N/A	-/-	-/-	0.000529918	0	0.00446808	0	+/-	+/-
Q8IUX7	AEBP1	AEBP1	Adipocyte enhancer-binding protein 1	#N/A	#N/A	#N/A	#N/A	-/-	-/-	0.000242613	0	0.00394087	0	+/-	+/-
Q8IX12	CCAR1	CCAR1	Cell division cycle and apoptosis regulator protein 1	0.000371	0	0	0	+/-	-/-	7.34376e-05	0	0.000502929	0	+/-	+/-
Q8IXB1	DJC10	DNAJC10	DnaJ homolog subfamily C member 10	0.000492	0	0	0	+/-	-/-	0.000218289	0	0.00100743	0	+/-	+/-
Q8N0W3	FCSK	FCSK	L-fucose kinase	#N/A	#N/A	#N/A	#N/A	-/-	-/-	7.62387e-05	0	0.0016049	0	+/-	+/-
Q8N490	PNKD	PNKD	Probable hydrolase PNKD	#N/A	#N/A	#N/A	#N/A	-/-	-/-	0.00131522	0	0.00278331	0	+/-	+/-
Q8N9L9	ACOT4	ACOT4	Peroxisomal succinyl-coenzyme A thioesterase	#N/A	#N/A	#N/A	#N/A	-/-	-/-	0.000398199	0	0.00334403	0	+/-	+/-
Q8NE86	MCU	MCU	Calcium uniporter protein, mitochondrial	#N/A	#N/A	#N/A	#N/A	-/-	-/-	0.000390428	0	0.00446808	0	+/-	+/-
Q8TB61	S35B2	SLC35B2	Adenosine 3'-phospho 5'-phosphosulfate transporter 1	#N/A	#N/A	#N/A	#N/A	-/-	-/-	0.000183696	0	0.00254333	0	+/-	+/-
Q8TBX8	PI42C	PIP4K2C	Phosphatidylinositol 5-phosphate 4-kinase type-2 gamma	0.004422	0.000573581	0	0	7.70946	-/-	0.000256681	0	0.00272615	0	+/-	+/-
Q8TDZ2	MICA1	MICAL1	[F-actin]-monooxygenase MICAL1	#N/A	#N/A	#N/A	#N/A	-/-	-/-	5.76494e-05	0	0.000798175	0	+/-	+/-
Q8WUM0	NU133	NUP133	Nuclear pore complex protein Nup133	0.000631	0	0	0	+/-	-/-	0.000518475	0	0.00129214	0	+/-	+/-
Q8WWP7	GIMA1	GIMAP1	GTPase IMAP family member 1	#N/A	#N/A	#N/A	#N/A	-/-	-/-	0.000582173	0	0.00216916	0	+/-	+/-
Q8WX93	PALLD	PALLD	Palladin	#N/A	#N/A	#N/A	#N/A	-/-	-/-	0.00136009	0	0.00253293	0	+/-	+/-
Q92621	NU205	NUP205	Nuclear pore complex protein Nup205	#N/A	#N/A	#N/A	#N/A	-/-	-/-	8.50023e-05	0	0.00141635	0	+/-	+/-
Q92626	PXDN	PXDN	Peroxidasin homolog	#N/A	#N/A	#N/A	#N/A	-/-	-/-	0.000834338	0	0.000949694	0	+/-	+/-
Q92673	SORL	SORL1	Sortilin-related receptor	#N/A	#N/A	#N/A	#N/A	-/-	-/-	0.000530091	0	0.000435943	0	+/-	+/-
Q92804	RBP56	TAF15	TATA-binding protein-associated factor 2N	0.006107	0.000438469	0.0537986	0	13.928	+/-	0.000611253	0	0.00208398	0	+/-	+/-
Q92896	GSLG1	GLG1	Golgi apparatus protein 1	0.007325	0	0.0323206	0	+/-	+/-	0.00081118	0	0.0011085	0	+/-	+/-
Q93050	VPP1	ATP6V0A1	V-type proton ATPase 116 kDa subunit a isoform 1	#N/A	#N/A	#N/A	#N/A	-/-	-/-	0.00135209	0	0.00503902	0	+/-	+/-
Q93084	AT2A3	ATP2A3	Sarcoplasmic/endoplasmic reticulum calcium ATPase 3	#N/A	#N/A	#N/A	#N/A	-/-	-/-	5.3159e-05	0	0.00526305	0	+/-	+/-
Q96AQ6	PBIP1	PBXIP1	Pre-B-cell leukemia transcription factor-interacting protein 1	0.000723	0	0	0	+/-	-/-	5.66742e-05	0	0.00252879	0	+/-	+/-
Q96B97	SH3K1	SH3KBP1	SH3 domain-containing kinase-binding protein 1	#N/A	#N/A	#N/A	#N/A	-/-	-/-	0.000177328	0	0.0016049	0	+/-	+/-
Q96BI1	S22AI	SLC22A18	Solute carrier family 22 member 18	#N/A	#N/A	#N/A	#N/A	-/-	-/-	0.00225621	0	0.00343038	0	+/-	+/-
Q96DH6	MSI2H	MSI2	RNA-binding protein Musashi homolog 2	0.01957	0	0	0	+/-	-/-	0.00105018	0	0.00287368	0	+/-	+/-
Q96HN2	SAHH3	AHCYL2	Adenosylhomocysteinase 3	#N/A	#N/A	#N/A	#N/A	-/-	-/-	0.000402058	0	0.00432288	0	+/-	+/-
Q96IY4	CBPB2	CPB2	Carboxypeptidase B2	#N/A	#N/A	#N/A	#N/A	-/-	-/-	0.00114482	0	0.00343038	0	+/-	+/-
Q96RQ9	OXLA	IL4I1	L-amino-acid oxidase	#N/A	#N/A	#N/A	#N/A	-/-	-/-	0.000971905	0	0.0015308	0	+/-	+/-
Q99523	SORT	SORT1	Sortilin	0.006414	0	0	0	+/-	-/-	0.000336691	0	0.00119869	0	+/-	+/-
Q9BWM7	SFXN3	SFXN3	Sideroflexin-3	0.017418	0.00104537	0	0	16.662	-/-	0.00064368	0	0.00897658	0	+/-	+/-
Q9BYD2	RM09	MRPL9	39S ribosomal protein L9, mitochondrial	0.003839	0	0	0	+/-	-/-	0.00128828	0	0.00211724	0	+/-	+/-
Q9BZE4	GTPB4	GTPBP4	GTP-binding protein 4	0.002309	0	0	0	+/-	-/-	0.000717989	0	0.000757147	0	+/-	+/-
Q9BZQ8	NIBA1	NIBAN1	Protein Niban 1	#N/A	#N/A	#N/A	#N/A	-/-	-/-	7.62387e-05	0	0.0016049	0	+/-	+/-
Q9H0A0	NAT10	NAT10	RNA cytidine acetyltransferase	0.00052	0	0	0	+/-	-/-	5.07715e-05	0	0.00106402	0	+/-	+/-
Q9H0Q0	FA49A	FAM49A	Protein FAM49A	#N/A	#N/A	#N/A	#N/A	-/-	-/-	0.000147971	0	0.00542375	0	+/-	+/-
Q9H269	VPS16	VPS16	Vacuolar protein sorting-associated protein 16 homolog	#N/A	#N/A	#N/A	#N/A	-/-	-/-	6.53179e-05	0	0.00137238	0	+/-	+/-
Q9H2G2	SLK	SLK	STE20-like serine/threonine-protein kinase	0.000723	0	0	0	+/-	-/-	0.000211502	0	0.000738175	0	+/-	+/-
Q9H3U1	UN45A	UNC45A	Protein unc-45 homolog A	0.003437	0	0	0	+/-	-/-	0.000637771	0	0.00211724	0	+/-	+/-
Q9H4B7	TBB1	TUBB1	Tubulin beta-1 chain	0	0.00241164	0	0	-/+	-/-	0.0024814	0	0.0197822	0	+/-	+/-
Q9H6W3	RIOX1	RIOX1	Ribosomal oxygenase 1	#N/A	#N/A	#N/A	#N/A	-/-	-/-	0.00117607	0	0.00138673	0	+/-	+/-
Q9HCD5	NCOA5	NCOA5	Nuclear receptor coactivator 5	0.00337	0	0	0	+/-	-/-	0.000131375	0	0.00100743	0	+/-	+/-
Q9HCU5	PREB	PREB	Prolactin regulatory element-binding protein	0.007646	0	0	0	+/-	-/-	0.000632577	0	0.00343038	0	+/-	+/-
Q9NP58	ABCB6	ABCB6	ATP-binding cassette sub-family B member 6, mitochondrial	#N/A	#N/A	#N/A	#N/A	-/-	-/-	0.000221044	0	0.00119869	0	+/-	+/-
Q9NR30	DDX21	DDX21	Nucleolar RNA helicase 2	0.001991	0	0.00872635	0	+/-	+/-	8.81629e-05	0	0.00102297	0	+/-	+/-
Q9NRK6	ABCBA	ABCB10	ATP-binding cassette sub-family B member 10, mitochondrial	#N/A	#N/A	#N/A	#N/A	-/-	-/-	0.000169112	0	0.00113702	0	+/-	+/-
Q9NS86	LANC2	LANCL2	LanC-like protein 2	0.000851	0	0	0	+/-	-/-	0.000125812	0	0.00174191	0	+/-	+/-
Q9NTZ6	RBM12	RBM12	RNA-binding protein 12	0.004472	0	0	0	+/-	-/-	0.000247513	0	0.00128588	0	+/-	+/-
Q9NXG2	THUM1	THUMPD1	THUMP domain-containing protein 1	0.009242	0	0	0	+/-	-/-	0.000274321	0	0.00278331	0	+/-	+/-
Q9NY12	GAR1	GAR1	H/ACA ribonucleoprotein complex subunit 1	#N/A	#N/A	#N/A	#N/A	-/-	-/-	0.000799845	0	0.00254333	0	+/-	+/-
Q9NZK5	ADA2	ADA2	Adenosine deaminase 2	#N/A	#N/A	#N/A	#N/A	-/-	-/-	0.000175298	0	0.00158571	0	+/-	+/-
Q9P003	CNIH4	CNIH4	Protein cornichon homolog 4	#N/A	#N/A	#N/A	#N/A	-/-	-/-	0.000925955	0	0.0128201	0	+/-	+/-
Q9P015	RM15	MRPL15	39S ribosomal protein L15, mitochondrial	0.007311	0	0	0	+/-	-/-	0.000631453	0	0.00310919	0	+/-	+/-
Q9P0I2	EMC3	EMC3	ER membrane protein complex subunit 3	#N/A	#N/A	#N/A	#N/A	-/-	-/-	0.000515494	0	0.00559453	0	+/-	+/-
Q9P225	DYH2	DNAH2	Dynein heavy chain 2, axonemal	#N/A	#N/A	#N/A	#N/A	-/-	-/-	1.03094e-05	0	0.000532208	0	+/-	+/-
Q9P289	STK26	STK26	Serine/threonine-protein kinase 26	0.00419	0.000547328	0	0	7.65537	-/-	0.00010771	0	0.00496851	0	+/-	+/-
Q9UBG0	MRC2	MRC2	C-type mannose receptor 2	#N/A	#N/A	#N/A	#N/A	-/-	-/-	0.000137269	0	0.00112735	0	+/-	+/-
Q9UG63	ABCF2	ABCF2	ATP-binding cassette sub-family F member 2	0.001285	0	0	0	+/-	-/-	0.000384701	0	0.00104309	0	+/-	+/-
Q9UH62	ARMX3	ARMCX3	Armadillo repeat-containing X-linked protein 3	0.00136	0	0	0	+/-	-/-	0.000130972	0	0.00278331	0	+/-	+/-
Q9UH65	SWP70	SWAP70	Switch-associated protein 70	#N/A	#N/A	#N/A	#N/A	-/-	-/-	0.000303488	0	0.00094294	0	+/-	+/-
Q9UHB6	LIMA1	LIMA1	LIM domain and actin-binding protein 1	0.004867	0	0	0	+/-	-/-	0.00282334	0	0.00451356	0	+/-	+/-
Q9UHR4	BI2L1	BAIAP2L1	Brain-specific angiogenesis inhibitor 1-associated protein 2-like protein 1	#N/A	#N/A	#N/A	#N/A	-/-	-/-	0.000830747	0	0.00138673	0	+/-	+/-
Q9UIA9	XPO7	XPO7	Exportin-7	0.000446	0	0	0	+/-	-/-	6.59932e-05	0	0.00138673	0	+/-	+/-
Q9UKK3	PARP4	PARP4	Protein mono-ADP-ribosyltransferase PARP4	#N/A	#N/A	#N/A	#N/A	-/-	-/-	0.00023878	0	0.00320467	0	+/-	+/-
Q9UKV3	ACINU	ACIN1	Apoptotic chromatin condensation inducer in the nucleus	0.00683	0	0.00988819	0	+/-	+/-	2.22851e-05	0	0.000577412	0	+/-	+/-
Q9UKV8	AGO2	AGO2	Protein argonaute-2	#N/A	#N/A	#N/A	#N/A	-/-	-/-	0.000263563	0	0.00185132	0	+/-	+/-
Q9UM07	PADI4	PADI4	Protein-arginine deiminase type-4	#N/A	#N/A	#N/A	#N/A	-/-	-/-	0.00143205	0	0.00851052	0	+/-	+/-
Q9UM22	EPDR1	EPDR1	Mammalian ependymin-related protein 1	0.00655	0	0	0	+/-	-/-	0.00236844	0	0.00997655	0	+/-	+/-
Q9UM54-6	MYO6	MYO6	Isoform 6 of Unconventional myosin-VI	#N/A	#N/A	#N/A	#N/A	-/-	-/-	5.26151e-05	0	0.00113702	0	+/-	+/-
Q9Y2E5	MA2B2	MAN2B2	Epididymis-specific alpha-mannosidase	#N/A	#N/A	#N/A	#N/A	-/-	-/-	8.42913e-05	0	0.00116704	0	+/-	+/-
Q9Y2J8	PADI2	PADI2	Protein-arginine deiminase type-2	#N/A	#N/A	#N/A	#N/A	-/-	-/-	9.02489e-05	0	0.00258041	0	+/-	+/-
Q9Y2L1	RRP44	DIS3	Exosome complex exonuclease RRP44	0.000704	0	0	0	+/-	-/-	0.000184808	0	0.00146729	0	+/-	+/-
Q9Y2W1	TR150	THRAP3	Thyroid hormone receptor-associated protein 3	0.003202	0	0.0195778	0	+/-	+/-	0.000103869	0	0.000429586	0	+/-	+/-
Q9Y383	LC7L2	LUC7L2	Putative RNA-binding protein Luc7-like 2	0.002668	0	0	0	+/-	-/-	0.000629142	0	0.00179495	0	+/-	+/-
Q9Y5L0	TNPO3	TNPO3	Transportin-3	#N/A	#N/A	#N/A	#N/A	-/-	-/-	8.54191e-05	0	0.00180104	0	+/-	+/-
Q9Y639	NPTN	NPTN	Neuroplastin	#N/A	#N/A	#N/A	#N/A	-/-	-/-	0.000390428	0	0.00211724	0	+/-	+/-
Q9Y6X5	ENPP4	ENPP4	Bis (5'-adenosyl)-triphosphatase ENPP4	#N/A	#N/A	#N/A	#N/A	-/-	-/-	0.00213965	0	0.00269844	0	+/-	+/-
Q86VD7	S2542	SLC25A42	Mitochondrial coenzyme A transporter SLC25A42	#N/A	#N/A	#N/A	#N/A	-/-	-/-	0	0.00164035	0.00228103	0.00781698	-/+	0.291805
Q96NB2	SFXN2	SFXN2	Sideroflexin-2	#N/A	#N/A	#N/A	#N/A	-/-	-/-	0	0.0018254	0.00261859	0.00568781	-/+	0.460387
O75170	PP6R2	PPP6R2	Serine/threonine-protein phosphatase 6 regulatory subunit 2	0.000804	0	0	0	+/-	-/-	0	0.000234416	0.00108138	0.00226077	-/+	0.478322
P55196	AFAD	AFDN	Afadin	0.001009	0	0	0	+/-	-/-	0	0.000135552	0.000374911	0.000769771	-/+	0.487042
O95169	NDUB8	NDUFB8	NADH dehydrogenase [ubiquinone] 1 beta subcomplex subunit 8, mitochondrial	#N/A	#N/A	#N/A	#N/A	-/-	-/-	0	0.000510245	0.00470507	0.00759863	-/+	0.619201
O76062	ERG24	TM7SF2	Delta(14)-sterol reductase TM7SF2	#N/A	#N/A	#N/A	#N/A	-/-	-/-	0	0.000322095	0.0029701	0.00470043	-/+	0.631879
Q01415	GALK2	GALK2	N-acetylgalactosamine kinase	0.00101	0.000916983	0	0	1.10144	-/-	0	0.000242972	0.00206774	0.00323681	-/+	0.638821
O94929-2	ABLM3	ABLIM3	Isoform 2 of Actin-binding LIM protein 3	#N/A	#N/A	#N/A	#N/A	-/-	-/-	0	0.000233859	0.00130486	0.00202337	-/+	0.644891
Q9UI12	VATH	ATP6V1H	V-type proton ATPase subunit H	#N/A	#N/A	#N/A	#N/A	-/-	-/-	0	0.000268106	0.00336521	0.00342132	-/+	0.9836
O00142	KITM	TK2	Thymidine kinase 2, mitochondrial	0	0.0032403	0	0	-/+	-/-	0	0.00230483	0.00247226	0.00251348	-/+	0.9836
P03915	NU5M	MT-ND5	NADH-ubiquinone oxidoreductase chain 5	#N/A	#N/A	#N/A	#N/A	-/-	-/-	0	0.000747806	0.00496851	0.00505135	-/+	0.9836
Q96MV1	TLCD4	TLCD4	TLC domain-containing protein 4	#N/A	#N/A	#N/A	#N/A	-/-	-/-	0	0.000420904	0.00388124	0.00394596	-/+	0.9836
Q9HCL2	GPAT1	GPAM	Glycerol-3-phosphate acyltransferase 1, mitochondrial	#N/A	#N/A	#N/A	#N/A	-/-	-/-	0	0.000111799	0.00156698	0.0015931	-/+	0.9836
Q86VN1	VPS36	VPS36	Vacuolar protein-sorting-associated protein 36	0.004986	0.00195519	0	0	2.55013	-/-	0	0.000843524	0.00356859	0.00266226	-/+	1.34044
P10398	ARAF	ARAF	Serine/threonine-protein kinase A-Raf	#N/A	#N/A	#N/A	#N/A	-/-	-/-	0	0.000141506	0.00199019	0.00132661	-/+	1.5002
O00505	IMA4	KPNA3	Importin subunit alpha-4	0.011366	0.00174169	0	0	6.52583	-/-	0	0.000653278	0.00334403	0.00220533	-/+	1.51634
Q8WUY1	THEM6	THEM6	Protein THEM6	#N/A	#N/A	#N/A	#N/A	-/-	-/-	0	0.000453768	0.00496851	0.00323681	-/+	1.535
Q7Z6Z7	HUWE1	HUWE1	E3 ubiquitin-protein ligase HUWE1	#N/A	#N/A	#N/A	#N/A	-/-	-/-	0	2.33336e-05	0.000875242	0.000551487	-/+	1.58706
Q9Y673	ALG5	ALG5	Dolichyl-phosphate beta-glucosyltransferase	#N/A	#N/A	#N/A	#N/A	-/-	-/-	0	0.000219115	0.0109205	0.00683424	-/+	1.59792
Q9H9A6	LRC40	LRRC40	Leucine-rich repeat-containing protein 40	0.003592	0.000867247	0	0	4.14184	-/-	0	0.000898307	0.00337805	0.00199347	-/+	1.69456
Q7L2H7	EIF3M	EIF3M	Eukaryotic translation initiation factor 3 subunit M	0.019763	0.00675067	0	0	2.92756	-/-	0	0.00199432	0.0102619	0.00598943	-/+	1.71333
Q13867	BLMH	BLMH	Bleomycin hydrolase	0.006936	0.00114459	0	0	6.05984	-/-	0	0.00494465	0.00379806	0.00184359	-/+	2.06015
Q16850	CP51A	CYP51A1	Lanosterol 14-alpha demethylase	#N/A	#N/A	#N/A	#N/A	-/-	-/-	0	0.000724752	0.0223944	0.00545863	-/+	4.10257
Q63HN8	RN213	RNF213	E3 ubiquitin-protein ligase RNF213	#N/A	#N/A	#N/A	#N/A	-/-	-/-	0	2.52387e-05	0.00163243	0.000395944	-/+	4.12287
A0A0B4J1Y9	HV372	IGHV3-72	Immunoglobulin heavy variable 3-72	#N/A	#N/A	#N/A	#N/A	-/-	-/-	0	0.0010548	0	0	-/+	-/-
A0A0B4J2F0	PIOS1	PIGBOS1	Protein PIGBOS1	#N/A	#N/A	#N/A	#N/A	-/-	-/-	0	0.00182722	0	0	-/+	-/-
A0A0C4DH55	KVD07	IGKV3D-7	Immunoglobulin kappa variable 3D-7	#N/A	#N/A	#N/A	#N/A	-/-	-/-	0	0.00260304	0	0	-/+	-/-
A0A0C4DH72	KV106	IGKV1-6	Immunoglobulin kappa variable 1-6	#N/A	#N/A	#N/A	#N/A	-/-	-/-	0	0.00150644	0	0	-/+	-/-
A0A0J9YX35	HV64D	IGHV3-64D	Immunoglobulin heavy variable 3-64D	#N/A	#N/A	#N/A	#N/A	-/-	-/-	0	0.00131883	0	0	-/+	-/-
A2RUC4	TYW5	TYW5	tRNA wybutosine-synthesizing protein 5	0.001594	0	0	0	+/-	-/-	0	0.000383294	0	0	-/+	-/-
A4D2B0	MBLC1	MBLAC1	Metallo-beta-lactamase domain-containing protein 1	#N/A	#N/A	#N/A	#N/A	-/-	-/-	0	0.000797374	0	0	-/+	-/-
A5PLN9	TPC13	TRAPPC13	Trafficking protein particle complex subunit 13	0.00128	0.00132512	0	0	0.965951	-/-	0	0.000307701	0	0	-/+	-/-
A6NCN2	KR87P	KRT87P	Putative keratin-87 protein	0.035234	0	0	0	+/-	-/-	0	0.00183884	0	0	-/+	-/-
A6NIH7	U119B	UNC119B	Protein unc-119 homolog B	0.006445	0.00288527	0	0	2.23376	-/-	0	0.000630903	0	0	-/+	-/-
A6NK44	GLOD5	GLOD5	Glyoxalase domain-containing protein 5	#N/A	#N/A	#N/A	#N/A	-/-	-/-	0	0.000499842	0	0	-/+	-/-
A8MTZ0	BBIP1	BBIP1	BBSome-interacting protein 1	#N/A	#N/A	#N/A	#N/A	-/-	-/-	0	0.000878241	0	0	-/+	-/-
B4DYI2	S31C2	SPATA31C2	Putative spermatogenesis-associated protein 31C2	#N/A	#N/A	#N/A	#N/A	-/-	-/-	0	8.28189e-05	0	0	-/+	-/-
B7ZBB8	PP13G	PPP1R3G	Protein phosphatase 1 regulatory subunit 3G	#N/A	#N/A	#N/A	#N/A	-/-	-/-	0	0.000409578	0	0	-/+	-/-
O00418	EF2K	EEF2K	Eukaryotic elongation factor 2 kinase	#N/A	#N/A	#N/A	#N/A	-/-	-/-	0	0.000286503	0	0	-/+	-/-
O14662	STX16	STX16	Syntaxin-16	#N/A	#N/A	#N/A	#N/A	-/-	-/-	0	0.000782454	0	0	-/+	-/-
O14972	VP26C	VPS26C	Vacuolar protein sorting-associated protein 26C	0	0.00342306	0	0	-/+	-/-	0	0.000374107	0	0	-/+	-/-
O15084	ANR28	ANKRD28	Serine/threonine-protein phosphatase 6 regulatory ankyrin repeat subunit A	0.001316	0	0	0	+/-	-/-	0	0.000125532	0	0	-/+	-/-
O15155	BET1	BET1	BET1 homolog	#N/A	#N/A	#N/A	#N/A	-/-	-/-	0	0.000982822	0	0	-/+	-/-
O15239	NDUA1	NDUFA1	NADH dehydrogenase [ubiquinone] 1 alpha subcomplex subunit 1	#N/A	#N/A	#N/A	#N/A	-/-	-/-	0	0.00131883	0	0	-/+	-/-
O43707-3	ACTN4	ACTN4	Isoform 3 of Alpha-actinin-4	#N/A	#N/A	#N/A	#N/A	-/-	-/-	0	0.000301838	0	0	-/+	-/-
O75381	PEX14	PEX14	Peroxisomal membrane protein PEX14	0.004954	0.000730907	0	0	6.77788	-/-	0	0.00119914	0	0	-/+	-/-
O75438	NDUB1	NDUFB1	NADH dehydrogenase [ubiquinone] 1 beta subcomplex subunit 1	0.024322	0.00379018	0	0	6.4171	-/-	0	0.00333367	0	0	-/+	-/-
O75526	RMXL2	RBMXL2	RNA-binding motif protein, X-linked-like-2	0	0	0.0159036	0	-/-	+/-	0	0.000350299	0	0	-/+	-/-
O75607	NPM3	NPM3	Nucleoplasmin-3	0.023031	0	0	0	+/-	-/-	0	0.000982822	0	0	-/+	-/-
O94888	UBXN7	UBXN7	UBX domain-containing protein 7	0.007803	0	0	0	+/-	-/-	0	0.000396698	0	0	-/+	-/-
O95171-2	SCEL	SCEL	Isoform 2 of Sciellin	#N/A	#N/A	#N/A	#N/A	-/-	-/-	0	9.61058e-05	0	0	-/+	-/-
O95278	EPM2A	EPM2A	Laforin	#N/A	#N/A	#N/A	#N/A	-/-	-/-	0	0.00116418	0	0	-/+	-/-
O95760	IL33	IL33	Interleukin-33	#N/A	#N/A	#N/A	#N/A	-/-	-/-	0	0.00070473	0	0	-/+	-/-
O95969	SG1D2	SCGB1D2	Secretoglobin family 1D member 2	0	0.00377733	0	0	-/+	-/-	0	0.00127941	0	0	-/+	-/-
P00338-2	LDHA	LDHA	Isoform 2 of L-lactate dehydrogenase A chain	#N/A	#N/A	#N/A	#N/A	-/-	-/-	0	0.000519426	0	0	-/+	-/-
P01112	RASH	HRAS	GTPase HRas	#N/A	#N/A	#N/A	#N/A	-/-	-/-	0	0.0044037	0	0	-/+	-/-
P01116	RASK	KRAS	GTPase KRas	0	0.000694836	0	0	-/+	-/-	0	0.00239842	0	0	-/+	-/-
P01766	HV313	IGHV3-13	Immunoglobulin heavy variable 3-13	#N/A	#N/A	#N/A	#N/A	-/-	-/-	0	0.00150644	0	0	-/+	-/-
P02768-3	ALBU	ALB	Isoform 3 of Serum albumin	#N/A	#N/A	#N/A	#N/A	-/-	-/-	0	0.0301026	0	0	-/+	-/-
P04440	DPB1	HLA-DPB1	HLA class II histocompatibility antigen, DP beta 1 chain	0	0.00138967	0	0	-/+	-/-	0	0.000388059	0	0	-/+	-/-
P04745	AMY1	AMY1A	Alpha-amylase 1	#N/A	#N/A	#N/A	#N/A	-/-	-/-	0	0.00295016	0	0	-/+	-/-
P06133-3	UD2B4	UGT2B4	Isoform 3 of UDP-glucuronosyltransferase 2B4	#N/A	#N/A	#N/A	#N/A	-/-	-/-	0	0.000362494	0	0	-/+	-/-
P07196	NFL	NEFL	Neurofilament light polypeptide	#N/A	#N/A	#N/A	#N/A	-/-	-/-	0	0.000385186	0	0	-/+	-/-
P07197	NFM	NEFM	Neurofilament medium polypeptide	#N/A	#N/A	#N/A	#N/A	-/-	-/-	0	0.000145796	0	0	-/+	-/-
P07311	ACYP1	ACYP1	Acylphosphatase-1	0.003652	0	0	0	+/-	-/-	0	0.00132743	0	0	-/+	-/-
P09210	GSTA2	GSTA2	Glutathione S-transferase A2	#N/A	#N/A	#N/A	#N/A	-/-	-/-	0	0.066604	0	0	-/+	-/-
P09913	IFIT2	IFIT2	Interferon-induced protein with tetratricopeptide repeats 2	0	0.00217886	0	0	-/+	-/-	0	0.000153329	0	0	-/+	-/-
P10644-2	KAP0	PRKAR1A	Isoform 2 of cAMP-dependent protein kinase type I-alpha regulatory subunit	#N/A	#N/A	#N/A	#N/A	-/-	-/-	0	0.000301764	0	0	-/+	-/-
P10746	HEM4	UROS	Uroporphyrinogen-III synthase	0.005484	0	0	0	+/-	-/-	0	0.00100439	0	0	-/+	-/-
P12074	CX6A1	COX6A1	Cytochrome c oxidase subunit 6A1, mitochondrial	0	0.00755742	0	0	-/+	-/-	0	0.00498233	0	0	-/+	-/-
P13051	UNG	UNG	Uracil-DNA glycosylase	#N/A	#N/A	#N/A	#N/A	-/-	-/-	0	0.00159242	0	0	-/+	-/-
P13762	DRB4	HLA-DRB4	HLA class II histocompatibility antigen, DR beta 4 chain	#N/A	#N/A	#N/A	#N/A	-/-	-/-	0	0.00044018	0	0	-/+	-/-
P14136	GFAP	GFAP	Glial fibrillary acidic protein	#N/A	#N/A	#N/A	#N/A	-/-	-/-	0	0.000437432	0	0	-/+	-/-
P15309	PPAP	ACPP	Prostatic acid phosphatase	#N/A	#N/A	#N/A	#N/A	-/-	-/-	0	0.00270216	0	0	-/+	-/-
P16520	GBB3	GNB3	Guanine nucleotide-binding protein G(I)/GS)/G(T) subunit beta-3	#N/A	#N/A	#N/A	#N/A	-/-	-/-	0	0.000349005	0	0	-/+	-/-
P17152	TMM11	TMEM11	Transmembrane protein 11, mitochondrial	0.003868	0.00271093	0	0	1.42682	-/-	0	0.00131883	0	0	-/+	-/-
P18440	ARY1	NAT1	Arylamine N-acetyltransferase 1	0	0.00209906	0	0	-/+	-/-	0	0.000337675	0	0	-/+	-/-
P18564	ITB6	ITGB6	Integrin beta-6	#N/A	#N/A	#N/A	#N/A	-/-	-/-	0	0.000150385	0	0	-/+	-/-
P18859	ATP5J	ATP5PF	ATP synthase-coupling factor 6, mitochondrial	0.004386	0.00595369	0.0722122	0	0.736687	+/-	0	0.00182722	0	0	-/+	-/-
P20472	PRVA	PVALB	Parvalbumin alpha	#N/A	#N/A	#N/A	#N/A	-/-	-/-	0	0.000606703	0	0	-/+	-/-
P20853	CP2A7	CYP2A7	Cytochrome P450 2A7	#N/A	#N/A	#N/A	#N/A	-/-	-/-	0	0.00217119	0	0	-/+	-/-
P22735	TGM1	TGM1	Protein-glutamine gamma-glutamyltransferase K	0	0.000563044	0	0	-/+	-/-	0	0.000594401	0	0	-/+	-/-
P27216-2	ANX13	ANXA13	Isoform B of Annexin A13	#N/A	#N/A	#N/A	#N/A	-/-	-/-	0	0.00181489	0	0	-/+	-/-
P27707	DCK	DCK	Deoxycytidine kinase	0.006445	0	0	0	+/-	-/-	0	0.00114678	0	0	-/+	-/-
P30486	1B48	HLA-B	HLA class I histocompatibility antigen, B-48 alpha chain	#N/A	#N/A	#N/A	#N/A	-/-	-/-	0	0.00123097	0	0	-/+	-/-
P30793	GCH1	GCH1	GTP cyclohydrolase 1	#N/A	#N/A	#N/A	#N/A	-/-	-/-	0	0.000559697	0	0	-/+	-/-
P31321	KAP1	PRKAR1B	cAMP-dependent protein kinase type I-beta regulatory subunit	0	0.000397845	0	0	-/+	-/-	0	0.0005972	0	0	-/+	-/-
P31751	AKT2	AKT2	RAC-beta serine/threonine-protein kinase	0	0.00399988	0	0	-/+	-/-	0	0.000265751	0	0	-/+	-/-
P35250	RFC2	RFC2	Replication factor C subunit 2	0.016242	0.00107547	0	0	15.1023	-/-	0	0.000282609	0	0	-/+	-/-
P35612	ADDB	ADD2	Beta-adducin	#N/A	#N/A	#N/A	#N/A	-/-	-/-	0	0.000119743	0	0	-/+	-/-
P36021	MOT8	SLC16A2	Monocarboxylate transporter 8	#N/A	#N/A	#N/A	#N/A	-/-	-/-	0	0.000260818	0	0	-/+	-/-
P36954	RPB9	POLR2I	DNA-directed RNA polymerase II subunit RPB9	#N/A	#N/A	#N/A	#N/A	-/-	-/-	0	0.0106669	0	0	-/+	-/-
P41159	LEP	LEP	Leptin	#N/A	#N/A	#N/A	#N/A	-/-	-/-	0	0.00566084	0	0	-/+	-/-
P42262	GRIA2	GRIA2	Glutamate receptor 2	#N/A	#N/A	#N/A	#N/A	-/-	-/-	0	0.000110801	0	0	-/+	-/-
P45983	MK08	MAPK8	Mitogen-activated protein kinase 8	#N/A	#N/A	#N/A	#N/A	-/-	-/-	0	0.00043823	0	0	-/+	-/-
P48594	SPB4	SERPINB4	Serpin B4	0	0.0107903	0	0	-/+	-/-	0	0.0015281	0	0	-/+	-/-
P48668	K2C6C	KRT6C	Keratin, type II cytoskeletal 6C	0	0.00486284	0	0	-/+	-/-	0	0.0332873	0	0	-/+	-/-
P49366	DHYS	DHPS	Deoxyhypusine synthase	0.005905	0	0	0	+/-	-/-	0	0.000725918	0	0	-/+	-/-
P49407	ARRB1	ARRB1	Beta-arrestin-1	0.00511	0	0	0	+/-	-/-	0	0.000411051	0	0	-/+	-/-
P49459	UBE2A	UBE2A	Ubiquitin-conjugating enzyme E2 A	#N/A	#N/A	#N/A	#N/A	-/-	-/-	0	0.00166419	0	0	-/+	-/-
P49753-2	ACOT2	ACOT2	Isoform 2 of Acyl-coenzyme A thioesterase 2, mitochondrial	#N/A	#N/A	#N/A	#N/A	-/-	-/-	0	0.00037201	0	0	-/+	-/-
P50542	PEX5	PEX5	Peroxisomal targeting signal 1 receptor	0.00142	0.000858877	0	0	1.65332	-/-	0	0.00106525	0	0	-/+	-/-
P51451	BLK	BLK	Tyrosine-protein kinase Blk	#N/A	#N/A	#N/A	#N/A	-/-	-/-	0	0.000157811	0	0	-/+	-/-
P52945	PDX1	PDX1	Pancreas/duodenum homeobox protein 1	#N/A	#N/A	#N/A	#N/A	-/-	-/-	0	0.000470691	0	0	-/+	-/-
P53674	CRBB1	CRYBB1	Beta-crystallin B1	#N/A	#N/A	#N/A	#N/A	-/-	-/-	0	0.000606703	0	0	-/+	-/-
P53816	PLAT3	PLAAT3	Phospholipase A and acyltransferase 3	#N/A	#N/A	#N/A	#N/A	-/-	-/-	0	0.00061844	0	0	-/+	-/-
P55039	DRG2	DRG2	Developmentally-regulated GTP-binding protein 2	#N/A	#N/A	#N/A	#N/A	-/-	-/-	0	0.000337178	0	0	-/+	-/-
P55081	MFAP1	MFAP1	Microfibrillar-associated protein 1	0.002449	0	0	0	+/-	-/-	0	0.000228742	0	0	-/+	-/-
P55103	INHBC	INHBC	Inhibin beta C chain	#N/A	#N/A	#N/A	#N/A	-/-	-/-	0	0.000958529	0	0	-/+	-/-
P55735-4	SEC13	SEC13	Isoform 4 of Protein SEC13 homolog	#N/A	#N/A	#N/A	#N/A	-/-	-/-	0	0.000529969	0	0	-/+	-/-
P56181	NDUV3	NDUFV3	NADH dehydrogenase [ubiquinone] flavoprotein 3, mitochondrial	#N/A	#N/A	#N/A	#N/A	-/-	-/-	0	0.000747806	0	0	-/+	-/-
P56381	ATP5E	ATP5F1E	ATP synthase subunit epsilon, mitochondrial	#N/A	#N/A	#N/A	#N/A	-/-	-/-	0	0.000973471	0	0	-/+	-/-
P56545	CTBP2	CTBP2	C-terminal-binding protein 2	#N/A	#N/A	#N/A	#N/A	-/-	-/-	0	0.000374107	0	0	-/+	-/-
P59190	RAB15	RAB15	Ras-related protein Rab-15	#N/A	#N/A	#N/A	#N/A	-/-	-/-	0	0.000765245	0	0	-/+	-/-
P59282	TPPP2	TPPP2	Tubulin polymerization-promoting protein family member 2	#N/A	#N/A	#N/A	#N/A	-/-	-/-	0	0.000358138	0	0	-/+	-/-
P62136-2	PP1A	PPP1CA	Isoform 2 of Serine/threonine-protein phosphatase PP1-alpha catalytic subunit	#N/A	#N/A	#N/A	#N/A	-/-	-/-	0	0.00042714	0	0	-/+	-/-
P62312	LSM6	LSM6	U6 snRNA-associated Sm-like protein LSm6	0.004386	0.00265386	0	0	1.65269	-/-	0	0.00368174	0	0	-/+	-/-
P62875	RPAB5	POLR2L	DNA-directed RNA polymerases I, II, and III subunit RPABC5	0.016715	0	0	0	+/-	-/-	0	0.00150644	0	0	-/+	-/-
P63165	SUMO1	SUMO1	Small ubiquitin-related modifier 1	#N/A	#N/A	#N/A	#N/A	-/-	-/-	0	0.00254541	0	0	-/+	-/-
P63267	ACTH	ACTG2	Actin, gamma-enteric smooth muscle	0	0.0147024	0	0	-/+	-/-	0	0.0112625	0	0	-/+	-/-
P68106	FKB1B	FKBP1B	Peptidyl-prolyl cis-trans isomerase FKBP1B	#N/A	#N/A	#N/A	#N/A	-/-	-/-	0	0.000810524	0	0	-/+	-/-
P78346	RPP30	RPP30	Ribonuclease P protein subunit p30	0.00632	0	0	0	+/-	-/-	0	0.00151752	0	0	-/+	-/-
P78537	BL1S1	BLOC1S1	Biogenesis of lysosome-related organelles complex 1 subunit 1	0.002079	0.000894988	0	0	2.32294	-/-	0	0.000461301	0	0	-/+	-/-
P82909	KGD4	MRPS36	Alpha-ketoglutarate dehydrogenase component 4	0.005484	0	0	0	+/-	-/-	0	0.00196494	0	0	-/+	-/-
P82932	RT06	MRPS6	28S ribosomal protein S6, mitochondrial	0.005849	0	0	0	+/-	-/-	0	0.000570755	0	0	-/+	-/-
P98170	XIAP	XIAP	E3 ubiquitin-protein ligase XIAP	0	0.000903659	0	0	-/+	-/-	0	0.000290506	0	0	-/+	-/-
Q00839-2	HNRPU	HNRNPU	Isoform 2 of Heterogeneous nuclear ribonucleoprotein U	#N/A	#N/A	#N/A	#N/A	-/-	-/-	0	0.00080583	0	0	-/+	-/-
Q01081-4	U2AF1	U2AF1	Isoform 4 of Splicing factor U2AF 35 kDa subunit	#N/A	#N/A	#N/A	#N/A	-/-	-/-	0	0.000561378	0	0	-/+	-/-
Q01546	K22O	KRT76	Keratin, type II cytoskeletal 2 oral	0.005855	0.00332941	0	0	1.75857	-/-	0	0.00338198	0	0	-/+	-/-
Q02083-2	NAAA	NAAA	Isoform 2 of N-acylethanolamine-hydrolyzing acid amidase	#N/A	#N/A	#N/A	#N/A	-/-	-/-	0	0.000409578	0	0	-/+	-/-
Q02156	KPCE	PRKCE	Protein kinase C epsilon type	#N/A	#N/A	#N/A	#N/A	-/-	-/-	0	0.000104487	0	0	-/+	-/-
Q02224	CENPE	CENPE	Centromere-associated protein E	#N/A	#N/A	#N/A	#N/A	-/-	-/-	0	3.30033e-05	0	0	-/+	-/-
Q03393	PTPS	PTS	6-pyruvoyl tetrahydrobiopterin synthase	#N/A	#N/A	#N/A	#N/A	-/-	-/-	0	0.00070155	0	0	-/+	-/-
Q06546	GABPA	GABPA	GA-binding protein alpha chain	0.002603	0	0	0	+/-	-/-	0	0.000232118	0	0	-/+	-/-
Q06587	RING1	RING1	E3 ubiquitin-protein ligase RING1	0.007044	0	0	0	+/-	-/-	0	0.0010242	0	0	-/+	-/-
Q07866	KLC1	KLC1	Kinesin light chain 1	0.00948	0	0	0	+/-	-/-	0	0.000127068	0	0	-/+	-/-
Q08188	TGM3	TGM3	Protein-glutamine gamma-glutamyltransferase E	0.002033	0.00155133	0	0	1.31049	-/-	0	0.00206174	0	0	-/+	-/-
Q08493	PDE4C	PDE4C	cAMP-specific 3',5'-cyclic phosphodiesterase 4C	#N/A	#N/A	#N/A	#N/A	-/-	-/-	0	0.000153329	0	0	-/+	-/-
Q08623-4	HDHD1	PUDP	Isoform 4 of Pseudouridine-5'-phosphatase	#N/A	#N/A	#N/A	#N/A	-/-	-/-	0	0.00128103	0	0	-/+	-/-
Q0VDF9	HSP7E	HSPA14	Heat shock 70 kDa protein 14	0.009728	0.000759191	0	0	12.8136	-/-	0	0.000411051	0	0	-/+	-/-
Q0VDG4	SCRN3	SCRN3	Secernin-3	#N/A	#N/A	#N/A	#N/A	-/-	-/-	0	0.000922404	0	0	-/+	-/-
Q12800	TFCP2	TFCP2	Alpha-globin transcription factor CP2	#N/A	#N/A	#N/A	#N/A	-/-	-/-	0	0.000227047	0	0	-/+	-/-
Q13033	STRN3	STRN3	Striatin-3	0.006979	0.000665787	0	0	10.4823	-/-	0	0.00110843	0	0	-/+	-/-
Q13129	RLF	RLF	Zinc finger protein Rlf	#N/A	#N/A	#N/A	#N/A	-/-	-/-	0	4.28384e-05	0	0	-/+	-/-
Q13153	PAK1	PAK1	Serine/threonine-protein kinase PAK 1	#N/A	#N/A	#N/A	#N/A	-/-	-/-	0	0.00033431	0	0	-/+	-/-
Q13188	STK3	STK3	Serine/threonine-protein kinase 3	#N/A	#N/A	#N/A	#N/A	-/-	-/-	0	0.000722335	0	0	-/+	-/-
Q13200-2	PSMD2	PSMD2	Isoform 2 of 26S proteasome non-ATPase regulatory subunit 2	#N/A	#N/A	#N/A	#N/A	-/-	-/-	0	0.000162949	0	0	-/+	-/-
Q13410	BT1A1	BTN1A1	Butyrophilin subfamily 1 member A1	#N/A	#N/A	#N/A	#N/A	-/-	-/-	0	0.000189734	0	0	-/+	-/-
Q13438-2	OS9	OS9	Isoform 2 of Protein OS-9	0.001512	0	0	0	+/-	-/-	0	0.0027057	0	0	-/+	-/-
Q13795	ARFRP	ARFRP1	ADP-ribosylation factor-related protein 1	#N/A	#N/A	#N/A	#N/A	-/-	-/-	0	0.000436931	0	0	-/+	-/-
Q13797	ITA9	ITGA9	Integrin alpha-9	#N/A	#N/A	#N/A	#N/A	-/-	-/-	0	0.000130227	0	0	-/+	-/-
Q13951	PEBB	CBFB	Core-binding factor subunit beta	0.001502	0	0	0	+/-	-/-	0	0.00173819	0	0	-/+	-/-
Q14061	COX17	COX17	Cytochrome c oxidase copper chaperone	0.024322	0	0	0	+/-	-/-	0	0.00139029	0	0	-/+	-/-
Q14191	WRN	WRN	Bifunctional 3'-5' exonuclease/ATP-dependent helicase WRN	#N/A	#N/A	#N/A	#N/A	-/-	-/-	0	0.000126222	0	0	-/+	-/-
Q14457	BECN1	BECN1	Beclin-1	0.000905	0	0	0	+/-	-/-	0	0.000925689	0	0	-/+	-/-
Q14532	K1H2	KRT32	Keratin, type I cuticular Ha2	0.012384	0	0	0	+/-	-/-	0	0.000268035	0	0	-/+	-/-
Q14574	DSC3	DSC3	Desmocollin-3	#N/A	#N/A	#N/A	#N/A	-/-	-/-	0	0.000457046	0	0	-/+	-/-
Q14653	IRF3	IRF3	Interferon regulatory factor 3	0	0.000711038	0	0	-/+	-/-	0	0.00122603	0	0	-/+	-/-
Q14657	LAGE3	LAGE3	EKC/KEOPS complex subunit LAGE3	0.003127	0	0	0	+/-	-/-	0	0.000694044	0	0	-/+	-/-
Q14CN4-2	K2C72	KRT72	Isoform 2 of Keratin, type II cytoskeletal 72	#N/A	#N/A	#N/A	#N/A	-/-	-/-	0	0.000327056	0	0	-/+	-/-
Q14CX5	MF13A	MFSD13A	Transmembrane protein 180	#N/A	#N/A	#N/A	#N/A	-/-	-/-	0	0.000409578	0	0	-/+	-/-
Q15118	PDK1	PDK1	[Pyruvate dehydrogenase	0	0.000799111	0	0	-/+	-/-	0	0.00021308	0	0	-/+	-/-
Q15119	PDK2	PDK2	[Pyruvate dehydrogenase	0	0.00553671	0	0	-/+	-/-	0	0.00111892	0	0	-/+	-/-
Q15397	PUM3	PUM3	Pumilio homolog 3	0.001327	0	0	0	+/-	-/-	0	0.000108847	0	0	-/+	-/-
Q15545	TAF7	TAF7	Transcription initiation factor TFIID subunit 7	0.000804	0	0	0	+/-	-/-	0	0.000234416	0	0	-/+	-/-
Q16378	PROL4	PRR4	Proline-rich protein 4	0	0.00441524	0	0	-/+	-/-	0	0.00175488	0	0	-/+	-/-
Q16625	OCLN	OCLN	Occludin	#N/A	#N/A	#N/A	#N/A	-/-	-/-	0	0.00020073	0	0	-/+	-/-
Q16772	GSTA3	GSTA3	Glutathione S-transferase A3	#N/A	#N/A	#N/A	#N/A	-/-	-/-	0	0.0127404	0	0	-/+	-/-
Q16773	KAT1	KYAT1	Kynurenine--oxoglutarate transaminase 1	0	0.00110734	0	0	-/+	-/-	0	0.000995859	0	0	-/+	-/-
Q16890	TPD53	TPD52L1	Tumor protein D53	#N/A	#N/A	#N/A	#N/A	-/-	-/-	0	0.000880361	0	0	-/+	-/-
Q17R31	TATD3	TATDN3	Putative deoxyribonuclease TATDN3	#N/A	#N/A	#N/A	#N/A	-/-	-/-	0	0.000519426	0	0	-/+	-/-
Q17RW2	COOA1	COL24A1	Collagen alpha-1(XXIV) chain	#N/A	#N/A	#N/A	#N/A	-/-	-/-	0	9.52236e-05	0	0	-/+	-/-
Q29960	1C16	HLA-C	HLA class I histocompatibility antigen, Cw-16 alpha chain	#N/A	#N/A	#N/A	#N/A	-/-	-/-	0	0.00103757	0	0	-/+	-/-
Q2M2Z5	KIZ	KIZ	Centrosomal protein kizuna	#N/A	#N/A	#N/A	#N/A	-/-	-/-	0	0.000125532	0	0	-/+	-/-
Q32P51	RA1L2	HNRNPA1L2	Heterogeneous nuclear ribonucleoprotein A1-like 2	#N/A	#N/A	#N/A	#N/A	-/-	-/-	0	0.0078857	0	0	-/+	-/-
Q3B7J2	GFOD2	GFOD2	Glucose-fructose oxidoreductase domain-containing protein 2	#N/A	#N/A	#N/A	#N/A	-/-	-/-	0	0.000275813	0	0	-/+	-/-
Q3SY84	K2C71	KRT71	Keratin, type II cytoskeletal 71	0.000657	0	0	0	+/-	-/-	0	0.000731545	0	0	-/+	-/-
Q49AH0	CDNF	CDNF	Cerebral dopamine neurotrophic factor	#N/A	#N/A	#N/A	#N/A	-/-	-/-	0	0.00163637	0	0	-/+	-/-
Q53FT3	HIKES	HIKESHI	Protein Hikeshi	0.004875	0	0	0	+/-	-/-	0	0.00447414	0	0	-/+	-/-
Q53S33	BOLA3	BOLA3	BolA-like protein 3	0.002917	0	0	0	+/-	-/-	0	0.000647457	0	0	-/+	-/-
Q58DX5	NADL2	NAALADL2	Inactive N-acetylated-alpha-linked acidic dipeptidase-like protein 2	#N/A	#N/A	#N/A	#N/A	-/-	-/-	0	0.000286503	0	0	-/+	-/-
Q5EG05	CAR16	CARD16	Caspase recruitment domain-containing protein 16	#N/A	#N/A	#N/A	#N/A	-/-	-/-	0	0.00212361	0	0	-/+	-/-
Q5F1R6	DJC21	DNAJC21	DnaJ homolog subfamily C member 21	#N/A	#N/A	#N/A	#N/A	-/-	-/-	0	0.000143586	0	0	-/+	-/-
Q5GH77	XKR3	XKR3	XK-related protein 3	#N/A	#N/A	#N/A	#N/A	-/-	-/-	0	0.000227047	0	0	-/+	-/-
Q5JS54	PSMG4	PSMG4	Proteasome assembly chaperone 4	0.020275	0	0	0	+/-	-/-	0	0.00175488	0	0	-/+	-/-
Q5SRH9	TT39A	TTC39A	Tetratricopeptide repeat protein 39A	#N/A	#N/A	#N/A	#N/A	-/-	-/-	0	0.000150385	0	0	-/+	-/-
Q5T013	HYI	HYI	Putative hydroxypyruvate isomerase	#N/A	#N/A	#N/A	#N/A	-/-	-/-	0	0.0128792	0	0	-/+	-/-
Q5T9C2	F102A	FAM102A	Protein FAM102A	#N/A	#N/A	#N/A	#N/A	-/-	-/-	0	0.000688816	0	0	-/+	-/-
Q5TGZ0	MIC10	MICOS10	MICOS complex subunit MIC10	#N/A	#N/A	#N/A	#N/A	-/-	-/-	0	0.00243428	0	0	-/+	-/-
Q5U5X0	LYRM7	LYRM7	Complex III assembly factor LYRM7	#N/A	#N/A	#N/A	#N/A	-/-	-/-	0	0.000538813	0	0	-/+	-/-
Q5VU43	MYOME	PDE4DIP	Myomegalin	#N/A	#N/A	#N/A	#N/A	-/-	-/-	0	3.73917e-05	0	0	-/+	-/-
Q66LE6	2ABD	PPP2R2D	Serine/threonine-protein phosphatase 2A 55 kDa regulatory subunit B delta isoform	0	0.000359416	0	0	-/+	-/-	0	0.000535824	0	0	-/+	-/-
Q68CJ6	SLIP	NUGGC	Nuclear GTPase SLIP-GC	#N/A	#N/A	#N/A	#N/A	-/-	-/-	0	7.74639e-05	0	0	-/+	-/-
Q6DKJ4	NXN	NXN	Nucleoredoxin	0.00539	0	0	0	+/-	-/-	0	0.00069674	0	0	-/+	-/-
Q6N063	OGFD2	OGFOD2	2-oxoglutarate and iron-dependent oxygenase domain-containing protein 2	#N/A	#N/A	#N/A	#N/A	-/-	-/-	0	0.000327056	0	0	-/+	-/-
Q6NUP7	PP4R4	PPP4R4	Serine/threonine-protein phosphatase 4 regulatory subunit 4	#N/A	#N/A	#N/A	#N/A	-/-	-/-	0	0.000241144	0	0	-/+	-/-
Q6PCE3	PGM2L	PGM2L1	Glucose 1,6-bisphosphate synthase	#N/A	#N/A	#N/A	#N/A	-/-	-/-	0	0.000140854	0	0	-/+	-/-
Q6Q759	SPG17	SPAG17	Sperm-associated antigen 17	#N/A	#N/A	#N/A	#N/A	-/-	-/-	0	3.80773e-05	0	0	-/+	-/-
Q6UWW8	EST3	CES3	Carboxylesterase 3	0	0.00101417	0	0	-/+	-/-	0	0.0010548	0	0	-/+	-/-
Q6UWX4	HIPL2	HHIPL2	HHIP-like protein 2	#N/A	#N/A	#N/A	#N/A	-/-	-/-	0	0.000130227	0	0	-/+	-/-
Q6ZMW3	EMAL6	EML6	Echinoderm microtubule-associated protein-like 6	#N/A	#N/A	#N/A	#N/A	-/-	-/-	0	5.65542e-05	0	0	-/+	-/-
Q6ZVM7	TM1L2	TOM1L2	TOM1-like protein 2	#N/A	#N/A	#N/A	#N/A	-/-	-/-	0	0.000565568	0	0	-/+	-/-
Q6ZVX7	FBX50	NCCRP1	F-box only protein 50	#N/A	#N/A	#N/A	#N/A	-/-	-/-	0	0.00626838	0	0	-/+	-/-
Q70CQ4	UBP31	USP31	Ubiquitin carboxyl-terminal hydrolase 31	#N/A	#N/A	#N/A	#N/A	-/-	-/-	0	0.000135995	0	0	-/+	-/-
Q7L3B6	CD37L	CDC37L1	Hsp90 co-chaperone Cdc37-like 1	#N/A	#N/A	#N/A	#N/A	-/-	-/-	0	0.000425038	0	0	-/+	-/-
Q7Z2X4	PCLI1	PID1	PTB-containing, cubilin and LRP1-interacting protein	#N/A	#N/A	#N/A	#N/A	-/-	-/-	0	0.000436931	0	0	-/+	-/-
Q7Z2Y5	NRK	NRK	Nik-related protein kinase	#N/A	#N/A	#N/A	#N/A	-/-	-/-	0	5.30315e-05	0	0	-/+	-/-
Q7Z2Z1	TICRR	TICRR	Treslin	#N/A	#N/A	#N/A	#N/A	-/-	-/-	0	3.85324e-05	0	0	-/+	-/-
Q7Z333	SETX	SETX	Probable helicase senataxin	0.000126	0	0	0	+/-	-/-	0	2.80454e-05	0	0	-/+	-/-
Q7Z3B3	KANL1	KANSL1	KAT8 regulatory NSL complex subunit 1	#N/A	#N/A	#N/A	#N/A	-/-	-/-	0	7.50379e-05	0	0	-/+	-/-
Q7Z7K0	COXM1	CMC1	COX assembly mitochondrial protein homolog	0.006697	0	0	0	+/-	-/-	0	0.000461301	0	0	-/+	-/-
Q86U44	MTA70	METTL3	N6-adenosine-methyltransferase catalytic subunit	0	0.000445466	0	0	-/+	-/-	0	0.000162949	0	0	-/+	-/-
Q86VS8	HOOK3	HOOK3	Protein Hook homolog 3	0.001483	0	0	0	+/-	-/-	0	0.000449153	0	0	-/+	-/-
Q86YB7-2	ECHD2	ECHDC2	Isoform 2 of Enoyl-CoA hydratase domain-containing protein 2, mitochondrial	#N/A	#N/A	#N/A	#N/A	-/-	-/-	0	0.00136265	0	0	-/+	-/-
Q8IU85	KCC1D	CAMK1D	Calcium/calmodulin-dependent protein kinase type 1D	#N/A	#N/A	#N/A	#N/A	-/-	-/-	0	0.000237421	0	0	-/+	-/-
Q8IVD9	NUDC3	NUDCD3	NudC domain-containing protein 3	0.005641	0	0	0	+/-	-/-	0	0.00116185	0	0	-/+	-/-
Q8IVF2	AHNK2	AHNAK2	Protein AHNAK2	#N/A	#N/A	#N/A	#N/A	-/-	-/-	0	4.30447e-05	0	0	-/+	-/-
Q8IXQ9	ETKMT	ETFBKMT	Electron transfer flavoprotein beta subunit lysine methyltransferase	#N/A	#N/A	#N/A	#N/A	-/-	-/-	0	0.000499842	0	0	-/+	-/-
Q8IYB3	SRRM1	SRRM1	Serine/arginine repetitive matrix protein 1	#N/A	#N/A	#N/A	#N/A	-/-	-/-	0	5.43575e-05	0	0	-/+	-/-
Q8IYK2	CC105	CCDC105	Coiled-coil domain-containing protein 105	#N/A	#N/A	#N/A	#N/A	-/-	-/-	0	0.000120212	0	0	-/+	-/-
Q8IZ07	AN13A	ANKRD13A	Ankyrin repeat domain-containing protein 13A	#N/A	#N/A	#N/A	#N/A	-/-	-/-	0	0.000568111	0	0	-/+	-/-
Q8N0Z8	PUSL1	PUSL1	tRNA pseudouridine synthase-like 1	#N/A	#N/A	#N/A	#N/A	-/-	-/-	0	0.000311638	0	0	-/+	-/-
Q8N3J5	PPM1K	PPM1K	Protein phosphatase 1K, mitochondrial	0	0.000964372	0	0	-/+	-/-	0	0.000254889	0	0	-/+	-/-
Q8N488	RYBP	RYBP	RING1 and YY1-binding protein	#N/A	#N/A	#N/A	#N/A	-/-	-/-	0	0.000283975	0	0	-/+	-/-
Q8N556	AFAP1	AFAP1	Actin filament-associated protein 1	#N/A	#N/A	#N/A	#N/A	-/-	-/-	0	9.64022e-05	0	0	-/+	-/-
Q8N6T0	TO6BL	TOP6BL	Type 2 DNA topoisomerase 6 subunit B-like	#N/A	#N/A	#N/A	#N/A	-/-	-/-	0	0.00021308	0	0	-/+	-/-
Q8N806	UBR7	UBR7	Putative E3 ubiquitin-protein ligase UBR7	0.000905	0	0	0	+/-	-/-	0	0.000263863	0	0	-/+	-/-
Q8N9C0	IGS22	IGSF22	Immunoglobulin superfamily member 22	#N/A	#N/A	#N/A	#N/A	-/-	-/-	0	8.00519e-05	0	0	-/+	-/-
Q8N9N2	ASCC1	ASCC1	Activating signal cointegrator 1 complex subunit 1	#N/A	#N/A	#N/A	#N/A	-/-	-/-	0	0.000383294	0	0	-/+	-/-
Q8NEE6	DRC6	FBXL13	Dynein regulatory complex subunit 6	#N/A	#N/A	#N/A	#N/A	-/-	-/-	0	0.000104487	0	0	-/+	-/-
Q8NEP9	ZN555	ZNF555	Zinc finger protein 555	#N/A	#N/A	#N/A	#N/A	-/-	-/-	0	0.000106816	0	0	-/+	-/-
Q8NER1	TRPV1	TRPV1	Transient receptor potential cation channel subfamily V member 1	#N/A	#N/A	#N/A	#N/A	-/-	-/-	0	0.00011447	0	0	-/+	-/-
Q8NEU8	DP13B	APPL2	DCC-interacting protein 13-beta	#N/A	#N/A	#N/A	#N/A	-/-	-/-	0	0.00114266	0	0	-/+	-/-
Q8NFX7	STXB6	STXBP6	Syntaxin-binding protein 6	0.001614	0	0	0	+/-	-/-	0	0.000358138	0	0	-/+	-/-
Q8NH73	OR4S2	OR4S2	Olfactory receptor 4S2	#N/A	#N/A	#N/A	#N/A	-/-	-/-	0	0.000461301	0	0	-/+	-/-
Q8NHM4	TRY6	PRSS3P2	Putative trypsin-6	#N/A	#N/A	#N/A	#N/A	-/-	-/-	0	0.00075203	0	0	-/+	-/-
Q8TB03	CX038	CXorf38	Uncharacterized protein CXorf38	#N/A	#N/A	#N/A	#N/A	-/-	-/-	0	0.000261297	0	0	-/+	-/-
Q8TCF1	ZFAN1	ZFAND1	AN1-type zinc finger protein 1	#N/A	#N/A	#N/A	#N/A	-/-	-/-	0	0.000282609	0	0	-/+	-/-
Q8TE23	TS1R2	TAS1R2	Taste receptor type 1 member 2	#N/A	#N/A	#N/A	#N/A	-/-	-/-	0	0.00629115	0	0	-/+	-/-
Q8TEA1	NSUN6	NSUN6	tRNA	0	0.000366497	0	0	-/+	-/-	0	0.000313893	0	0	-/+	-/-
Q8TF64	GIPC3	GIPC3	PDZ domain-containing protein GIPC3	#N/A	#N/A	#N/A	#N/A	-/-	-/-	0	0.000275129	0	0	-/+	-/-
Q8WTS1	ABHD5	ABHD5	1-acylglycerol-3-phosphate O-acyltransferase ABHD5	0	0.000646602	0	0	-/+	-/-	0	0.000361121	0	0	-/+	-/-
Q8WUW1	BRK1	BRK1	Protein BRICK1	#N/A	#N/A	#N/A	#N/A	-/-	-/-	0	0.00310203	0	0	-/+	-/-
Q8WVC6	DCAKD	DCAKD	Dephospho-CoA kinase domain-containing protein	#N/A	#N/A	#N/A	#N/A	-/-	-/-	0	0.000969089	0	0	-/+	-/-
Q8WVM0	TFB1M	TFB1M	Dimethyladenosine transferase 1, mitochondrial	0.020998	0	0.0238961	0	+/-	+/-	0	0.000308302	0	0	-/+	-/-
Q8WVP5	TP8L1	TNFAIP8L1	Tumor necrosis factor alpha-induced protein 8-like protein 1	#N/A	#N/A	#N/A	#N/A	-/-	-/-	0	0.000345261	0	0	-/+	-/-
Q8WVV4	POF1B	POF1B	Protein POF1B	0	0.00191378	0	0	-/+	-/-	0	0.000155256	0	0	-/+	-/-
Q8WWZ8	OIT3	OIT3	Oncoprotein-induced transcript 3 protein	0	0.00203866	0	0	-/+	-/-	0	0.000657391	0	0	-/+	-/-
Q8WY91	THAP4	THAP4	THAP domain-containing protein 4	#N/A	#N/A	#N/A	#N/A	-/-	-/-	0	0.000407692	0	0	-/+	-/-
Q92526-3	TCPW	CCT6B	Isoform 3 of T-complex protein 1 subunit zeta-2	#N/A	#N/A	#N/A	#N/A	-/-	-/-	0	0.000452109	0	0	-/+	-/-
Q92748	THRSP	THRSP	Thyroid hormone-inducible hepatic protein	#N/A	#N/A	#N/A	#N/A	-/-	-/-	0	0.00591372	0	0	-/+	-/-
Q92764	KRT35	KRT35	Keratin, type I cuticular Ha5	0.005538	0.00224246	0	0	2.46961	-/-	0	0.00215504	0	0	-/+	-/-
Q92783	STAM1	STAM	Signal transducing adapter molecule 1	0.007957	0	0	0	+/-	-/-	0	0.00206688	0	0	-/+	-/-
Q92871	PMM1	PMM1	Phosphomannomutase 1	0.00128	0.000774169	0	0	1.65339	-/-	0	0.000307701	0	0	-/+	-/-
Q969G3	SMCE1	SMARCE1	SWI/SNF-related matrix-associated actin-dependent regulator of chromatin subfamily E member 1	0.006917	0	0	0	+/-	-/-	0	0.000258452	0	0	-/+	-/-
Q969G6	RIFK	RFK	Riboflavin kinase	#N/A	#N/A	#N/A	#N/A	-/-	-/-	0	0.000912396	0	0	-/+	-/-
Q969S9	RRF2M	GFM2	Ribosome-releasing factor 2, mitochondrial	0.000804	0	0	0	+/-	-/-	0	0.000193263	0	0	-/+	-/-
Q96AQ8	MCUR1	MCUR1	Mitochondrial calcium uniporter regulator 1	#N/A	#N/A	#N/A	#N/A	-/-	-/-	0	0.000446295	0	0	-/+	-/-
Q96BX8	MOB3A	MOB3A	MOB kinase activator 3A	#N/A	#N/A	#N/A	#N/A	-/-	-/-	0	0.000582257	0	0	-/+	-/-
Q96EM0	T3HPD	L3HYPDH	Trans-3-hydroxy-L-proline dehydratase	0	0.00354563	0	0	-/+	-/-	0	0.000971391	0	0	-/+	-/-
Q96HC4-4	PDLI5	PDLIM5	Isoform 4 of PDZ and LIM domain protein 5	#N/A	#N/A	#N/A	#N/A	-/-	-/-	0	0.000229605	0	0	-/+	-/-
Q96HP4	OXND1	OXNAD1	Oxidoreductase NAD-binding domain-containing protein 1	0.001869	0.0032403	0	0	0.576798	-/-	0	0.00103329	0	0	-/+	-/-
Q96K17	BT3L4	BTF3L4	Transcription factor BTF3 homolog 4	0.031928	0	0	0	+/-	-/-	0	0.000767613	0	0	-/+	-/-
Q96K76	UBP47	USP47	Ubiquitin carboxyl-terminal hydrolase 47	#N/A	#N/A	#N/A	#N/A	-/-	-/-	0	0.000876313	0	0	-/+	-/-
Q96LD8	SENP8	SENP8	Sentrin-specific protease 8	#N/A	#N/A	#N/A	#N/A	-/-	-/-	0	0.00061844	0	0	-/+	-/-
Q96M86	DNHD1	DNHD1	Dynein heavy chain domain-containing protein 1	#N/A	#N/A	#N/A	#N/A	-/-	-/-	0	2.36796e-05	0	0	-/+	-/-
Q96NC0	ZMAT2	ZMAT2	Zinc finger matrin-type protein 2	#N/A	#N/A	#N/A	#N/A	-/-	-/-	0	0.00020506	0	0	-/+	-/-
Q99459	CDC5L	CDC5L	Cell division cycle 5-like protein	0.003377	0.000289497	0	0	11.6651	-/-	0	0.000193521	0	0	-/+	-/-
Q99547	MPH6	MPHOSPH6	M-phase phosphoprotein 6	0.002522	0	0	0	+/-	-/-	0	0.000735595	0	0	-/+	-/-
Q99797	MIPEP	MIPEP	Mitochondrial intermediate peptidase	0.002589	0.000937322	0	0	2.76212	-/-	0	0.000125532	0	0	-/+	-/-
Q9BQ15	SOSB1	NABP2	SOSS complex subunit B1	0.002299	0	0	0	+/-	-/-	0	0.000510245	0	0	-/+	-/-
Q9BQD3	KXDL1	KXD1	KxDL motif-containing protein 1	#N/A	#N/A	#N/A	#N/A	-/-	-/-	0	0.000797374	0	0	-/+	-/-
Q9BRA0	LSMD1	NAA38	N-alpha-acetyltransferase 38, NatC auxiliary subunit	#N/A	#N/A	#N/A	#N/A	-/-	-/-	0	0.00106525	0	0	-/+	-/-
Q9BRX2	PELO	PELO	Protein pelota homolog	0.005193	0.00126055	0	0	4.11964	-/-	0	0.000227047	0	0	-/+	-/-
Q9BSY9	DESI2	DESI2	Deubiquitinase DESI2	#N/A	#N/A	#N/A	#N/A	-/-	-/-	0	0.00106525	0	0	-/+	-/-
Q9BTE1	DCTN5	DCTN5	Dynactin subunit 5	0.009353	0	0	0	+/-	-/-	0	0.000930197	0	0	-/+	-/-
Q9BTM9	URM1	URM1	Ubiquitin-related modifier 1	#N/A	#N/A	#N/A	#N/A	-/-	-/-	0	0.00212856	0	0	-/+	-/-
Q9BTX7	TTPAL	TTPAL	Alpha-tocopherol transfer protein-like	#N/A	#N/A	#N/A	#N/A	-/-	-/-	0	0.000298856	0	0	-/+	-/-
Q9BV19	CA050	C1orf50	Uncharacterized protein C1orf50	0.006743	0	0	0	+/-	-/-	0	0.00113036	0	0	-/+	-/-
Q9BV86	NTM1A	NTMT1	N-terminal Xaa-Pro-Lys N-methyltransferase 1	0.01143	0	0	0	+/-	-/-	0	0.000436931	0	0	-/+	-/-
Q9BY77	PDIP3	POLDIP3	Polymerase delta-interacting protein 3	0.011435	0	0	0	+/-	-/-	0	0.000622344	0	0	-/+	-/-
Q9BZL1	UBL5	UBL5	Ubiquitin-like protein 5	0.013357	0	0	0	+/-	-/-	0	0.00145928	0	0	-/+	-/-
Q9BZR9	TRIM8	TRIM8	E3 ubiquitin-protein ligase TRIM8	#N/A	#N/A	#N/A	#N/A	-/-	-/-	0	0.000230135	0	0	-/+	-/-
Q9C037	TRIM4	TRIM4	E3 ubiquitin-protein ligase TRIM4	#N/A	#N/A	#N/A	#N/A	-/-	-/-	0	0.000170996	0	0	-/+	-/-
Q9C0F1	CEP44	CEP44	Centrosomal protein of 44 kDa	#N/A	#N/A	#N/A	#N/A	-/-	-/-	0	0.00050244	0	0	-/+	-/-
Q9GZT4	SRR	SRR	Serine racemase	0.001614	0	0	0	+/-	-/-	0	0.000388059	0	0	-/+	-/-
Q9H082	RB33B	RAB33B	Ras-related protein Rab-33B	#N/A	#N/A	#N/A	#N/A	-/-	-/-	0	0.00105547	0	0	-/+	-/-
Q9H0R6	GATA	QRSL1	Glutamyl-tRNA	0.003652	0.00117315	0	0	3.11299	-/-	0	0.000878241	0	0	-/+	-/-
Q9H0S4	DDX47	DDX47	Probable ATP-dependent RNA helicase DDX47	0.006638	0	0	0	+/-	-/-	0	0.00024115	0	0	-/+	-/-
Q9H2A2-2	AL8A1	ALDH8A1	Isoform 2 of 2-aminomuconic semialdehyde dehydrogenase	#N/A	#N/A	#N/A	#N/A	-/-	-/-	0	0.000316937	0	0	-/+	-/-
Q9H5N1	RABE2	RABEP2	Rab GTPase-binding effector protein 2	0.010899	0	0	0	+/-	-/-	0	0.00142193	0	0	-/+	-/-
Q9H6V9	LDAH	LDAH	Lipid droplet-associated hydrolase	0.003263	0	0	0	+/-	-/-	0	0.000680922	0	0	-/+	-/-
Q9H6Z4	RANB3	RANBP3	Ran-binding protein 3	0.018911	0	0.0229358	0	+/-	+/-	0	0.00123886	0	0	-/+	-/-
Q9H832	UBE2Z	UBE2Z	Ubiquitin-conjugating enzyme E2 Z	0.038302	0	0	0	+/-	-/-	0	0.000606458	0	0	-/+	-/-
Q9H910	JUPI2	JPT2	Jupiter microtubule associated homolog 2	0.011323	0	0	0	+/-	-/-	0	0.000484544	0	0	-/+	-/-
Q9H967	WDR76	WDR76	WD repeat-containing protein 76	#N/A	#N/A	#N/A	#N/A	-/-	-/-	0	0.000159998	0	0	-/+	-/-
Q9HA47	UCK1	UCK1	Uridine-cytidine kinase 1	0	0.000585607	0	0	-/+	-/-	0	0.000301838	0	0	-/+	-/-
Q9HB21	PKHA1	PLEKHA1	Pleckstrin homology domain-containing family A member 1	#N/A	#N/A	#N/A	#N/A	-/-	-/-	0	0.000192699	0	0	-/+	-/-
Q9HCY8	S10AE	S100A14	Protein S100-A14	#N/A	#N/A	#N/A	#N/A	-/-	-/-	0	0.00212856	0	0	-/+	-/-
Q9HD34	LYRM4	LYRM4	LYR motif-containing protein 4	0.002299	0	0	0	+/-	-/-	0	0.000510245	0	0	-/+	-/-
Q9HD47	MOG1	RANGRF	Ran guanine nucleotide release factor	#N/A	#N/A	#N/A	#N/A	-/-	-/-	0	0.0010548	0	0	-/+	-/-
Q9NPP4	NLRC4	NLRC4	NLR family CARD domain-containing protein 4	#N/A	#N/A	#N/A	#N/A	-/-	-/-	0	8.89691e-05	0	0	-/+	-/-
Q9NQP4	PFD4	PFDN4	Prefoldin subunit 4	0.006743	0	0	0	+/-	-/-	0	0.00137106	0	0	-/+	-/-
Q9NRF9	DPOE3	POLE3	DNA polymerase epsilon subunit 3	0.003986	0	0	0	+/-	-/-	0	0.000529969	0	0	-/+	-/-
Q9NRG0	CHRC1	CHRAC1	Chromatin accessibility complex protein 1	#N/A	#N/A	#N/A	#N/A	-/-	-/-	0	0.000750128	0	0	-/+	-/-
Q9NRY5	F1142	FAM114A2	Protein FAM114A2	0.005081	0	0	0	+/-	-/-	0	0.00245735	0	0	-/+	-/-
Q9NSB8	HOME2	HOMER2	Homer protein homolog 2	#N/A	#N/A	#N/A	#N/A	-/-	-/-	0	0.000186331	0	0	-/+	-/-
Q9NSK7	CS012	C19orf12	Protein C19orf12	#N/A	#N/A	#N/A	#N/A	-/-	-/-	0	0.0015812	0	0	-/+	-/-
Q9NTN3	S35D1	SLC35D1	UDP-glucuronic acid/UDP-N-acetylgalactosamine transporter	#N/A	#N/A	#N/A	#N/A	-/-	-/-	0	0.000311638	0	0	-/+	-/-
Q9NXJ5	PGPI	PGPEP1	Pyroglutamyl-peptidase 1	0.011507	0	0	0	+/-	-/-	0	0.0038702	0	0	-/+	-/-
Q9NYB0	TE2IP	TERF2IP	Telomeric repeat-binding factor 2-interacting protein 1	0.007611	0	0	0	+/-	-/-	0	0.00155648	0	0	-/+	-/-
Q9NZB8	MOCS1	MOCS1	Molybdenum cofactor biosynthesis protein 1	0	0.000384154	0	0	-/+	-/-	0	0.000129993	0	0	-/+	-/-
Q9NZD8	SPG21	SPG21	Maspardin	0	0.00145085	0	0	-/+	-/-	0	0.00131883	0	0	-/+	-/-
Q9NZL4	HPBP1	HSPBP1	Hsp70-binding protein 1	0.009493	0	0	0	+/-	-/-	0	0.0019703	0	0	-/+	-/-
Q9P0P0	RN181	RNF181	E3 ubiquitin-protein ligase RNF181	#N/A	#N/A	#N/A	#N/A	-/-	-/-	0	0.00147667	0	0	-/+	-/-
Q9P0R6	GSKIP	GSKIP	GSK3B-interacting protein	0	0.00241164	0	0	-/+	-/-	0	0.0019179	0	0	-/+	-/-
Q9P1Z2	CACO1	CALCOCO1	Calcium-binding and coiled-coil domain-containing protein 1	#N/A	#N/A	#N/A	#N/A	-/-	-/-	0	0.000164168	0	0	-/+	-/-
Q9P287	BCCIP	BCCIP	BRCA2 and CDKN1A-interacting protein	0.014786	0	0	0	+/-	-/-	0	0.000561378	0	0	-/+	-/-
Q9P289-2	STK26	STK26	Isoform 2 of Serine/threonine-protein kinase 26	#N/A	#N/A	#N/A	#N/A	-/-	-/-	0	0.000552875	0	0	-/+	-/-
Q9P2A4	ABI3	ABI3	ABI gene family member 3	#N/A	#N/A	#N/A	#N/A	-/-	-/-	0	0.00237551	0	0	-/+	-/-
Q9P2P6	STAR9	STARD9	StAR-related lipid transfer protein 9	#N/A	#N/A	#N/A	#N/A	-/-	-/-	0	2.72793e-05	0	0	-/+	-/-
Q9UBF6-4	RBX2	RNF7	Isoform 4 of RING-box protein 2	#N/A	#N/A	#N/A	#N/A	-/-	-/-	0	0.00150644	0	0	-/+	-/-
Q9UBG3	CRNN	CRNN	Cornulin	#N/A	#N/A	#N/A	#N/A	-/-	-/-	0	0.000392944	0	0	-/+	-/-
Q9UBK7	RBL2A	RABL2A	Rab-like protein 2A	0.002183	0	0	0	+/-	-/-	0	0.000636824	0	0	-/+	-/-
Q9UDW1	QCR9	UQCR10	Cytochrome b-c1 complex subunit 9	#N/A	#N/A	#N/A	#N/A	-/-	-/-	0	0.00139029	0	0	-/+	-/-
Q9UEU0	VTI1B	VTI1B	Vesicle transport through interaction with t-SNAREs homolog 1B	0.001208	0	0	0	+/-	-/-	0	0.000268106	0	0	-/+	-/-
Q9UFC0	LRWD1	LRWD1	Leucine-rich repeat and WD repeat-containing protein 1	0.00252	0	0	0	+/-	-/-	0	0.000155256	0	0	-/+	-/-
Q9UG56	PISD	PISD	Phosphatidylserine decarboxylase proenzyme, mitochondrial	0	0.000611236	0	0	-/+	-/-	0	0.00020506	0	0	-/+	-/-
Q9UH92	MLX	MLX	Max-like protein X	#N/A	#N/A	#N/A	#N/A	-/-	-/-	0	0.000261297	0	0	-/+	-/-
Q9UHY1	NRBP	NRBP1	Nuclear receptor-binding protein	0.003652	0	0	0	+/-	-/-	0	0.000636251	0	0	-/+	-/-
Q9UJC3	HOOK1	HOOK1	Protein Hook homolog 1	0.000657	0.000397506	0	0	1.6528	-/-	0	0.00103694	0	0	-/+	-/-
Q9ULR0	ISY1	ISY1	Pre-mRNA-splicing factor ISY1 homolog	0.002917	0.000536104	0	0	5.4411	-/-	0	0.000258452	0	0	-/+	-/-
Q9ULW6	NP1L2	NAP1L2	Nucleosome assembly protein 1-like 2	#N/A	#N/A	#N/A	#N/A	-/-	-/-	0	0.000258452	0	0	-/+	-/-
Q9ULX6	AKP8L	AKAP8L	A-kinase anchor protein 8-like	#N/A	#N/A	#N/A	#N/A	-/-	-/-	0	0.000417715	0	0	-/+	-/-
Q9UMN6	KMT2B	KMT2B	Histone-lysine N-methyltransferase 2B	#N/A	#N/A	#N/A	#N/A	-/-	-/-	0	2.96966e-05	0	0	-/+	-/-
Q9UMX0	UBQL1	UBQLN1	Ubiquilin-1	0.024197	0.000941245	0	0	25.7074	-/-	0	0.00541434	0	0	-/+	-/-
Q9UN86-2	G3BP2	G3BP2	Isoform B of Ras GTPase-activating protein-binding protein 2	0.005102	0.00201635	0	0	2.53031	-/-	0	0.00024827	0	0	-/+	-/-
Q9UNH6	SNX7	SNX7	Sorting nexin-7	#N/A	#N/A	#N/A	#N/A	-/-	-/-	0	0.000565568	0	0	-/+	-/-
Q9Y244	POMP	POMP	Proteasome maturation protein	#N/A	#N/A	#N/A	#N/A	-/-	-/-	0	0.00106525	0	0	-/+	-/-
Q9Y2G5	OFUT2	POFUT2	GDP-fucose protein O-fucosyltransferase 2	0.005736	0	0	0	+/-	-/-	0	0.00020073	0	0	-/+	-/-
Q9Y2I1	NISCH	NISCH	Nischarin	#N/A	#N/A	#N/A	#N/A	-/-	-/-	0	0.000128113	0	0	-/+	-/-
Q9Y2T3-3	GUAD	GDA	Isoform 3 of Guanine deaminase	#N/A	#N/A	#N/A	#N/A	-/-	-/-	0	0.00803013	0	0	-/+	-/-
Q9Y2X7	GIT1	GIT1	ARF GTPase-activating protein GIT1	#N/A	#N/A	#N/A	#N/A	-/-	-/-	0	0.000117044	0	0	-/+	-/-
Q9Y303	NAGA	AMDHD2	N-acetylglucosamine-6-phosphate deacetylase	0.003986	0.000506023	0	0	7.87711	-/-	0	0.00100388	0	0	-/+	-/-
Q9Y343	SNX24	SNX24	Sorting nexin-24	#N/A	#N/A	#N/A	#N/A	-/-	-/-	0	0.000606276	0	0	-/+	-/-
Q9Y3B2	EXOS1	EXOSC1	Exosome complex component CSL4	0.014884	0.00198837	0	0	7.48551	-/-	0	0.000961143	0	0	-/+	-/-
Q9Y3E0	GOT1B	GOLT1B	Vesicle transport protein GOT1B	#N/A	#N/A	#N/A	#N/A	-/-	-/-	0	0.000884621	0	0	-/+	-/-
Q9Y4G6	TLN2	TLN2	Talin-2	0.000428	0	0	0	+/-	-/-	0	6.11865e-05	0	0	-/+	-/-
Q9Y4K3	TRAF6	TRAF6	TNF receptor-associated factor 6	#N/A	#N/A	#N/A	#N/A	-/-	-/-	0	0.000217541	0	0	-/+	-/-
Q9Y4U1	MMAC	MMACHC	Cyanocobalamin reductase / alkylcobalamin dealkylase	#N/A	#N/A	#N/A	#N/A	-/-	-/-	0	0.000403241	0	0	-/+	-/-
Q9Y4X1	UD2A1	UGT2A1	UDP-glucuronosyltransferase 2A1	#N/A	#N/A	#N/A	#N/A	-/-	-/-	0	0.000373221	0	0	-/+	-/-
Q9Y4Z0	LSM4	LSM4	U6 snRNA-associated Sm-like protein LSm4	0.008977	0	0	0	+/-	-/-	0	0.000694044	0	0	-/+	-/-
Q9Y5B8	NDK7	NME7	Nucleoside diphosphate kinase 7	#N/A	#N/A	#N/A	#N/A	-/-	-/-	0	0.000583829	0	0	-/+	-/-
Q9Y5P4	CERT	CERT1	Ceramide transfer protein	0.000931	0.00118197	0	0	0.787668	-/-	0	0.00164355	0	0	-/+	-/-
Q9Y694	S22A7	SLC22A7	Solute carrier family 22 member 7	#N/A	#N/A	#N/A	#N/A	-/-	-/-	0	0.00024115	0	0	-/+	-/-
Q9Y6E0-2	STK24	STK24	Isoform A of Serine/threonine-protein kinase 24	#N/A	#N/A	#N/A	#N/A	-/-	-/-	0	0.00100439	0	0	-/+	-/-
Q9Y6I3	EPN1	EPN1	Epsin-1	0.002734	0	0	0	+/-	-/-	0	0.00231883	0	0	-/+	-/-
O15245	S22A1	SLC22A1	Solute carrier family 22 member 1	#N/A	#N/A	#N/A	#N/A	-/-	-/-	0	0.000507831	0	0.00367747	-/+	-/+
O15488	GLYG2	GYG2	Glycogenin-2	#N/A	#N/A	#N/A	#N/A	-/-	-/-	0	0.000292635	0	0.00274344	-/+	-/+
O94911	ABCA8	ABCA8	ABC-type organic anion transporter ABCA8	#N/A	#N/A	#N/A	#N/A	-/-	-/-	0	5.85382e-05	0	0.00111302	-/+	-/+
P07947	YES	YES1	Tyrosine-protein kinase Yes	0.002428	0	0	0	+/-	-/-	0	0.000583829	0	0.00155633	-/+	-/+
P09493-2	TPM1	TPM1	Isoform 2 of Tropomyosin alpha-1 chain	0.010233	0.00501301	0	0	2.04129	-/-	0	0.00124588	0	0.0114937	-/+	-/+
P11245	ARY2	NAT2	Arylamine N-acetyltransferase 2	0	0.00101417	0	0	-/+	-/-	0	0.000810524	0	0.00759863	-/+	-/+
P15735	PHKG2	PHKG2	Phosphorylase b kinase gamma catalytic chain, liver/testis isoform	0	0.000415618	0	0	-/+	-/-	0	0.000577601	0	0.00308871	-/+	-/+
P16118	F261	PFKFB1	6-phosphofructo-2-kinase/fructose-2,6-bisphosphatase 1	0	0.000903659	0	0	-/+	-/-	0	0.000504684	0	0.00342132	-/+	-/+
P20962	PTMS	PTMS	Parathymosin	0.004386	0	0	0	+/-	-/-	0	0.000606703	0	0.0186297	-/+	-/+
P30613-2	KPYR	PKLR	Isoform L-type of Pyruvate kinase PKLR	0	0.00846539	0	0	-/+	-/-	0	0.00492374	0	0.0360531	-/+	-/+
P46019	KPB2	PHKA2	Phosphorylase b kinase regulatory subunit alpha, liver isoform	#N/A	#N/A	#N/A	#N/A	-/-	-/-	0	0.000204716	0	0.00458457	-/+	-/+
P62760	VISL1	VSNL1	Visinin-like protein 1	0.027115	0	0	0	+/-	-/-	0	0.00531359	0	0.00593697	-/+	-/+
P78539	SRPX	SRPX	Sushi repeat-containing protein SRPX	#N/A	#N/A	#N/A	#N/A	-/-	-/-	0	0.000168934	0	0.00158375	-/+	-/+
Q14397	GCKR	GCKR	Glucokinase regulatory protein	#N/A	#N/A	#N/A	#N/A	-/-	-/-	0	0.000218181	0	0.00412667	-/+	-/+
Q16654	PDK4	PDK4	[Pyruvate dehydrogenase (acetyl-transferring)] kinase isozyme 4, mitochondrial	#N/A	#N/A	#N/A	#N/A	-/-	-/-	0	0.00217474	0	0.00231907	-/+	-/+
Q6ZWL3	CP4V2	CYP4V2	Cytochrome P450 4V2	#N/A	#N/A	#N/A	#N/A	-/-	-/-	0	0.000365219	0	0.00478352	-/+	-/+
Q86U10	LPP60	ASPG	60 kDa lysophospholipase	0	0.00511362	0	0	-/+	-/-	0	0.00183401	0	0.00598943	-/+	-/+
Q8N465	D2HDH	D2HGDH	D-2-hydroxyglutarate dehydrogenase, mitochondrial	#N/A	#N/A	#N/A	#N/A	-/-	-/-	0	0.00020954	0	0.00412667	-/+	-/+
Q8WYK0	ACO12	ACOT12	Acetyl-coenzyme A thioesterase	0	0.00110734	0	0	-/+	-/-	0	0.000189734	0	0.00164159	-/+	-/+
Q92781	RDH5	RDH5	Retinol dehydrogenase 5	#N/A	#N/A	#N/A	#N/A	-/-	-/-	0	0.000946184	0	0.0067493	-/+	-/+
Q96Q06	PLIN4	PLIN4	Perilipin-4	#N/A	#N/A	#N/A	#N/A	-/-	-/-	0	8.65586e-05	0	0.0012298	-/+	-/+
Q99624	S38A3	SLC38A3	Sodium-coupled neutral amino acid transporter 3	#N/A	#N/A	#N/A	#N/A	-/-	-/-	0	0.000796183	0	0.00454258	-/+	-/+
Q9H227	GBA3	GBA3	Cytosolic beta-glucosidase	#N/A	#N/A	#N/A	#N/A	-/-	-/-	0	0.00166409	0	0.00323681	-/+	-/+
Q9HCS2	CP4FC	CYP4F12	Cytochrome P450 4F12	#N/A	#N/A	#N/A	#N/A	-/-	-/-	0	0.000600514	0	0.0206161	-/+	-/+
Q9HD40	SPCS	SEPSECS	O-phosphoseryl-tRNA	0	0.000316598	0	0	-/+	-/-	0	0.000948242	0	0.00317964	-/+	-/+
O00154	BACH	ACOT7	Cytosolic acyl coenzyme A thioester hydrolase	0.042828	0	0.0739938	0	+/-	+/-	0	0.000217541	0.00185132	0	-/+	+/-
O14672	ADA10	ADAM10	Disintegrin and metalloproteinase domain-containing protein 10	#N/A	#N/A	#N/A	#N/A	-/-	-/-	0	0.000297338	0.00158571	0	-/+	+/-
O14925	TIM23	TIMM23	Mitochondrial import inner membrane translocase subunit Tim23	0.026412	0.00314218	0	0	8.40562	-/-	0	0.00225609	0.00639993	0	-/+	+/-
O14957	QCR10	UQCR11	Cytochrome b-c1 complex subunit 10	#N/A	#N/A	#N/A	#N/A	-/-	-/-	0	0.00278058	0.0128201	0	-/+	+/-
O15431	COPT1	SLC31A1	High affinity copper uptake protein 1	#N/A	#N/A	#N/A	#N/A	-/-	-/-	0	0.00121714	0.0112235	0	-/+	+/-
O43236	SEPT4	SEPTIN4	Septin-4	#N/A	#N/A	#N/A	#N/A	-/-	-/-	0	0.000168227	0.00218704	0	-/+	+/-
O75718	CRTAP	CRTAP	Cartilage-associated protein	0.002833	0.00087809	0	0	3.22632	-/-	0	0.000227047	0.00193222	0	-/+	+/-
O95319	CELF2	CELF2	CUGBP Elav-like family member 2	#N/A	#N/A	#N/A	#N/A	-/-	-/-	0	0.000413774	0.0035213	0	-/+	+/-
P01906	DQA2	HLA-DQA2	HLA class II histocompatibility antigen, DQ alpha 2 chain	#N/A	#N/A	#N/A	#N/A	-/-	-/-	0	0.00106525	0.00747401	0	-/+	+/-
P24941	CDK2	CDK2	Cyclin-dependent kinase 2	#N/A	#N/A	#N/A	#N/A	-/-	-/-	0	0.00090808	0.00269844	0	-/+	+/-
P38571	LICH	LIPA	Lysosomal acid lipase/cholesteryl ester hydrolase	0.001404	0	0	0	+/-	-/-	0	0.000337675	0.00446808	0	-/+	+/-
P42167	LAP2B	TMPO	Lamina-associated polypeptide 2, isoforms beta/gamma	#N/A	#N/A	#N/A	#N/A	-/-	-/-	0	0.000596733	0.0050082	0	-/+	+/-
P51610	HCFC1	HCFC1	Host cell factor 1	0.004543	0	0	0	+/-	-/-	0	0.000112744	0.00203914	0	-/+	+/-
Q04206	TF65	RELA	Transcription factor p65	0.002396	0.00120001	0	0	1.99665	-/-	0	0.000476956	0.00193222	0	-/+	+/-
Q5T447	HECD3	HECTD3	E3 ubiquitin-protein ligase HECTD3	#N/A	#N/A	#N/A	#N/A	-/-	-/-	0	0.000224593	0.000932986	0	-/+	+/-
Q6ZNB7	ALKMO	AGMO	Alkylglycerol monooxygenase	#N/A	#N/A	#N/A	#N/A	-/-	-/-	0	0.000345261	0.00496851	0	-/+	+/-
Q7Z4I7	LIMS2	LIMS2	LIM and senescent cell antigen-like-containing domain protein 2	0	0.00123951	0	0	-/+	-/-	0	0.00139296	0.00458353	0	-/+	+/-
Q8TCS8	PNPT1	PNPT1	Polyribonucleotide nucleotidyltransferase 1, mitochondrial	0.009721	0.0037671	0	0	2.5805	-/-	0	0.000179878	0.0015308	0	-/+	+/-
Q92696	PGTA	RABGGTA	Geranylgeranyl transferase type-2 subunit alpha	0.011037	0.0033886	0	0	3.2571	-/-	0	0.000708345	0.00155777	0	-/+	+/-
Q96RU3	FNBP1	FNBP1	Formin-binding protein 1	#N/A	#N/A	#N/A	#N/A	-/-	-/-	0	0.000117044	0.000996072	0	-/+	+/-
Q9NZT2	OGFR	OGFR	Opioid growth factor receptor	0.005379	0	0.0425313	0	+/-	+/-	0	0.000185978	0.00269844	0	-/+	+/-
Q9UPY8	MARE3	MAPRE3	Microtubule-associated protein RP/EB family member 3	0	0.00189209	0	0	-/+	-/-	0	0.00290442	0.00462334	0	-/+	+/-
Q93100-3	KPBB	PHKB	Isoform 3 of Phosphorylase b kinase regulatory subunit beta	#N/A	#N/A	#N/A	#N/A	-/-	-/-	0	0	0.00115686	0.00285537	-/-	0.405151
P48061	SDF1	CXCL12	Stromal cell-derived factor 1	#N/A	#N/A	#N/A	#N/A	-/-	-/-	0	0	0.00639993	0.0151834	-/-	0.421509
Q14139	UBE4A	UBE4A	Ubiquitin conjugation factor E4 A	#N/A	#N/A	#N/A	#N/A	-/-	-/-	0	0	0.000932986	0.0019432	-/-	0.480128
Q13085	ACACA	ACACA	Acetyl-CoA carboxylase 1	#N/A	#N/A	#N/A	#N/A	-/-	-/-	0	0	0.000904347	0.00188218	-/-	0.480478
Q9NRY4	RHG35	ARHGAP35	Rho GTPase-activating protein 35	0.000525	0	0	0	+/-	-/-	0	0	0.000530079	0.00109272	-/-	0.4851
Q8IZV5	RDH10	RDH10	Retinol dehydrogenase 10	#N/A	#N/A	#N/A	#N/A	-/-	-/-	0	0	0.0041868	0.00759863	-/-	0.550994
Q9NQC3-3	RTN4	RTN4	Isoform C of Reticulon-4	#N/A	#N/A	#N/A	#N/A	-/-	-/-	0	0	0.00854752	0.0143937	-/-	0.593839
Q9UNL2	SSRG	SSR3	Translocon-associated protein subunit gamma	#N/A	#N/A	#N/A	#N/A	-/-	-/-	0	0	0.00405899	0.00650663	-/-	0.623824
Q9NZJ7	MTCH1	MTCH1	Mitochondrial carrier homolog 1	#N/A	#N/A	#N/A	#N/A	-/-	-/-	0	0	0.00254333	0.00400441	-/-	0.635131
P35858	ALS	IGFALS	Insulin-like growth factor-binding protein complex acid labile subunit	#N/A	#N/A	#N/A	#N/A	-/-	-/-	0	0	0.00174191	0.00271583	-/-	0.641391
Q9NRF8	PYRG2	CTPS2	CTP synthase 2	0.006415	0	0	0	+/-	-/-	0	0	0.00143165	0.0022235	-/-	0.643869
O15484	CAN5	CAPN5	Calpain-5	#N/A	#N/A	#N/A	#N/A	-/-	-/-	0	0	0.00115183	0.00178266	-/-	0.646132
Q9NTJ4	MA2C1	MAN2C1	Alpha-mannosidase 2C1	#N/A	#N/A	#N/A	#N/A	-/-	-/-	0	0	0.00108138	0.00167213	-/-	0.646706
O14936	CSKP	CASK	Peripheral plasma membrane protein CASK	#N/A	#N/A	#N/A	#N/A	-/-	-/-	0	0	0.000843903	0.00130101	-/-	0.648653
Q7Z3J2	VP35L	VPS35L	VPS35 endosomal protein-sorting factor-like	#N/A	#N/A	#N/A	#N/A	-/-	-/-	0	0	0.000812857	0.00125265	-/-	0.648909
P61018	RAB4B	RAB4B	Ras-related protein Rab-4B	#N/A	#N/A	#N/A	#N/A	-/-	-/-	0	0	0.00610701	0.0089785	-/-	0.680182
P47895	AL1A3	ALDH1A3	Aldehyde dehydrogenase family 1 member A3	#N/A	#N/A	#N/A	#N/A	-/-	-/-	0	0	0.00429497	0.00624871	-/-	0.687336
P35625	TIMP3	TIMP3	Metalloproteinase inhibitor 3	#N/A	#N/A	#N/A	#N/A	-/-	-/-	0	0	0.00583961	0.00829328	-/-	0.704137
Q8NBU5	ATAD1	ATAD1	Outer mitochondrial transmembrane helix translocase	0.004875	0	0	0	+/-	-/-	0	0	0.00326191	0.00454258	-/-	0.718074
P51589	CP2J2	CYP2J2	Cytochrome P450 2J2	#N/A	#N/A	#N/A	#N/A	-/-	-/-	0	0	0.00261859	0.00362809	-/-	0.721756
P49454	CENPF	CENPF	Centromere protein F	9.84e-05	0	0	0	+/-	-/-	0	0	0.000302939	0.00041173	-/-	0.735771
Q06136	KDSR	KDSR	3-ketodihydrosphingosine reductase	#N/A	#N/A	#N/A	#N/A	-/-	-/-	0	0	0.00516108	0.00524713	-/-	0.9836
Q15418	KS6A1	RPS6KA1	Ribosomal protein S6 kinase alpha-1	#N/A	#N/A	#N/A	#N/A	-/-	-/-	0	0	0.0016049	0.00163166	-/-	0.9836
P21926	CD9	CD9	CD9 antigen	#N/A	#N/A	#N/A	#N/A	-/-	-/-	0	0	0.00707831	0.00719633	-/-	0.9836
Q15124	PGM5	PGM5	Phosphoglucomutase-like protein 5	#N/A	#N/A	#N/A	#N/A	-/-	-/-	0	0	0.00155777	0.00158375	-/-	0.9836
Q6UW02	CP20A	CYP20A1	Cytochrome P450 20A1	#N/A	#N/A	#N/A	#N/A	-/-	-/-	0	0	0.00396813	0.0040343	-/-	0.9836
Q8TEX9	IPO4	IPO4	Importin-4	0.003332	0	0.0406354	0	+/-	+/-	0	0	0.00103093	0.00104811	-/-	0.9836
O94804	STK10	STK10	Serine/threonine-protein kinase 10	#N/A	#N/A	#N/A	#N/A	-/-	-/-	0	0	0.000863133	0.000877524	-/-	0.9836
P27701	CD82	CD82	CD82 antigen	#N/A	#N/A	#N/A	#N/A	-/-	-/-	0	0	0.00526305	0.0053508	-/-	0.9836
Q05086	UBE3A	UBE3A	Ubiquitin-protein ligase E3A	0.000827	0	0	0	+/-	-/-	0	0	0.000828089	0.000841896	-/-	0.9836
Q08AM6	VAC14	VAC14	Protein VAC14 homolog	#N/A	#N/A	#N/A	#N/A	-/-	-/-	0	0	0.0011085	0.00112698	-/-	0.9836
Q13144	EI2BE	EIF2B5	Translation initiation factor eIF-2B subunit epsilon	#N/A	#N/A	#N/A	#N/A	-/-	-/-	0	0	0.00278331	0.00282972	-/-	0.9836
Q86VR2	RETR3	RETREG3	Reticulophagy regulator 3	#N/A	#N/A	#N/A	#N/A	-/-	-/-	0	0	0.00371837	0.00378037	-/-	0.9836
Q8N1B4	VPS52	VPS52	Vacuolar protein sorting-associated protein 52 homolog	#N/A	#N/A	#N/A	#N/A	-/-	-/-	0	0	0.00112258	0.00114129	-/-	0.9836
Q9GZY8	MFF	MFF	Mitochondrial fission factor	#N/A	#N/A	#N/A	#N/A	-/-	-/-	0	0	0.00234141	0.00238044	-/-	0.9836
Q9P2W9	STX18	STX18	Syntaxin-18	#N/A	#N/A	#N/A	#N/A	-/-	-/-	0	0	0.0018909	0.00192243	-/-	0.9836
Q9Y5U9	IR3IP	IER3IP1	Immediate early response 3-interacting protein 1	#N/A	#N/A	#N/A	#N/A	-/-	-/-	0	0	0.0178591	0.0181569	-/-	0.9836
A0A0C4DH41	HV461	IGHV4-61	Immunoglobulin heavy variable 4-61	#N/A	#N/A	#N/A	#N/A	-/-	-/-	0	0	0.0128201	0.0130339	-/-	0.9836
O60502	OGA	OGA	Protein O-GlcNAcase	#N/A	#N/A	#N/A	#N/A	-/-	-/-	0	0	0.00101904	0.00103603	-/-	0.9836
Q9NX47	MARH5	MARCHF5	E3 ubiquitin-protein ligase MARCHF5	#N/A	#N/A	#N/A	#N/A	-/-	-/-	0	0	0.00307321	0.00312445	-/-	0.9836
Q15366-2	PCBP2	PCBP2	Isoform 2 of Poly	0.023916	0	0	0	+/-	-/-	0	0	0.020021	0.017312	-/-	1.15648
Q7Z406-2	MYH14	MYH14	Isoform 2 of Myosin-14	#N/A	#N/A	#N/A	#N/A	-/-	-/-	0	0	0.00428311	0.00367747	-/-	1.16469
O00519	FAAH1	FAAH	Fatty-acid amide hydrolase 1	#N/A	#N/A	#N/A	#N/A	-/-	-/-	0	0	0.00547951	0.00454258	-/-	1.20626
P50851	LRBA	LRBA	Lipopolysaccharide-responsive and beige-like anchor protein	#N/A	#N/A	#N/A	#N/A	-/-	-/-	0	0	0.00177691	0.00143232	-/-	1.24058
Q08J23	NSUN2	NSUN2	RNA cytosine C	0.009112	0.000304505	0	0	29.924	-/-	0	0	0.00247226	0.00198613	-/-	1.24476
P48059-2	LIMS1	LIMS1	Isoform 2 of LIM and senescent cell antigen-like-containing domain protein 1	#N/A	#N/A	#N/A	#N/A	-/-	-/-	0	0	0.0060516	0.00478352	-/-	1.26509
Q9P265	DIP2B	DIP2B	Disco-interacting protein 2 homolog B	#N/A	#N/A	#N/A	#N/A	-/-	-/-	0	0	0.00125842	0.000951892	-/-	1.32202
P46934-4	NEDD4	NEDD4	Isoform 4 of E3 ubiquitin-protein ligase NEDD4	#N/A	#N/A	#N/A	#N/A	-/-	-/-	0	0	0.00181335	0.00136697	-/-	1.32655
Q96GW9	SYMM	MARS2	Methionine--tRNA ligase, mitochondrial	0.004529	0	0	0	+/-	-/-	0	0	0.00312749	0.00233917	-/-	1.33701
P45985	MP2K4	MAP2K4	Dual specificity mitogen-activated protein kinase kinase 4	#N/A	#N/A	#N/A	#N/A	-/-	-/-	0	0	0.00425376	0.00316103	-/-	1.34569
P67775	PP2AA	PPP2CA	Serine/threonine-protein phosphatase 2A catalytic subunit alpha isoform	0.031184	0.00168549	0.0576724	0	18.5015	+/-	0	0	0.0120843	0.00814446	-/-	1.48374
P17252	KPCA	PRKCA	Protein kinase C alpha type	0.00051	0	0	0	+/-	-/-	0	0	0.00158571	0.00106048	-/-	1.49527
A4D1P6	WDR91	WDR91	WD repeat-containing protein 91	#N/A	#N/A	#N/A	#N/A	-/-	-/-	0	0	0.00173055	0.00115597	-/-	1.49704
Q9H9T3	ELP3	ELP3	Elongator complex protein 3	0.000619	0	0	0	+/-	-/-	0	0	0.00193222	0.00128857	-/-	1.4995
Q6UXI9	NPNT	NPNT	Nephronectin	#N/A	#N/A	#N/A	#N/A	-/-	-/-	0	0	0.00238346	0.00158375	-/-	1.50495
O95363	SYFM	FARS2	Phenylalanine--tRNA ligase, mitochondrial	#N/A	#N/A	#N/A	#N/A	-/-	-/-	0	0	0.00278331	0.00184359	-/-	1.50973
Q9C0E8	LNP	LNPK	Endoplasmic reticulum junction formation protein lunapark	#N/A	#N/A	#N/A	#N/A	-/-	-/-	0	0	0.00318372	0.00210222	-/-	1.51446
B7ZAQ6	GPHRA	GPR89A	Golgi pH regulator A	#N/A	#N/A	#N/A	#N/A	-/-	-/-	0	0	0.00343038	0.00226077	-/-	1.51735
Q8IZ81	ELMD2	ELMOD2	ELMO domain-containing protein 2	#N/A	#N/A	#N/A	#N/A	-/-	-/-	0	0	0.00393874	0.00258573	-/-	1.52326
P15502	ELN	ELN	Elastin	#N/A	#N/A	#N/A	#N/A	-/-	-/-	0	0	0.00815727	0.00519678	-/-	1.56968
Q5T4S7	UBR4	UBR4	E3 ubiquitin-protein ligase UBR4	8.96e-05	0	0	0	+/-	-/-	0	0	0.000744393	0.000469622	-/-	1.58509
Q99735	MGST2	MGST2	Microsomal glutathione S-transferase 2	0	0	0	0.0579301	-/-	-/+	0	0	0.0103606	0.00650663	-/-	1.59232
P42345	MTOR	MTOR	Serine/threonine-protein kinase mTOR	0.000558	0	0	0	+/-	-/-	0	0	0.000820402	0.000496253	-/-	1.65319
Q9Y263	PLAP	PLAA	Phospholipase A-2-activating protein	0.002403	0.000669854	0	0.0109993	3.58735	-/+	0	0	0.00318372	0.00188218	-/-	1.69151
Q13555	KCC2G	CAMK2G	Calcium/calmodulin-dependent protein kinase type II subunit gamma	#N/A	#N/A	#N/A	#N/A	-/-	-/-	0	0	0.00371837	0.00218745	-/-	1.69987
Q9BU23	LMF2	LMF2	Lipase maturation factor 2	#N/A	#N/A	#N/A	#N/A	-/-	-/-	0	0	0.00405899	0.00238044	-/-	1.70514
P24557	THAS	TBXAS1	Thromboxane-A synthase	#N/A	#N/A	#N/A	#N/A	-/-	-/-	0	0	0.00446808	0.00261075	-/-	1.71142
Q5SWX8	ODR4	ODR4	Protein odr-4 homolog	#N/A	#N/A	#N/A	#N/A	-/-	-/-	0	0	0.00508229	0.00295356	-/-	1.72074
P16885	PLCG2	PLCG2	1-phosphatidylinositol 4,5-bisphosphate phosphodiesterase gamma-2	0	0.000111528	0	0	-/+	-/-	0	0	0.00192023	0.00109272	-/-	1.75729
Q9BQG0	MBB1A	MYBBP1A	Myb-binding protein 1A	0.002318	0	0	0	+/-	-/-	0	0	0.00103697	0.000520196	-/-	1.99343
P55196-1	AFAD	AFDN	Isoform 2 of Afadin	#N/A	#N/A	#N/A	#N/A	-/-	-/-	0	0	0.00116193	0.00058197	-/-	1.99654
Q66K14	TBC9B	TBC1D9B	TBC1 domain family member 9B	#N/A	#N/A	#N/A	#N/A	-/-	-/-	0	0	0.00137594	0.000687333	-/-	2.00185
Q12769	NU160	NUP160	Nuclear pore complex protein Nup160	#N/A	#N/A	#N/A	#N/A	-/-	-/-	0	0	0.00155777	0.000776423	-/-	2.00635
Q9H0D6	XRN2	XRN2	5'-3' exoribonuclease 2	0.001983	0	0	0	+/-	-/-	0	0	0.00162955	0.000811483	-/-	2.00811
Q96KP1	EXOC2	EXOC2	Exocyst complex component 2	0.000638	0	0	0	+/-	-/-	0	0	0.00175924	0.000874677	-/-	2.0113
P52630	STAT2	STAT2	Signal transducer and activator of transcription 2	#N/A	#N/A	#N/A	#N/A	-/-	-/-	0	0	0.0020922	0.00103603	-/-	2.01943
Q05209	PTN12	PTPN12	Tyrosine-protein phosphatase non-receptor type 12	#N/A	#N/A	#N/A	#N/A	-/-	-/-	0	0	0.00219609	0.00108612	-/-	2.02196
O00534	VMA5A	VWA5A	von Willebrand factor A domain-containing protein 5A	#N/A	#N/A	#N/A	#N/A	-/-	-/-	0	0	0.00258041	0.00127036	-/-	2.03125
Q12768	WASC5	WASHC5	WASH complex subunit 5	#N/A	#N/A	#N/A	#N/A	-/-	-/-	0	0	0.0029211	0.00143232	-/-	2.03941
O95373	IPO7	IPO7	Importin-7	0	0	0.0134639	0	-/-	+/-	0	0	0.00330246	0.00161215	-/-	2.04848
P0DTE4	UD2A1	UGT2A1	UDP-glucuronosyltransferase 2A1	#N/A	#N/A	#N/A	#N/A	-/-	-/-	0	0	0.0151067	0.00678545	-/-	2.22635
P03950	ANGI	ANG	Angiogenin	#N/A	#N/A	#N/A	#N/A	-/-	-/-	0	0	0.0119696	0.0053508	-/-	2.23698
Q7L2E3	DHX30	DHX30	ATP-dependent RNA helicase DHX30	0.003308	0	0	0	+/-	-/-	0	0	0.00211724	0.000895005	-/-	2.36562
Q6P179	ERAP2	ERAP2	Endoplasmic reticulum aminopeptidase 2	#N/A	#N/A	#N/A	#N/A	-/-	-/-	0	0	0.00358924	0.00148764	-/-	2.41272
A5YKK6	CNOT1	CNOT1	CCR4-NOT transcription complex subunit 1	#N/A	#N/A	#N/A	#N/A	-/-	-/-	0	0	0.00105555	0.000422376	-/-	2.49907
Q9Y2A7	NCKP1	NCKAP1	Nck-associated protein 1	#N/A	#N/A	#N/A	#N/A	-/-	-/-	0	0	0.00200221	0.000790077	-/-	2.53419
Q13619	CUL4A	CUL4A	Cullin-4A	0.000631	0	0	0	+/-	-/-	0	0	0.00220155	0.000866245	-/-	2.54149
O95352	ATG7	ATG7	Ubiquitin-like modifier-activating enzyme ATG7	#N/A	#N/A	#N/A	#N/A	-/-	-/-	0	0	0.00365698	0.00140985	-/-	2.59387
Q9ULP9	TBC24	TBC1D24	TBC1 domain family member 24	0.000711	0	0	0	+/-	-/-	0	0	0.00384754	0.00147947	-/-	2.60061
Q14344	GNA13	GNA13	Guanine nucleotide-binding protein subunit alpha-13	0	0.00102743	0	0	-/+	-/-	0	0	0.00465569	0.00177095	-/-	2.62892
Q9BXJ8	TACAN	TMEM120A	Ion channel TACAN	#N/A	#N/A	#N/A	#N/A	-/-	-/-	0	0	0.0109812	0.00388917	-/-	2.82352
Q14CZ8	HECAM	HEPACAM	Hepatocyte cell adhesion molecule	#N/A	#N/A	#N/A	#N/A	-/-	-/-	0	0	0.00556039	0.00188218	-/-	2.95422
Q9BZH6	WDR11	WDR11	WD repeat-containing protein 11	#N/A	#N/A	#N/A	#N/A	-/-	-/-	0	0	0.00226159	0.000738153	-/-	3.06386
Q9Y6E0	STK24	STK24	Serine/threonine-protein kinase 24	0.001744	0	0	0	+/-	-/-	0	0	0.00559453	0.00173674	-/-	3.22128
Q27J81	INF2	INF2	Inverted formin-2	#N/A	#N/A	#N/A	#N/A	-/-	-/-	0	0	0.00637217	0.00183606	-/-	3.47058
O60551	NMT2	NMT2	Glycylpeptide N-tetradecanoyltransferase 2	#N/A	#N/A	#N/A	#N/A	-/-	-/-	0	0	0.00549566	0.00145552	-/-	3.77574
Q7Z2K6	ERMP1	ERMP1	Endoplasmic reticulum metallopeptidase 1	#N/A	#N/A	#N/A	#N/A	-/-	-/-	0	0	0.00639993	0.00128857	-/-	4.96668
A0A075B767	PAL4H	PPIAL4H	Peptidyl-prolyl cis-trans isomerase A-like 4H	0.011005	0	0	0	+/-	-/-	#N/A	#N/A	#N/A	#N/A	-/-	-/-
A0A0U1RQE8	GLYLB	GLYATL1B	Putative glycine N-acyltransferase-like protein 1B	0	0.000567751	0	0	-/+	-/-	#N/A	#N/A	#N/A	#N/A	-/-	-/-
A0A2R8Y4L2	RA1L3	HNRNPA1L3	Heterogeneous nuclear ribonucleoprotein A1-like 3	0.002046	0	0	0	+/-	-/-	#N/A	#N/A	#N/A	#N/A	-/-	-/-
A0A2R8Y619	H2BK1	H2BK1	Histone H2B type 2-K1	0.00655	0	0	0	+/-	-/-	#N/A	#N/A	#N/A	#N/A	-/-	-/-
A0AVI2	FR1L5	FER1L5	Fer-1-like protein 5	0.000194	0	0	0	+/-	-/-	#N/A	#N/A	#N/A	#N/A	-/-	-/-
A4UGR9	XIRP2	XIRP2	Xin actin-binding repeat-containing protein 2	9.46e-05	0	0	0	+/-	-/-	#N/A	#N/A	#N/A	#N/A	-/-	-/-
A6NDL7	MT21E	METTL21EP	Putative methyltransferase-like protein 21E pseudogene	0	0.000721751	0	0	-/+	-/-	#N/A	#N/A	#N/A	#N/A	-/-	-/-
A6NDU8	RIMC1	RIMOC1	RAB7A-interacting MON1-CCZ1 complex subunit 1	0.001451	0	0	0	+/-	-/-	#N/A	#N/A	#N/A	#N/A	-/-	-/-
A6NED2	RCCD1	RCCD1	RCC1 domain-containing protein 1	0.001451	0	0	0	+/-	-/-	#N/A	#N/A	#N/A	#N/A	-/-	-/-
A6NGY5	O51F1	OR51F1	Olfactory receptor 51F1	0	0.00310431	0	0	-/+	-/-	#N/A	#N/A	#N/A	#N/A	-/-	-/-
A6NJ78	MET15	METTL15	12S rRNA N4-methylcytidine	0.001737	0	0	0	+/-	-/-	#N/A	#N/A	#N/A	#N/A	-/-	-/-
A8K2U0	A2ML1	A2ML1	Alpha-2-macroglobulin-like protein 1	0	0.000244819	0	0	-/+	-/-	#N/A	#N/A	#N/A	#N/A	-/-	-/-
L0R819	ASURF	ASDURF	ASNSD1 upstream open reading frame protein	0.006265	0	0	0	+/-	-/-	#N/A	#N/A	#N/A	#N/A	-/-	-/-
O00139	KIF2A	KIF2A	Kinesin-like protein KIF2A	0.0007	0	0	0	+/-	-/-	#N/A	#N/A	#N/A	#N/A	-/-	-/-
O00178	GTPB1	GTPBP1	GTP-binding protein 1	0.001792	0	0	0	+/-	-/-	#N/A	#N/A	#N/A	#N/A	-/-	-/-
O00193	SMAP	SMAP	Small acidic protein	0.001817	0	0	0	+/-	-/-	#N/A	#N/A	#N/A	#N/A	-/-	-/-
O00206-3	TLR4	TLR4	Isoform 3 of Toll-like receptor 4	0.000789	0	0	0	+/-	-/-	#N/A	#N/A	#N/A	#N/A	-/-	-/-
O00221	IKBE	NFKBIE	NF-kappa-B inhibitor epsilon	0.001556	0	0	0	+/-	-/-	#N/A	#N/A	#N/A	#N/A	-/-	-/-
O00425	IF2B3	IGF2BP3	Insulin-like growth factor 2 mRNA-binding protein 3	0.029055	0	0.0419066	0	+/-	+/-	#N/A	#N/A	#N/A	#N/A	-/-	-/-
O00461	GOLI4	GOLIM4	Golgi integral membrane protein 4	0.000542	0	0	0	+/-	-/-	#N/A	#N/A	#N/A	#N/A	-/-	-/-
O00541	PESC	PES1	Pescadillo homolog	0.00281	0	0	0	+/-	-/-	#N/A	#N/A	#N/A	#N/A	-/-	-/-
O00566	MPP10	MPHOSPH10	U3 small nucleolar ribonucleoprotein protein MPP10	0.000999	0	0	0	+/-	-/-	#N/A	#N/A	#N/A	#N/A	-/-	-/-
O14521	DHSD	SDHD	Succinate dehydrogenase [ubiquinone] cytochrome b small subunit, mitochondrial	0.005484	0	0	0	+/-	-/-	#N/A	#N/A	#N/A	#N/A	-/-	-/-
O14732	IMPA2	IMPA2	Inositol monophosphatase 2	0.001556	0	0	0	+/-	-/-	#N/A	#N/A	#N/A	#N/A	-/-	-/-
O14893	GEMI2	GEMIN2	Gem-associated protein 2	0.008542	0	0	0	+/-	-/-	#N/A	#N/A	#N/A	#N/A	-/-	-/-
O14965	AURKA	AURKA	Aurora kinase A	0.001332	0	0	0	+/-	-/-	#N/A	#N/A	#N/A	#N/A	-/-	-/-
O15042	SR140	U2SURP	U2 snRNP-associated SURP motif-containing protein	0.000365	0	0	0	+/-	-/-	#N/A	#N/A	#N/A	#N/A	-/-	-/-
O15047	SET1A	SETD1A	Histone-lysine N-methyltransferase SETD1A	0.00038	0	0	0	+/-	-/-	#N/A	#N/A	#N/A	#N/A	-/-	-/-
O15091	MRPP3	PRORP	Mitochondrial ribonuclease P catalytic subunit	0.001159	0	0	0	+/-	-/-	#N/A	#N/A	#N/A	#N/A	-/-	-/-
O15164	TIF1A	TRIM24	Transcription intermediary factor 1-alpha	0.001497	0	0	0	+/-	-/-	#N/A	#N/A	#N/A	#N/A	-/-	-/-
O15212	PFD6	PFDN6	Prefoldin subunit 6	0.013591	0	0	0	+/-	-/-	#N/A	#N/A	#N/A	#N/A	-/-	-/-
O15232	MATN3	MATN3	Matrilin-3	0.006284	0	0	0	+/-	-/-	#N/A	#N/A	#N/A	#N/A	-/-	-/-
O15235	RT12	MRPS12	28S ribosomal protein S12, mitochondrial	0.002572	0	0	0	+/-	-/-	#N/A	#N/A	#N/A	#N/A	-/-	-/-
O15427	MOT4	SLC16A3	Monocarboxylate transporter 4	0.001744	0	0.0460621	0	+/-	+/-	#N/A	#N/A	#N/A	#N/A	-/-	-/-
O43189	PHF1	PHF1	PHD finger protein 1	0.000973	0	0	0	+/-	-/-	#N/A	#N/A	#N/A	#N/A	-/-	-/-
O43251	RFOX2	RBFOX2	RNA binding protein fox-1 homolog 2	0.001556	0	0	0	+/-	-/-	#N/A	#N/A	#N/A	#N/A	-/-	-/-
O43251-6	RFOX2	RBFOX2	Isoform 6 of RNA binding protein fox-1 homolog 2	0.002823	0	0	0	+/-	-/-	#N/A	#N/A	#N/A	#N/A	-/-	-/-
O43294	TGFI1	TGFB1I1	Transforming growth factor beta-1-induced transcript 1 protein	0	0.000550951	0	0	-/+	-/-	#N/A	#N/A	#N/A	#N/A	-/-	-/-
O43390-3	HNRPR	HNRNPR	Isoform 3 of Heterogeneous nuclear ribonucleoprotein R	0	0.000329691	0	0	-/+	-/-	#N/A	#N/A	#N/A	#N/A	-/-	-/-
O43395	PRPF3	PRPF3	U4/U6 small nuclear ribonucleoprotein Prp3	0.000728	0	0	0	+/-	-/-	#N/A	#N/A	#N/A	#N/A	-/-	-/-
O43399-2	TPD54	TPD52L2	Isoform 2 of Tumor protein D54	0.023261	0	0.152474	0	+/-	+/-	#N/A	#N/A	#N/A	#N/A	-/-	-/-
O43405	COCH	COCH	Cochlin	0	0.000495462	0	0	-/+	-/-	#N/A	#N/A	#N/A	#N/A	-/-	-/-
O43427	FIBP	FIBP	Acidic fibroblast growth factor intracellular-binding protein	0	0.00109437	0	0	-/+	-/-	#N/A	#N/A	#N/A	#N/A	-/-	-/-
O43493	TGON2	TGOLN2	Trans-Golgi network integral membrane protein 2	0.004933	0	0	0	+/-	-/-	#N/A	#N/A	#N/A	#N/A	-/-	-/-
O43818	U3IP2	RRP9	U3 small nucleolar RNA-interacting protein 2	0.006479	0	0	0	+/-	-/-	#N/A	#N/A	#N/A	#N/A	-/-	-/-
O43824	GTPB6	GTPBP6	Putative GTP-binding protein 6	0.000611	0	0	0	+/-	-/-	#N/A	#N/A	#N/A	#N/A	-/-	-/-
O43929	ORC4	ORC4	Origin recognition complex subunit 4	0.001983	0	0	0	+/-	-/-	#N/A	#N/A	#N/A	#N/A	-/-	-/-
O60343	TBCD4	TBC1D4	TBC1 domain family member 4	0.001289	0	0	0	+/-	-/-	#N/A	#N/A	#N/A	#N/A	-/-	-/-
O60447	EVI5	EVI5	Ecotropic viral integration site 5 protein homolog	0.000429	0	0	0	+/-	-/-	#N/A	#N/A	#N/A	#N/A	-/-	-/-
O60508	PRP17	CDC40	Pre-mRNA-processing factor 17	0.001861	0	0	0	+/-	-/-	#N/A	#N/A	#N/A	#N/A	-/-	-/-
O60573	IF4E2	EIF4E2	Eukaryotic translation initiation factor 4E type 2	0.005202	0	0	0	+/-	-/-	#N/A	#N/A	#N/A	#N/A	-/-	-/-
O60671	RAD1	RAD1	Cell cycle checkpoint protein RAD1	0.003459	0	0	0	+/-	-/-	#N/A	#N/A	#N/A	#N/A	-/-	-/-
O60828	PQBP1	PQBP1	Polyglutamine-binding protein 1	0.003533	0	0	0	+/-	-/-	#N/A	#N/A	#N/A	#N/A	-/-	-/-
O60870	KIN17	KIN	DNA/RNA-binding protein KIN17	0.001221	0	0	0	+/-	-/-	#N/A	#N/A	#N/A	#N/A	-/-	-/-
O60885	BRD4	BRD4	Bromodomain-containing protein 4	0.000283	0	0	0	+/-	-/-	#N/A	#N/A	#N/A	#N/A	-/-	-/-
O60907	TBL1X	TBL1X	F-box-like/WD repeat-containing protein TBL1X	0.002069	0	0	0	+/-	-/-	#N/A	#N/A	#N/A	#N/A	-/-	-/-
O60927	PP1RB	PPP1R11	E3 ubiquitin-protein ligase PPP1R11	0.002734	0	0	0	+/-	-/-	#N/A	#N/A	#N/A	#N/A	-/-	-/-
O75113	N4BP1	N4BP1	NEDD4-binding protein 1	0.000471	0	0	0	+/-	-/-	#N/A	#N/A	#N/A	#N/A	-/-	-/-
O75150	BRE1B	RNF40	E3 ubiquitin-protein ligase BRE1B	0.000265	0	0	0	+/-	-/-	#N/A	#N/A	#N/A	#N/A	-/-	-/-
O75152	ZC11A	ZC3H11A	Zinc finger CCCH domain-containing protein 11A	0.000358	0	0	0	+/-	-/-	#N/A	#N/A	#N/A	#N/A	-/-	-/-
O75179	ANR17	ANKRD17	Ankyrin repeat domain-containing protein 17	0.000201	0	0	0	+/-	-/-	#N/A	#N/A	#N/A	#N/A	-/-	-/-
O75342	LX12B	ALOX12B	Arachidonate 12-lipoxygenase, 12R-type	0.000602	0	0	0	+/-	-/-	#N/A	#N/A	#N/A	#N/A	-/-	-/-
O75354	ENTP6	ENTPD6	Ectonucleoside triphosphate diphosphohydrolase 6	0.001255	0	0	0	+/-	-/-	#N/A	#N/A	#N/A	#N/A	-/-	-/-
O75410	TACC1	TACC1	Transforming acidic coiled-coil-containing protein 1	0.002732	0	0	0	+/-	-/-	#N/A	#N/A	#N/A	#N/A	-/-	-/-
O75427	LRCH4	LRCH4	Leucine-rich repeat and calponin homology domain-containing protein 4	0.000973	0	0	0	+/-	-/-	#N/A	#N/A	#N/A	#N/A	-/-	-/-
O75462	CRLF1	CRLF1	Cytokine receptor-like factor 1	0.004053	0	0	0	+/-	-/-	#N/A	#N/A	#N/A	#N/A	-/-	-/-
O75475	PSIP1	PSIP1	PC4 and SFRS1-interacting protein	0.000858	0	0	0	+/-	-/-	#N/A	#N/A	#N/A	#N/A	-/-	-/-
O75556	SG2A1	SCGB2A1	Mammaglobin-B	0	0.00236142	0	0	-/+	-/-	#N/A	#N/A	#N/A	#N/A	-/-	-/-
O75570	RF1M	MTRF1	Peptide chain release factor 1, mitochondrial	0	0.000296417	0	0	-/+	-/-	#N/A	#N/A	#N/A	#N/A	-/-	-/-
O75575	RPC9	CRCP	DNA-directed RNA polymerase III subunit RPC9	0.004386	0	0	0	+/-	-/-	#N/A	#N/A	#N/A	#N/A	-/-	-/-
O75616	ERAL1	ERAL1	GTPase Era, mitochondrial	0.000924	0	0	0	+/-	-/-	#N/A	#N/A	#N/A	#N/A	-/-	-/-
O75879	GATB	GATB	Glutamyl-tRNA	0.000667	0.00118992	0	0	0.56054	-/-	#N/A	#N/A	#N/A	#N/A	-/-	-/-
O75934	SPF27	BCAS2	Pre-mRNA-splicing factor SPF27	0.013357	0	0	0	+/-	-/-	#N/A	#N/A	#N/A	#N/A	-/-	-/-
O76009	KT33A	KRT33A	Keratin, type I cuticular Ha3-I	0	0.0025754	0	0	-/+	-/-	#N/A	#N/A	#N/A	#N/A	-/-	-/-
O76014	KRT37	KRT37	Keratin, type I cuticular Ha7	0	0.000674371	0	0	-/+	-/-	#N/A	#N/A	#N/A	#N/A	-/-	-/-
O76024	WFS1	WFS1	Wolframin	0.00233	0	0	0	+/-	-/-	#N/A	#N/A	#N/A	#N/A	-/-	-/-
O94805	ACL6B	ACTL6B	Actin-like protein 6B	0	0.000674371	0	0	-/+	-/-	#N/A	#N/A	#N/A	#N/A	-/-	-/-
O94925-3	GLSK	GLS	Isoform 3 of Glutaminase kidney isoform, mitochondrial	0.030916	0	0	0	+/-	-/-	#N/A	#N/A	#N/A	#N/A	-/-	-/-
O95159	ZFPL1	ZFPL1	Zinc finger protein-like 1	0.001502	0	0	0	+/-	-/-	#N/A	#N/A	#N/A	#N/A	-/-	-/-
O95182	NDUA7	NDUFA7	NADH dehydrogenase [ubiquinone] 1 alpha subcomplex subunit 7	0.013582	0.00265386	0	0	5.11783	-/-	#N/A	#N/A	#N/A	#N/A	-/-	-/-
O95218	ZRAB2	ZRANB2	Zinc finger Ran-binding domain-containing protein 2	0.004218	0	0	0	+/-	-/-	#N/A	#N/A	#N/A	#N/A	-/-	-/-
O95232	LC7L3	LUC7L3	Luc7-like protein 3	0.00326	0	0	0	+/-	-/-	#N/A	#N/A	#N/A	#N/A	-/-	-/-
O95260	ATE1	ATE1	Arginyl-tRNA--protein transferase 1	0.001051	0	0	0	+/-	-/-	#N/A	#N/A	#N/A	#N/A	-/-	-/-
O95295	SNAPN	SNAPIN	SNARE-associated protein Snapin	0	0.00165398	0	0	-/+	-/-	#N/A	#N/A	#N/A	#N/A	-/-	-/-
O95347	SMC2	SMC2	Structural maintenance of chromosomes protein 2	0.000226	0	0	0	+/-	-/-	#N/A	#N/A	#N/A	#N/A	-/-	-/-
O95400	CD2B2	CD2BP2	CD2 antigen cytoplasmic tail-binding protein 2	0.001208	0	0	0	+/-	-/-	#N/A	#N/A	#N/A	#N/A	-/-	-/-
O95429	BAG4	BAG4	BAG family molecular chaperone regulator 4	0.001556	0	0	0	+/-	-/-	#N/A	#N/A	#N/A	#N/A	-/-	-/-
O95453	PARN	PARN	Poly	0.003238	0	0	0	+/-	-/-	#N/A	#N/A	#N/A	#N/A	-/-	-/-
O95456	PSMG1	PSMG1	Proteasome assembly chaperone 1	0.00544	0	0	0	+/-	-/-	#N/A	#N/A	#N/A	#N/A	-/-	-/-
O95551	TYDP2	TDP2	Tyrosyl-DNA phosphodiesterase 2	0.003739	0	0	0	+/-	-/-	#N/A	#N/A	#N/A	#N/A	-/-	-/-
O95619	YETS4	YEATS4	YEATS domain-containing protein 4	0.00136	0	0	0	+/-	-/-	#N/A	#N/A	#N/A	#N/A	-/-	-/-
O95754	SEM4F	SEMA4F	Semaphorin-4F	0	0.000425113	0	0	-/+	-/-	#N/A	#N/A	#N/A	#N/A	-/-	-/-
O95831-2	AIFM1	AIFM1	Isoform 2 of Apoptosis-inducing factor 1, mitochondrial	0	0.000492631	0	0	-/+	-/-	#N/A	#N/A	#N/A	#N/A	-/-	-/-
O95837	GNA14	GNA14	Guanine nucleotide-binding protein subunit alpha-14	0.000886	0	0	0	+/-	-/-	#N/A	#N/A	#N/A	#N/A	-/-	-/-
O95926	SYF2	SYF2	Pre-mRNA-splicing factor SYF2	0.004079	0.000381528	0	0	10.6912	-/-	#N/A	#N/A	#N/A	#N/A	-/-	-/-
O95968	SG1D1	SCGB1D1	Secretoglobin family 1D member 1	0.003652	0	0	0	+/-	-/-	#N/A	#N/A	#N/A	#N/A	-/-	-/-
O95983	MBD3	MBD3	Methyl-CpG-binding domain protein 3	0.002912	0	0	0	+/-	-/-	#N/A	#N/A	#N/A	#N/A	-/-	-/-
O95999	BCL10	BCL10	B-cell lymphoma/leukemia 10	0.002259	0	0	0	+/-	-/-	#N/A	#N/A	#N/A	#N/A	-/-	-/-
P00451	FA8	F8	Coagulation factor VIII	0	0.000740813	0	0	-/+	-/-	#N/A	#N/A	#N/A	#N/A	-/-	-/-
P01730	CD4	CD4	T-cell surface glycoprotein CD4	0.001087	0	0	0	+/-	-/-	#N/A	#N/A	#N/A	#N/A	-/-	-/-
P02795	MT2	MT2A	Metallothionein-2	0.096921	0	0	0	+/-	-/-	#N/A	#N/A	#N/A	#N/A	-/-	-/-
P04183	KITH	TK1	Thymidine kinase, cytosolic	0.011963	0	0	0	+/-	-/-	#N/A	#N/A	#N/A	#N/A	-/-	-/-
P04732	MT1E	MT1E	Metallothionein-1E	0.006265	0	0	0	+/-	-/-	#N/A	#N/A	#N/A	#N/A	-/-	-/-
P04733	MT1F	MT1F	Metallothionein-1F	0.010825	0	0	0	+/-	-/-	#N/A	#N/A	#N/A	#N/A	-/-	-/-
P04818	TYSY	TYMS	Thymidylate synthase	0.002823	0	0	0	+/-	-/-	#N/A	#N/A	#N/A	#N/A	-/-	-/-
P05114	HMGN1	HMGN1	Non-histone chromosomal protein HMG-14	0.003793	0	0	0	+/-	-/-	#N/A	#N/A	#N/A	#N/A	-/-	-/-
P05162	LEG2	LGALS2	Galectin-2	0.020275	0	0	0	+/-	-/-	#N/A	#N/A	#N/A	#N/A	-/-	-/-
P05204	HMGN2	HMGN2	Non-histone chromosomal protein HMG-17	0.011455	0	0	0	+/-	-/-	#N/A	#N/A	#N/A	#N/A	-/-	-/-
P06493	CDK1	CDK1	Cyclin-dependent kinase 1	0.018948	0	0	0	+/-	-/-	#N/A	#N/A	#N/A	#N/A	-/-	-/-
P07205	PGK2	PGK2	Phosphoglycerate kinase 2	0.003897	0	0	0	+/-	-/-	#N/A	#N/A	#N/A	#N/A	-/-	-/-
P07476	INVO	IVL	Involucrin	0	0.00087809	0	0	-/+	-/-	#N/A	#N/A	#N/A	#N/A	-/-	-/-
P07992	ERCC1	ERCC1	DNA excision repair protein ERCC-1	0.00337	0	0	0	+/-	-/-	#N/A	#N/A	#N/A	#N/A	-/-	-/-
P08069	IGF1R	IGF1R	Insulin-like growth factor 1 receptor	0.000314	0	0	0	+/-	-/-	#N/A	#N/A	#N/A	#N/A	-/-	-/-
P08243	ASNS	ASNS	Asparagine synthetase [glutamine-hydrolyzing]	0.001069	0.000423256	0	0	2.52566	-/-	#N/A	#N/A	#N/A	#N/A	-/-	-/-
P08887	IL6RA	IL6R	Interleukin-6 receptor subunit alpha	0.001087	0	0	0	+/-	-/-	#N/A	#N/A	#N/A	#N/A	-/-	-/-
P09234	RU1C	SNRPC	U1 small nuclear ribonucleoprotein C	0.014625	0	0	0	+/-	-/-	#N/A	#N/A	#N/A	#N/A	-/-	-/-
P09471-2	GNAO	GNAO1	Isoform Alpha-2 of Guanine nucleotide-binding protein G	0	0.0016111	0	0	-/+	-/-	#N/A	#N/A	#N/A	#N/A	-/-	-/-
P09496-2	CLCA	CLTA	Isoform Non-brain of Clathrin light chain A	0.006236	0.00396493	0	0	1.57279	-/-	#N/A	#N/A	#N/A	#N/A	-/-	-/-
P0C7T8	TM253	TMEM253	Transmembrane protein 253	0.002734	0	0	0	+/-	-/-	#N/A	#N/A	#N/A	#N/A	-/-	-/-
P0C862	C1T9A	C1QTNF9	Complement C1q and tumor necrosis factor-related protein 9A	0	0.000506023	0	0	-/+	-/-	#N/A	#N/A	#N/A	#N/A	-/-	-/-
P0DPA2	VSIG8	VSIG8	V-set and immunoglobulin domain-containing protein 8	0.002823	0.000797776	0	0	3.53859	-/-	#N/A	#N/A	#N/A	#N/A	-/-	-/-
P11802	CDK4	CDK4	Cyclin-dependent kinase 4	0.003127	0.000972749	0	0	3.2146	-/-	#N/A	#N/A	#N/A	#N/A	-/-	-/-
P13196	HEM1	ALAS1	5-aminolevulinate synthase, nonspecific, mitochondrial	0	0.00101297	0	0	-/+	-/-	#N/A	#N/A	#N/A	#N/A	-/-	-/-
P13995	MTDC	MTHFD2	Bifunctional methylenetetrahydrofolate dehydrogenase/cyclohydrolase, mitochondrial	0.039789	0	0	0	+/-	-/-	#N/A	#N/A	#N/A	#N/A	-/-	-/-
P14209	CD99	CD99	CD99 antigen	0.003986	0	0	0	+/-	-/-	#N/A	#N/A	#N/A	#N/A	-/-	-/-
P16220	CREB1	CREB1	Cyclic AMP-responsive element-binding protein 1	0.001676	0	0	0	+/-	-/-	#N/A	#N/A	#N/A	#N/A	-/-	-/-
P16422	EPCAM	EPCAM	Epithelial cell adhesion molecule	0.004315	0	0	0	+/-	-/-	#N/A	#N/A	#N/A	#N/A	-/-	-/-
P16591	FER	FER	Tyrosine-protein kinase Fer	0.000394	0	0	0	+/-	-/-	#N/A	#N/A	#N/A	#N/A	-/-	-/-
P16870	CBPE	CPE	Carboxypeptidase E	0.001519	0	0	0	+/-	-/-	#N/A	#N/A	#N/A	#N/A	-/-	-/-
P17693	HLAG	HLA-G	HLA class I histocompatibility antigen, alpha chain G	0	0.00164168	0	0	-/+	-/-	#N/A	#N/A	#N/A	#N/A	-/-	-/-
P18065	IBP2	IGFBP2	Insulin-like growth factor-binding protein 2	0	0.00121534	0	0	-/+	-/-	#N/A	#N/A	#N/A	#N/A	-/-	-/-
P18583	SON	SON	Protein SON	0.00118	0	0	0	+/-	-/-	#N/A	#N/A	#N/A	#N/A	-/-	-/-
P18615	NELFE	NELFE	Negative elongation factor E	0.003256	0	0	0	+/-	-/-	#N/A	#N/A	#N/A	#N/A	-/-	-/-
P18887	XRCC1	XRCC1	DNA repair protein XRCC1	0.001204	0	0	0	+/-	-/-	#N/A	#N/A	#N/A	#N/A	-/-	-/-
P19174	PLCG1	PLCG1	1-phosphatidylinositol 4,5-bisphosphate phosphodiesterase gamma-1	0.000892	0	0	0	+/-	-/-	#N/A	#N/A	#N/A	#N/A	-/-	-/-
P19174-2	PLCG1	PLCG1	Isoform 2 of 1-phosphatidylinositol 4,5-bisphosphate phosphodiesterase gamma-1	0.000892	0	0	0	+/-	-/-	#N/A	#N/A	#N/A	#N/A	-/-	-/-
P19447	ERCC3	ERCC3	General transcription and DNA repair factor IIH helicase subunit XPB	0.000877	0	0	0	+/-	-/-	#N/A	#N/A	#N/A	#N/A	-/-	-/-
P19793	RXRA	RXRA	Retinoic acid receptor RXR-alpha	0	0.000381528	0	0	-/+	-/-	#N/A	#N/A	#N/A	#N/A	-/-	-/-
P20810	ICAL	CAST	Calpastatin	0.009516	0	0	0	+/-	-/-	#N/A	#N/A	#N/A	#N/A	-/-	-/-
P20823	HNF1A	HNF1A	Hepatocyte nuclear factor 1-alpha	0.002299	0	0	0	+/-	-/-	#N/A	#N/A	#N/A	#N/A	-/-	-/-
P20929	NEBU	NEB	Nebulin	0	0	0	0.000736067	-/-	-/+	#N/A	#N/A	#N/A	#N/A	-/-	-/-
P22570-3	ADRO	FDXR	Isoform 3 of NADPH:adrenodoxin oxidoreductase, mitochondrial	0	0.00872986	0	0	-/+	-/-	#N/A	#N/A	#N/A	#N/A	-/-	-/-
P23297	S10A1	S100A1	Protein S100-A1	0.005484	0	0	0	+/-	-/-	#N/A	#N/A	#N/A	#N/A	-/-	-/-
P23610	HAP40	F8A1	40-kDa huntingtin-associated protein	0	0.000694836	0	0	-/+	-/-	#N/A	#N/A	#N/A	#N/A	-/-	-/-
P23677	IP3KA	ITPKA	Inositol-trisphosphate 3-kinase A	0.001496	0	0	0	+/-	-/-	#N/A	#N/A	#N/A	#N/A	-/-	-/-
P23921	RIR1	RRM1	Ribonucleoside-diphosphate reductase large subunit	0.003517	0	0	0	+/-	-/-	#N/A	#N/A	#N/A	#N/A	-/-	-/-
P27482	CALL3	CALML3	Calmodulin-like protein 3	0.002734	0	0	0	+/-	-/-	#N/A	#N/A	#N/A	#N/A	-/-	-/-
P27824-2	CALX	CANX	Isoform 2 of Calnexin	0	0.000549082	0	0	-/+	-/-	#N/A	#N/A	#N/A	#N/A	-/-	-/-
P28340	DPOD1	POLD1	DNA polymerase delta catalytic subunit	0.000344	0	0	0	+/-	-/-	#N/A	#N/A	#N/A	#N/A	-/-	-/-
P28370	SMCA1	SMARCA1	Probable global transcription activator SNF2L1	0.001161	0	0	0	+/-	-/-	#N/A	#N/A	#N/A	#N/A	-/-	-/-
P28702	RXRB	RXRB	Retinoic acid receptor RXR-beta	0.000735	0	0	0	+/-	-/-	#N/A	#N/A	#N/A	#N/A	-/-	-/-
P29034	S10A2	S100A2	Protein S100-A2	0	0.00236142	0	0	-/+	-/-	#N/A	#N/A	#N/A	#N/A	-/-	-/-
P29083	T2EA	GTF2E1	General transcription factor IIE subunit 1	0.002294	0	0	0	+/-	-/-	#N/A	#N/A	#N/A	#N/A	-/-	-/-
P29279	CCN2	CCN2	CCN family member 2	0.006218	0	0	0	+/-	-/-	#N/A	#N/A	#N/A	#N/A	-/-	-/-
P31350	RIR2	RRM2	Ribonucleoside-diphosphate reductase subunit M2	0.002566	0	0	0	+/-	-/-	#N/A	#N/A	#N/A	#N/A	-/-	-/-
P32780	TF2H1	GTF2H1	General transcription factor IIH subunit 1	0.000973	0	0	0	+/-	-/-	#N/A	#N/A	#N/A	#N/A	-/-	-/-
P33240	CSTF2	CSTF2	Cleavage stimulation factor subunit 2	0.005964	0	0	0	+/-	-/-	#N/A	#N/A	#N/A	#N/A	-/-	-/-
P33316-2	DUT	DUT	Isoform 2 of Deoxyuridine 5'-triphosphate nucleotidohydrolase, mitochondrial	0.015778	0	0	0	+/-	-/-	#N/A	#N/A	#N/A	#N/A	-/-	-/-
P33991	MCM4	MCM4	DNA replication licensing factor MCM4	0.006822	0	0	0	+/-	-/-	#N/A	#N/A	#N/A	#N/A	-/-	-/-
P33992	MCM5	MCM5	DNA replication licensing factor MCM5	0.007927	0	0	0	+/-	-/-	#N/A	#N/A	#N/A	#N/A	-/-	-/-
P33993	MCM7	MCM7	DNA replication licensing factor MCM7	0.004582	0	0	0	+/-	-/-	#N/A	#N/A	#N/A	#N/A	-/-	-/-
P34896-2	GLYC	SHMT1	Isoform 2 of Serine hydroxymethyltransferase, cytosolic	0.000886	0	0	0	+/-	-/-	#N/A	#N/A	#N/A	#N/A	-/-	-/-
P35269	T2FA	GTF2F1	General transcription factor IIF subunit 1	0.00168	0	0	0	+/-	-/-	#N/A	#N/A	#N/A	#N/A	-/-	-/-
P35916	VGFR3	FLT4	Vascular endothelial growth factor receptor 3	0.000316	0	0	0	+/-	-/-	#N/A	#N/A	#N/A	#N/A	-/-	-/-
P36952	SPB5	SERPINB5	Serpin B5	0	0.000641297	0	0	-/+	-/-	#N/A	#N/A	#N/A	#N/A	-/-	-/-
P38432	COIL	COIL	Coilin	0.000504	0	0	0	+/-	-/-	#N/A	#N/A	#N/A	#N/A	-/-	-/-
P40222	TXLNA	TXLNA	Alpha-taxilin	0.004818	0.00092839	0	0	5.18963	-/-	#N/A	#N/A	#N/A	#N/A	-/-	-/-
P40692	MLH1	MLH1	DNA mismatch repair protein Mlh1	0.000835	0	0	0	+/-	-/-	#N/A	#N/A	#N/A	#N/A	-/-	-/-
P40937	RFC5	RFC5	Replication factor C subunit 5	0.010507	0	0	0	+/-	-/-	#N/A	#N/A	#N/A	#N/A	-/-	-/-
P40938	RFC3	RFC3	Replication factor C subunit 3	0.007251	0	0	0	+/-	-/-	#N/A	#N/A	#N/A	#N/A	-/-	-/-
P41214	EIF2D	EIF2D	Eukaryotic translation initiation factor 2D	0.001355	0	0	0	+/-	-/-	#N/A	#N/A	#N/A	#N/A	-/-	-/-
P41219	PERI	PRPH	Peripherin	0	0.00484915	0	0	-/+	-/-	#N/A	#N/A	#N/A	#N/A	-/-	-/-
P41235	HNF4A	HNF4A	Hepatocyte nuclear factor 4-alpha	0.005716	0	0	0	+/-	-/-	#N/A	#N/A	#N/A	#N/A	-/-	-/-
P41236	IPP2	PPP1R2	Protein phosphatase inhibitor 2	0.003986	0	0	0	+/-	-/-	#N/A	#N/A	#N/A	#N/A	-/-	-/-
P41743	KPCI	PRKCI	Protein kinase C iota type	0.001035	0	0	0	+/-	-/-	#N/A	#N/A	#N/A	#N/A	-/-	-/-
P43246	MSH2	MSH2	DNA mismatch repair protein Msh2	0.001976	0	0	0	+/-	-/-	#N/A	#N/A	#N/A	#N/A	-/-	-/-
P43353	AL3B1	ALDH3B1	Aldehyde dehydrogenase family 3 member B1	0.000987	0	0	0	+/-	-/-	#N/A	#N/A	#N/A	#N/A	-/-	-/-
P45984	MK09	MAPK9	Mitogen-activated protein kinase 9	0.005256	0	0	0	+/-	-/-	#N/A	#N/A	#N/A	#N/A	-/-	-/-
P46059	S15A1	SLC15A1	Solute carrier family 15 member 1	0	0.000352604	0	0	-/+	-/-	#N/A	#N/A	#N/A	#N/A	-/-	-/-
P46087	NOP2	NOP2	Probable 28S rRNA	0.00217	0	0.0188984	0	+/-	+/-	#N/A	#N/A	#N/A	#N/A	-/-	-/-
P46937	YAP1	YAP1	Transcriptional coactivator YAP1	0.002046	0	0	0	+/-	-/-	#N/A	#N/A	#N/A	#N/A	-/-	-/-
P48436	SOX9	SOX9	Transcription factor SOX-9	0.001144	0	0	0	+/-	-/-	#N/A	#N/A	#N/A	#N/A	-/-	-/-
P49005	DPOD2	POLD2	DNA polymerase delta subunit 2	0.003168	0	0	0	+/-	-/-	#N/A	#N/A	#N/A	#N/A	-/-	-/-
P49662	CASP4	CASP4	Caspase-4	0.002079	0.000425113	0	0	4.89047	-/-	#N/A	#N/A	#N/A	#N/A	-/-	-/-
P49716	CEBPD	CEBPD	CCAAT/enhancer-binding protein delta	0	0.000624908	0	0	-/+	-/-	#N/A	#N/A	#N/A	#N/A	-/-	-/-
P49736	MCM2	MCM2	DNA replication licensing factor MCM2	0.000401	0	0	0	+/-	-/-	#N/A	#N/A	#N/A	#N/A	-/-	-/-
P49790	NU153	NUP153	Nuclear pore complex protein Nup153	0.00056	0	0	0	+/-	-/-	#N/A	#N/A	#N/A	#N/A	-/-	-/-
P49796-7	RGS3	RGS3	Isoform 7 of Regulator of G-protein signaling 3	0	0.000406537	0	0	-/+	-/-	#N/A	#N/A	#N/A	#N/A	-/-	-/-
P49841	GSK3B	GSK3B	Glycogen synthase kinase-3 beta	0.002507	0	0	0	+/-	-/-	#N/A	#N/A	#N/A	#N/A	-/-	-/-
P50150	GBG4	GNG4	Guanine nucleotide-binding protein G	0.008194	0	0	0	+/-	-/-	#N/A	#N/A	#N/A	#N/A	-/-	-/-
P50238	CRIP1	CRIP1	Cysteine-rich protein 1	0.004875	0	0	0	+/-	-/-	#N/A	#N/A	#N/A	#N/A	-/-	-/-
P50579-2	MAP2	METAP2	Isoform 2 of Methionine aminopeptidase 2	0.001644	0	0	0	+/-	-/-	#N/A	#N/A	#N/A	#N/A	-/-	-/-
P50750	CDK9	CDK9	Cyclin-dependent kinase 9	0.000868	0	0	0	+/-	-/-	#N/A	#N/A	#N/A	#N/A	-/-	-/-
P51532	SMCA4	SMARCA4	Transcription activator BRG1	0.000292	0	0	0	+/-	-/-	#N/A	#N/A	#N/A	#N/A	-/-	-/-
P51784	UBP11	USP11	Ubiquitin carboxyl-terminal hydrolase 11	0.000895	0	0	0	+/-	-/-	#N/A	#N/A	#N/A	#N/A	-/-	-/-
P51956	NEK3	NEK3	Serine/threonine-protein kinase Nek3	0.001051	0	0	0	+/-	-/-	#N/A	#N/A	#N/A	#N/A	-/-	-/-
P52657	T2AG	GTF2A2	Transcription initiation factor IIA subunit 2	0.007972	0	0	0	+/-	-/-	#N/A	#N/A	#N/A	#N/A	-/-	-/-
P52701	MSH6	MSH6	DNA mismatch repair protein Msh6	0.000848	0	0	0	+/-	-/-	#N/A	#N/A	#N/A	#N/A	-/-	-/-
P52926	HMGA2	HMGA2	High mobility group protein HMGI-C	0.011605	0	0	0	+/-	-/-	#N/A	#N/A	#N/A	#N/A	-/-	-/-
P53367-2	ARFP1	ARFIP1	Isoform A of Arfaptin-1	0.001594	0	0	0	+/-	-/-	#N/A	#N/A	#N/A	#N/A	-/-	-/-
P53985	MOT1	SLC16A1	Monocarboxylate transporter 1	0	0	0.0508399	0	-/-	+/-	#N/A	#N/A	#N/A	#N/A	-/-	-/-
P53990	IST1	IST1	IST1 homolog	0.013424	0	0	0	+/-	-/-	#N/A	#N/A	#N/A	#N/A	-/-	-/-
P53990-2	IST1	IST1	Isoform 2 of IST1 homolog	0.002299	0	0	0	+/-	-/-	#N/A	#N/A	#N/A	#N/A	-/-	-/-
P54252	ATX3	ATXN3	Ataxin-3	0.005687	0	0	0	+/-	-/-	#N/A	#N/A	#N/A	#N/A	-/-	-/-
P54687	BCAT1	BCAT1	Branched-chain-amino-acid aminotransferase, cytosolic	0.003127	0	0	0	+/-	-/-	#N/A	#N/A	#N/A	#N/A	-/-	-/-
P54760	EPHB4	EPHB4	Ephrin type-B receptor 4	0.000446	0	0	0	+/-	-/-	#N/A	#N/A	#N/A	#N/A	-/-	-/-
P55789	ALR	GFER	FAD-linked sulfhydryl oxidase ALR	0.008773	0	0	0	+/-	-/-	#N/A	#N/A	#N/A	#N/A	-/-	-/-
P56182	RRP1	RRP1	Ribosomal RNA processing protein 1 homolog A	0.001678	0	0	0	+/-	-/-	#N/A	#N/A	#N/A	#N/A	-/-	-/-
P56211	ARP19	ARPP19	cAMP-regulated phosphoprotein 19	0.002572	0	0	0	+/-	-/-	#N/A	#N/A	#N/A	#N/A	-/-	-/-
P56937	DHB7	HSD17B7	3-keto-steroid reductase/17-beta-hydroxysteroid dehydrogenase 7	0	0.000585607	0	0	-/+	-/-	#N/A	#N/A	#N/A	#N/A	-/-	-/-
P57076	CF298	CFAP298	Cilia- and flagella-associated protein 298	0.001519	0	0	0	+/-	-/-	#N/A	#N/A	#N/A	#N/A	-/-	-/-
P57081	WDR4	WDR4	tRNA	0.006087	0	0	0	+/-	-/-	#N/A	#N/A	#N/A	#N/A	-/-	-/-
P57723	PCBP4	PCBP4	Poly	0.003004	0	0	0	+/-	-/-	#N/A	#N/A	#N/A	#N/A	-/-	-/-
P58557	YBEY	YBEY	Endoribonuclease YbeY	0	0.000940083	0	0	-/+	-/-	#N/A	#N/A	#N/A	#N/A	-/-	-/-
P59103	DAOA	DAOA	D-amino acid oxidase activator	0	0.000816611	0	0	-/+	-/-	#N/A	#N/A	#N/A	#N/A	-/-	-/-
P59827	BPIB4	BPIFB4	BPI fold-containing family B member 4	0.011311	0	0	0	+/-	-/-	#N/A	#N/A	#N/A	#N/A	-/-	-/-
P61024	CKS1	CKS1B	Cyclin-dependent kinases regulatory subunit 1	0.004875	0	0	0	+/-	-/-	#N/A	#N/A	#N/A	#N/A	-/-	-/-
P62633-4	CNBP	CNBP	Isoform 4 of CCHC-type zinc finger nucleic acid binding protein	0.01925	0	0	0	+/-	-/-	#N/A	#N/A	#N/A	#N/A	-/-	-/-
P63272	SPT4H	SUPT4H1	Transcription elongation factor SPT4	0.00819	0	0	0	+/-	-/-	#N/A	#N/A	#N/A	#N/A	-/-	-/-
P78318	IGBP1	IGBP1	Immunoglobulin-binding protein 1	0.005433	0	0	0	+/-	-/-	#N/A	#N/A	#N/A	#N/A	-/-	-/-
P78356	PI42B	PIP4K2B	Phosphatidylinositol 5-phosphate 4-kinase type-2 beta	0.000775	0	0	0	+/-	-/-	#N/A	#N/A	#N/A	#N/A	-/-	-/-
P78362	SRPK2	SRPK2	SRSF protein kinase 2	0.000586	0	0	0	+/-	-/-	#N/A	#N/A	#N/A	#N/A	-/-	-/-
P78540	ARGI2	ARG2	Arginase-2, mitochondrial	0.026798	0	0	0	+/-	-/-	#N/A	#N/A	#N/A	#N/A	-/-	-/-
P80297	MT1X	MT1X	Metallothionein-1X	0.034147	0	0	0	+/-	-/-	#N/A	#N/A	#N/A	#N/A	-/-	-/-
P81605-2	DCD	DCD	Isoform 2 of Dermcidin	0	0.00633295	0	0	-/+	-/-	#N/A	#N/A	#N/A	#N/A	-/-	-/-
P82675	RT05	MRPS5	28S ribosomal protein S5, mitochondrial	0.001188	0	0	0	+/-	-/-	#N/A	#N/A	#N/A	#N/A	-/-	-/-
P84243	H33	H3-3A	Histone H3.3	0	0.000941245	0	0	-/+	-/-	#N/A	#N/A	#N/A	#N/A	-/-	-/-
Q00534	CDK6	CDK6	Cyclin-dependent kinase 6	0.003986	0	0	0	+/-	-/-	#N/A	#N/A	#N/A	#N/A	-/-	-/-
Q01105-2	SET	SET	Isoform 2 of Protein SET	0.00697	0	0	0	+/-	-/-	#N/A	#N/A	#N/A	#N/A	-/-	-/-
Q01650	LAT1	SLC7A5	Large neutral amino acids transporter small subunit 1	0	0	0.085254	0	-/-	+/-	#N/A	#N/A	#N/A	#N/A	-/-	-/-
Q01658	NC2B	DR1	Protein Dr1	0.002572	0	0	0	+/-	-/-	#N/A	#N/A	#N/A	#N/A	-/-	-/-
Q01850	CDR2	CDR2	Cerebellar degeneration-related protein 2	0.00178	0	0	0	+/-	-/-	#N/A	#N/A	#N/A	#N/A	-/-	-/-
Q02040	AK17A	AKAP17A	A-kinase anchor protein 17A	0.000458	0	0	0	+/-	-/-	#N/A	#N/A	#N/A	#N/A	-/-	-/-
Q03701	CEBPZ	CEBPZ	CCAAT/enhancer-binding protein zeta	0.000445	0	0	0	+/-	-/-	#N/A	#N/A	#N/A	#N/A	-/-	-/-
Q04118	PRB3	PRB3	Basic salivary proline-rich protein 3	0	0.0147024	0	0	-/+	-/-	#N/A	#N/A	#N/A	#N/A	-/-	-/-
Q04726	TLE3	TLE3	Transducin-like enhancer protein 3	0.000987	0	0	0	+/-	-/-	#N/A	#N/A	#N/A	#N/A	-/-	-/-
Q05586	NMDZ1	GRIN1	Glutamate receptor ionotropic, NMDA 1	0	0.000171025	0	0	-/+	-/-	#N/A	#N/A	#N/A	#N/A	-/-	-/-
Q06203	PUR1	PPAT	Amidophosphoribosyltransferase	0.014831	0	0	0	+/-	-/-	#N/A	#N/A	#N/A	#N/A	-/-	-/-
Q06547	GABP1	GABPB1	GA-binding protein subunit beta-1	0.003004	0	0	0	+/-	-/-	#N/A	#N/A	#N/A	#N/A	-/-	-/-
Q07283	TRHY	TCHH	Trichohyalin	8.06e-05	0	0	0	+/-	-/-	#N/A	#N/A	#N/A	#N/A	-/-	-/-
Q08495	DEMA	DMTN	Dematin	0.001556	0	0	0	+/-	-/-	#N/A	#N/A	#N/A	#N/A	-/-	-/-
Q08AG7	MZT1	MZT1	Mitotic-spindle organizing protein 1	0	0.00314218	0	0	-/+	-/-	#N/A	#N/A	#N/A	#N/A	-/-	-/-
Q09028-2	RBBP4	RBBP4	Isoform 2 of Histone-binding protein RBBP4	0.00614	0	0	0	+/-	-/-	#N/A	#N/A	#N/A	#N/A	-/-	-/-
Q0JRZ9	FCHO2	FCHO2	F-BAR domain only protein 2	0.000528	0	0	0	+/-	-/-	#N/A	#N/A	#N/A	#N/A	-/-	-/-
Q12788	TBL3	TBL3	Transducin beta-like protein 3	0.008772	0	0	0	+/-	-/-	#N/A	#N/A	#N/A	#N/A	-/-	-/-
Q12789	TF3C1	GTF3C1	General transcription factor 3C polypeptide 1	0.00162	0	0	0	+/-	-/-	#N/A	#N/A	#N/A	#N/A	-/-	-/-
Q12840	KIF5A	KIF5A	Kinesin heavy chain isoform 5A	0.000307	0	0	0	+/-	-/-	#N/A	#N/A	#N/A	#N/A	-/-	-/-
Q12873	CHD3	CHD3	Chromodomain-helicase-DNA-binding protein 3	0.000374	0	0	0	+/-	-/-	#N/A	#N/A	#N/A	#N/A	-/-	-/-
Q12959-2	DLG1	DLG1	Isoform 2 of Disks large homolog 1	0.000429	0	0	0	+/-	-/-	#N/A	#N/A	#N/A	#N/A	-/-	-/-
Q12983	BNIP3	BNIP3	BCL2/adenovirus E1B 19 kDa protein-interacting protein 3	0	0.00156469	0	0	-/+	-/-	#N/A	#N/A	#N/A	#N/A	-/-	-/-
Q13003	GRIK3	GRIK3	Glutamate receptor ionotropic, kainate 3	0.000461	0	0	0	+/-	-/-	#N/A	#N/A	#N/A	#N/A	-/-	-/-
Q13033-2	STRN3	STRN3	Isoform Alpha of Striatin-3	0.001758	0	0	0	+/-	-/-	#N/A	#N/A	#N/A	#N/A	-/-	-/-
Q13206	DDX10	DDX10	Probable ATP-dependent RNA helicase DDX10	0.000283	0	0	0	+/-	-/-	#N/A	#N/A	#N/A	#N/A	-/-	-/-
Q13308	PTK7	PTK7	Inactive tyrosine-protein kinase 7	0.002156	0	0	0	+/-	-/-	#N/A	#N/A	#N/A	#N/A	-/-	-/-
Q13310-2	PABP4	PABPC4	Isoform 2 of Polyadenylate-binding protein 4	0.002815	0	0	0	+/-	-/-	#N/A	#N/A	#N/A	#N/A	-/-	-/-
Q13330	MTA1	MTA1	Metastasis-associated protein MTA1	0.000715	0	0	0	+/-	-/-	#N/A	#N/A	#N/A	#N/A	-/-	-/-
Q13428	TCOF	TCOF1	Treacle protein	0.000873	0	0	0	+/-	-/-	#N/A	#N/A	#N/A	#N/A	-/-	-/-
Q13428-6	TCOF	TCOF1	Isoform 6 of Treacle protein	0.000336	0	0	0	+/-	-/-	#N/A	#N/A	#N/A	#N/A	-/-	-/-
Q13485	SMAD4	SMAD4	Mothers against decapentaplegic homolog 4	0	0.0036969	0	0	-/+	-/-	#N/A	#N/A	#N/A	#N/A	-/-	-/-
Q13496	MTM1	MTM1	Myotubularin	0.000578	0	0	0	+/-	-/-	#N/A	#N/A	#N/A	#N/A	-/-	-/-
Q13601	KRR1	KRR1	KRR1 small subunit processome component homolog	0.001512	0	0	0	+/-	-/-	#N/A	#N/A	#N/A	#N/A	-/-	-/-
Q13610	PWP1	PWP1	Periodic tryptophan protein 1 homolog	0.006517	0	0	0	+/-	-/-	#N/A	#N/A	#N/A	#N/A	-/-	-/-
Q13620	CUL4B	CUL4B	Cullin-4B	0.000734	0	0	0	+/-	-/-	#N/A	#N/A	#N/A	#N/A	-/-	-/-
Q13685	AAMP	AAMP	Angio-associated migratory cell protein	0.005803	0	0	0	+/-	-/-	#N/A	#N/A	#N/A	#N/A	-/-	-/-
Q13686	ALKB1	ALKBH1	Nucleic acid dioxygenase ALKBH1	0.001087	0	0	0	+/-	-/-	#N/A	#N/A	#N/A	#N/A	-/-	-/-
Q13795-3	ARFRP	ARFRP1	Isoform 3 of ADP-ribosylation factor-related protein 1	0.005849	0	0	0	+/-	-/-	#N/A	#N/A	#N/A	#N/A	-/-	-/-
Q13895	BYST	BYSL	Bystin	0.009904	0	0	0	+/-	-/-	#N/A	#N/A	#N/A	#N/A	-/-	-/-
Q13951-2	PEBB	CBFB	Isoform 2 of Core-binding factor subunit beta	0.006394	0	0	0	+/-	-/-	#N/A	#N/A	#N/A	#N/A	-/-	-/-
Q14137	BOP1	BOP1	Ribosome biogenesis protein BOP1	0.003377	0	0	0	+/-	-/-	#N/A	#N/A	#N/A	#N/A	-/-	-/-
Q14157	UBP2L	UBAP2L	Ubiquitin-associated protein 2-like	0.005506	0	0	0	+/-	-/-	#N/A	#N/A	#N/A	#N/A	-/-	-/-
Q14202	ZMYM3	ZMYM3	Zinc finger MYM-type protein 3	0.000307	0	0	0	+/-	-/-	#N/A	#N/A	#N/A	#N/A	-/-	-/-
Q14241	ELOA1	ELOA	Elongin-A	0.000641	0	0	0	+/-	-/-	#N/A	#N/A	#N/A	#N/A	-/-	-/-
Q14318-2	FKBP8	FKBP8	Isoform 2 of Peptidyl-prolyl cis-trans isomerase FKBP8	0.007298	0	0	0	+/-	-/-	#N/A	#N/A	#N/A	#N/A	-/-	-/-
Q14330	GPR18	GPR18	N-arachidonyl glycine receptor	0	0.000972749	0	0	-/+	-/-	#N/A	#N/A	#N/A	#N/A	-/-	-/-
Q14451	GRB7	GRB7	Growth factor receptor-bound protein 7	0.003712	0	0	0	+/-	-/-	#N/A	#N/A	#N/A	#N/A	-/-	-/-
Q14534	ERG1	SQLE	Squalene monooxygenase	0.002151	0	0	0	+/-	-/-	#N/A	#N/A	#N/A	#N/A	-/-	-/-
Q14566	MCM6	MCM6	DNA replication licensing factor MCM6	0.005646	0	0	0	+/-	-/-	#N/A	#N/A	#N/A	#N/A	-/-	-/-
Q14671	PUM1	PUM1	Pumilio homolog 1	0.000542	0	0	0	+/-	-/-	#N/A	#N/A	#N/A	#N/A	-/-	-/-
Q14676	MDC1	MDC1	Mediator of DNA damage checkpoint protein 1	0.000374	0	0	0	+/-	-/-	#N/A	#N/A	#N/A	#N/A	-/-	-/-
Q14684	RRP1B	RRP1B	Ribosomal RNA processing protein 1 homolog B	0	0	0.00929519	0	-/-	+/-	#N/A	#N/A	#N/A	#N/A	-/-	-/-
Q14690	RRP5	PDCD11	Protein RRP5 homolog	0.005045	0	0	0	+/-	-/-	#N/A	#N/A	#N/A	#N/A	-/-	-/-
Q14691	PSF1	GINS1	DNA replication complex GINS protein PSF1	0.001614	0	0	0	+/-	-/-	#N/A	#N/A	#N/A	#N/A	-/-	-/-
Q14692	BMS1	BMS1	Ribosome biogenesis protein BMS1 homolog	0.000903	0	0	0	+/-	-/-	#N/A	#N/A	#N/A	#N/A	-/-	-/-
Q14746	COG2	COG2	Conserved oligomeric Golgi complex subunit 2	0.003149	0	0	0	+/-	-/-	#N/A	#N/A	#N/A	#N/A	-/-	-/-
Q14919	NC2A	DRAP1	Dr1-associated corepressor	0.002734	0	0	0	+/-	-/-	#N/A	#N/A	#N/A	#N/A	-/-	-/-
Q14964	RB39A	RAB39A	Ras-related protein Rab-39A	0.001502	0	0	0	+/-	-/-	#N/A	#N/A	#N/A	#N/A	-/-	-/-
Q15003	CND2	NCAPH	Condensin complex subunit 2	0.001439	0	0	0	+/-	-/-	#N/A	#N/A	#N/A	#N/A	-/-	-/-
Q15007	FL2D	WTAP	Pre-mRNA-splicing regulator WTAP	0.007412	0	0	0	+/-	-/-	#N/A	#N/A	#N/A	#N/A	-/-	-/-
Q15021	CND1	NCAPD2	Condensin complex subunit 1	0.000277	0	0	0	+/-	-/-	#N/A	#N/A	#N/A	#N/A	-/-	-/-
Q15022	SUZ12	SUZ12	Polycomb protein SUZ12	0.000471	0	0	0	+/-	-/-	#N/A	#N/A	#N/A	#N/A	-/-	-/-
Q15024	EXOS7	EXOSC7	Exosome complex component RRP42	0.00975	0	0	0	+/-	-/-	#N/A	#N/A	#N/A	#N/A	-/-	-/-
Q15031	SYLM	LARS2	Leucine--tRNA ligase, mitochondrial	0.003759	0	0	0	+/-	-/-	#N/A	#N/A	#N/A	#N/A	-/-	-/-
Q15036	SNX17	SNX17	Sorting nexin-17	0	0.000316598	0	0	-/+	-/-	#N/A	#N/A	#N/A	#N/A	-/-	-/-
Q15061	WDR43	WDR43	WD repeat-containing protein 43	0.001275	0	0	0	+/-	-/-	#N/A	#N/A	#N/A	#N/A	-/-	-/-
Q15170	TCAL1	TCEAL1	Transcription elongation factor A protein-like 1	0.002299	0	0	0	+/-	-/-	#N/A	#N/A	#N/A	#N/A	-/-	-/-
Q15291	RBBP5	RBBP5	Retinoblastoma-binding protein 5	0.000761	0	0	0	+/-	-/-	#N/A	#N/A	#N/A	#N/A	-/-	-/-
Q15345	LRC41	LRRC41	Leucine-rich repeat-containing protein 41	0.001019	0	0	0	+/-	-/-	#N/A	#N/A	#N/A	#N/A	-/-	-/-
Q15633	TRBP2	TARBP2	RISC-loading complex subunit TARBP2	0.001208	0	0	0	+/-	-/-	#N/A	#N/A	#N/A	#N/A	-/-	-/-
Q15642	CIP4	TRIP10	Cdc42-interacting protein 4	0.00445	0	0	0	+/-	-/-	#N/A	#N/A	#N/A	#N/A	-/-	-/-
Q15645	PCH2	TRIP13	Pachytene checkpoint protein 2 homolog	0.00203	0	0	0	+/-	-/-	#N/A	#N/A	#N/A	#N/A	-/-	-/-
Q15650	TRIP4	TRIP4	Activating signal cointegrator 1	0.001032	0	0	0	+/-	-/-	#N/A	#N/A	#N/A	#N/A	-/-	-/-
Q15776	ZKSC8	ZKSCAN8	Zinc finger protein with KRAB and SCAN domains 8	0.000667	0	0	0	+/-	-/-	#N/A	#N/A	#N/A	#N/A	-/-	-/-
Q16204	CCDC6	CCDC6	Coiled-coil domain-containing protein 6	0.004053	0	0	0	+/-	-/-	#N/A	#N/A	#N/A	#N/A	-/-	-/-
Q16280	CNGA2	CNGA2	Cyclic nucleotide-gated olfactory channel	0.000542	0	0	0	+/-	-/-	#N/A	#N/A	#N/A	#N/A	-/-	-/-
Q16513	PKN2	PKN2	Serine/threonine-protein kinase N2	0.0007	0	0	0	+/-	-/-	#N/A	#N/A	#N/A	#N/A	-/-	-/-
Q16539-2	MK14	MAPK14	Isoform CSBP1 of Mitogen-activated protein kinase 14	0.010374	0	0	0	+/-	-/-	#N/A	#N/A	#N/A	#N/A	-/-	-/-
Q16656	NRF1	NRF1	Nuclear respiratory factor 1	0.002341	0	0	0	+/-	-/-	#N/A	#N/A	#N/A	#N/A	-/-	-/-
Q16828	DUS6	DUSP6	Dual specificity protein phosphatase 6	0.002259	0	0	0	+/-	-/-	#N/A	#N/A	#N/A	#N/A	-/-	-/-
Q17RC7	EX3L4	EXOC3L4	Exocyst complex component 3-like protein 4	0	0.000368919	0	0	-/+	-/-	#N/A	#N/A	#N/A	#N/A	-/-	-/-
Q2Q1W2	LIN41	TRIM71	E3 ubiquitin-protein ligase TRIM71	0.003539	0	0	0	+/-	-/-	#N/A	#N/A	#N/A	#N/A	-/-	-/-
Q3KQV9	UAP1L	UAP1L1	UDP-N-acetylhexosamine pyrophosphorylase-like protein 1	0.001556	0	0	0	+/-	-/-	#N/A	#N/A	#N/A	#N/A	-/-	-/-
Q3T906-2	GNPTA	GNPTAB	Isoform 2 of N-acetylglucosamine-1-phosphotransferase subunits alpha/beta	0.002658	0	0	0	+/-	-/-	#N/A	#N/A	#N/A	#N/A	-/-	-/-
Q3YEC7	RABL6	RABL6	Rab-like protein 6	0.001713	0	0	0	+/-	-/-	#N/A	#N/A	#N/A	#N/A	-/-	-/-
Q49AR2	CE022	C5orf22	UPF0489 protein C5orf22	0.005905	0	0	0	+/-	-/-	#N/A	#N/A	#N/A	#N/A	-/-	-/-
Q4KMP7	TB10B	TBC1D10B	TBC1 domain family member 10B	0.000451	0	0	0	+/-	-/-	#N/A	#N/A	#N/A	#N/A	-/-	-/-
Q4KMQ1	TPRN	TPRN	Taperin	0.000602	0	0	0	+/-	-/-	#N/A	#N/A	#N/A	#N/A	-/-	-/-
Q4KMZ1	IQCC	IQCC	IQ domain-containing protein C	0.000667	0	0	0	+/-	-/-	#N/A	#N/A	#N/A	#N/A	-/-	-/-
Q4L180	FIL1L	FILIP1L	Filamin A-interacting protein 1-like	0.000752	0	0	0	+/-	-/-	#N/A	#N/A	#N/A	#N/A	-/-	-/-
Q53EZ4	CEP55	CEP55	Centrosomal protein of 55 kDa	0	0	0.0154723	0	-/-	+/-	#N/A	#N/A	#N/A	#N/A	-/-	-/-
Q53F19	NCBP3	NCBP3	Nuclear cap-binding protein subunit 3	0.000851	0	0	0	+/-	-/-	#N/A	#N/A	#N/A	#N/A	-/-	-/-
Q53RE8	ANR39	ANKRD39	Ankyrin repeat domain-containing protein 39	0.002734	0	0	0	+/-	-/-	#N/A	#N/A	#N/A	#N/A	-/-	-/-
Q562E7	WDR81	WDR81	WD repeat-containing protein 81	0.000279	0	0	0	+/-	-/-	#N/A	#N/A	#N/A	#N/A	-/-	-/-
Q56P03	EAPP	EAPP	E2F-associated phosphoprotein	0.001676	0	0	0	+/-	-/-	#N/A	#N/A	#N/A	#N/A	-/-	-/-
Q5CZC0	FSIP2	FSIP2	Fibrous sheath-interacting protein 2	0.000106	0	0	0	+/-	-/-	#N/A	#N/A	#N/A	#N/A	-/-	-/-
Q5EBM0	CMPK2	CMPK2	UMP-CMP kinase 2, mitochondrial	0	0.000987663	0	0	-/+	-/-	#N/A	#N/A	#N/A	#N/A	-/-	-/-
Q5HYI7	MTX3	MTX3	Metaxin-3	0.001404	0.00129979	0	0	1.08018	-/-	#N/A	#N/A	#N/A	#N/A	-/-	-/-
Q5JTH9	RRP12	RRP12	RRP12-like protein	0.00105	0	0	0	+/-	-/-	#N/A	#N/A	#N/A	#N/A	-/-	-/-
Q5JTJ3	COA6	COA6	Cytochrome c oxidase assembly factor 6 homolog	0.016232	0	0	0	+/-	-/-	#N/A	#N/A	#N/A	#N/A	-/-	-/-
Q5JTY5	ZNG1C	ZNG1C	Zinc-regulated GTPase metalloprotein activator 1C	0.001115	0	0	0	+/-	-/-	#N/A	#N/A	#N/A	#N/A	-/-	-/-
Q5JVS0	HABP4	HABP4	Intracellular hyaluronan-binding protein 4	0.0007	0	0	0	+/-	-/-	#N/A	#N/A	#N/A	#N/A	-/-	-/-
Q5QJ38	TCHL1	TCHHL1	Trichohyalin-like protein 1	0	0.000284851	0	0	-/+	-/-	#N/A	#N/A	#N/A	#N/A	-/-	-/-
Q5SY16	NOL9	NOL9	Polynucleotide 5'-hydroxyl-kinase NOL9	0.000542	0	0	0	+/-	-/-	#N/A	#N/A	#N/A	#N/A	-/-	-/-
Q5T280	CI114	SPOUT1	Putative methyltransferase C9orf114	0.003286	0	0	0	+/-	-/-	#N/A	#N/A	#N/A	#N/A	-/-	-/-
Q5T2T1	MPP7	MPP7	MAGUK p55 subfamily member 7	0.001172	0	0	0	+/-	-/-	#N/A	#N/A	#N/A	#N/A	-/-	-/-
Q5T749	KPRP	KPRP	Keratinocyte proline-rich protein	0.003861	0.000584005	0	0	6.61124	-/-	#N/A	#N/A	#N/A	#N/A	-/-	-/-
Q5T8P6	RBM26	RBM26	RNA-binding protein 26	0.000288	0	0	0	+/-	-/-	#N/A	#N/A	#N/A	#N/A	-/-	-/-
Q5TA45	INT11	INTS11	Integrator complex subunit 11	0.000638	0	0	0	+/-	-/-	#N/A	#N/A	#N/A	#N/A	-/-	-/-
Q5UIP0	RIF1	RIF1	Telomere-associated protein RIF1	0.000318	0	0	0	+/-	-/-	#N/A	#N/A	#N/A	#N/A	-/-	-/-
Q5VSL9	STRP1	STRIP1	Striatin-interacting protein 1	0.001375	0	0	0	+/-	-/-	#N/A	#N/A	#N/A	#N/A	-/-	-/-
Q5VV42	CDKAL	CDKAL1	Threonylcarbamoyladenosine tRNA methylthiotransferase	0.000638	0	0	0	+/-	-/-	#N/A	#N/A	#N/A	#N/A	-/-	-/-
Q5VWJ9	SNX30	SNX30	Sorting nexin-30	0.001644	0	0	0	+/-	-/-	#N/A	#N/A	#N/A	#N/A	-/-	-/-
Q5VYS4	MEDAG	MEDAG	Mesenteric estrogen-dependent adipogenesis protein	0	0.000940083	0	0	-/+	-/-	#N/A	#N/A	#N/A	#N/A	-/-	-/-
Q5W111	SPRY7	SPRYD7	SPRY domain-containing protein 7	0.004701	0	0	0	+/-	-/-	#N/A	#N/A	#N/A	#N/A	-/-	-/-
Q676U5	A16L1	ATG16L1	Autophagy-related protein 16-1	0.001861	0.000227521	0	0	8.17947	-/-	#N/A	#N/A	#N/A	#N/A	-/-	-/-
Q69YN2	C19L1	CWF19L1	CWF19-like protein 1	0.004779	0	0	0	+/-	-/-	#N/A	#N/A	#N/A	#N/A	-/-	-/-
Q69YQ0	CYTSA	SPECC1L	Cytospin-A	0.000298	0	0	0	+/-	-/-	#N/A	#N/A	#N/A	#N/A	-/-	-/-
Q6DD87	ZN787	ZNF787	Zinc finger protein 787	0.002288	0	0	0	+/-	-/-	#N/A	#N/A	#N/A	#N/A	-/-	-/-
Q6DHV7	ADAL	ADAL	Adenosine deaminase-like protein	0.001115	0	0	0	+/-	-/-	#N/A	#N/A	#N/A	#N/A	-/-	-/-
Q6IN84	MRM1	MRM1	rRNA methyltransferase 1, mitochondrial	0.006575	0	0	0	+/-	-/-	#N/A	#N/A	#N/A	#N/A	-/-	-/-
Q6IQ49	SDE2	SDE2	Replication stress response regulator SDE2	0.001377	0	0	0	+/-	-/-	#N/A	#N/A	#N/A	#N/A	-/-	-/-
Q6N022	TEN4	TENM4	Teneurin-4	0.000173	0	0	0	+/-	-/-	#N/A	#N/A	#N/A	#N/A	-/-	-/-
Q6NSJ0	MYORG	MYORG	Myogenesis-regulating glycosidase	0.000578	0	0	0	+/-	-/-	#N/A	#N/A	#N/A	#N/A	-/-	-/-
Q6NSJ5	LRC8E	LRRC8E	Volume-regulated anion channel subunit LRRC8E	0.000784	0	0	0	+/-	-/-	#N/A	#N/A	#N/A	#N/A	-/-	-/-
Q6NW29	RWDD4	RWDD4	RWD domain-containing protein 4	0.004386	0.00120001	0	0	3.65496	-/-	#N/A	#N/A	#N/A	#N/A	-/-	-/-
Q6P161	RM54	MRPL54	39S ribosomal protein L54, mitochondrial	0.004157	0	0	0	+/-	-/-	#N/A	#N/A	#N/A	#N/A	-/-	-/-
Q6P1L8	RM14	MRPL14	39S ribosomal protein L14, mitochondrial	0.003459	0	0	0	+/-	-/-	#N/A	#N/A	#N/A	#N/A	-/-	-/-
Q6P1M3	L2GL2	LLGL2	LLGL scribble cell polarity complex component 2	0.000819	0	0	0	+/-	-/-	#N/A	#N/A	#N/A	#N/A	-/-	-/-
Q6P3R8	NEK5	NEK5	Serine/threonine-protein kinase Nek5	0	0.000188347	0	0	-/+	-/-	#N/A	#N/A	#N/A	#N/A	-/-	-/-
Q6P6B7	ANR16	ANKRD16	Ankyrin repeat domain-containing protein 16	0.001115	0	0	0	+/-	-/-	#N/A	#N/A	#N/A	#N/A	-/-	-/-
Q6P6C2	ALKB5	ALKBH5	RNA demethylase ALKBH5	0.000735	0	0	0	+/-	-/-	#N/A	#N/A	#N/A	#N/A	-/-	-/-
Q6P9B6	MEAK7	MEAK7	MTOR-associated protein MEAK7	0.00106	0	0	0	+/-	-/-	#N/A	#N/A	#N/A	#N/A	-/-	-/-
Q6PD62	CTR9	CTR9	RNA polymerase-associated protein CTR9 homolog	0.00025	0	0	0	+/-	-/-	#N/A	#N/A	#N/A	#N/A	-/-	-/-
Q6PL18	ATAD2	ATAD2	ATPase family AAA domain-containing protein 2	0.000224	0	0	0	+/-	-/-	#N/A	#N/A	#N/A	#N/A	-/-	-/-
Q6PL24	TMED8	TMED8	Protein TMED8	0.002903	0	0	0	+/-	-/-	#N/A	#N/A	#N/A	#N/A	-/-	-/-
Q6QNY0	BL1S3	BLOC1S3	Biogenesis of lysosome-related organelles complex 1 subunit 3	0.007298	0	0	0	+/-	-/-	#N/A	#N/A	#N/A	#N/A	-/-	-/-
Q6RFH5	WDR74	WDR74	WD repeat-containing protein 74	0.010954	0	0	0	+/-	-/-	#N/A	#N/A	#N/A	#N/A	-/-	-/-
Q6T310	RSLBA	RASL11A	Ras-like protein family member 11A	0	0.000721751	0	0	-/+	-/-	#N/A	#N/A	#N/A	#N/A	-/-	-/-
Q6UN15	FIP1	FIP1L1	Pre-mRNA 3'-end-processing factor FIP1	0.000794	0	0	0	+/-	-/-	#N/A	#N/A	#N/A	#N/A	-/-	-/-
Q6UWJ1	TMCO3	TMCO3	Transmembrane and coiled-coil domain-containing protein 3	0	0.000287262	0	0	-/+	-/-	#N/A	#N/A	#N/A	#N/A	-/-	-/-
Q6UWS5	PT117	PET117	Protein PET117 homolog, mitochondrial	0.003127	0	0	0	+/-	-/-	#N/A	#N/A	#N/A	#N/A	-/-	-/-
Q6UWW0	LCN15	LCN15	Lipocalin-15	0.007304	0	0	0	+/-	-/-	#N/A	#N/A	#N/A	#N/A	-/-	-/-
Q6UXH0	ANGL8	ANGPTL8	Angiopoietin-like protein 8	0.002183	0	0	0	+/-	-/-	#N/A	#N/A	#N/A	#N/A	-/-	-/-
Q6UXH1	CREL2	CRELD2	Protein disulfide isomerase CRELD2	0	0.00101417	0	0	-/+	-/-	#N/A	#N/A	#N/A	#N/A	-/-	-/-
Q6XPS3	TPTE2	TPTE2	Phosphatidylinositol 3,4,5-trisphosphate 3-phosphatase TPTE2	0	0.000287262	0	0	-/+	-/-	#N/A	#N/A	#N/A	#N/A	-/-	-/-
Q6Y288	B3GLT	B3GLCT	Beta-1,3-glucosyltransferase	0	0.000520163	0	0	-/+	-/-	#N/A	#N/A	#N/A	#N/A	-/-	-/-
Q6ZMI0	PPR21	PPP1R21	Protein phosphatase 1 regulatory subunit 21	0.000429	0	0	0	+/-	-/-	#N/A	#N/A	#N/A	#N/A	-/-	-/-
Q6ZMZ0	RN19B	RNF19B	E3 ubiquitin-protein ligase RNF19B	0.000647	0	0	0	+/-	-/-	#N/A	#N/A	#N/A	#N/A	-/-	-/-
Q6ZN17	LN28B	LIN28B	Protein lin-28 homolog B	0.005818	0	0	0	+/-	-/-	#N/A	#N/A	#N/A	#N/A	-/-	-/-
Q6ZQR2	CFA77	CFAP77	Cilia- and flagella-associated protein 77	0	0	0	0.0167575	-/-	-/+	#N/A	#N/A	#N/A	#N/A	-/-	-/-
Q6ZT12	UBR3	UBR3	E3 ubiquitin-protein ligase UBR3	0.000242	0	0	0	+/-	-/-	#N/A	#N/A	#N/A	#N/A	-/-	-/-
Q6ZT62	BGIN	BARGIN	Bargin	0.002917	0	0	0	+/-	-/-	#N/A	#N/A	#N/A	#N/A	-/-	-/-
Q7L211	ABHDD	ABHD13	Protein ABHD13	0	0.00100776	0	0	-/+	-/-	#N/A	#N/A	#N/A	#N/A	-/-	-/-
Q7L266	ASGL1	ASRGL1	Isoaspartyl peptidase/L-asparaginase	0.019949	0	0	0	+/-	-/-	#N/A	#N/A	#N/A	#N/A	-/-	-/-
Q7L3T8	SYPM	PARS2	Probable proline--tRNA ligase, mitochondrial	0.00167	0.00172804	0	0	0.966414	-/-	#N/A	#N/A	#N/A	#N/A	-/-	-/-
Q7L5Y9	MAEA	MAEA	E3 ubiquitin-protein transferase MAEA	0.000761	0	0	0	+/-	-/-	#N/A	#N/A	#N/A	#N/A	-/-	-/-
Q7L8L6	FAKD5	FASTKD5	FAST kinase domain-containing protein 5, mitochondrial	0.000563	0	0	0	+/-	-/-	#N/A	#N/A	#N/A	#N/A	-/-	-/-
Q7L8W6	DPH6	DPH6	Diphthine--ammonia ligase	0	0.000976349	0	0	-/+	-/-	#N/A	#N/A	#N/A	#N/A	-/-	-/-
Q7RTV0	PHF5A	PHF5A	PHD finger-like domain-containing protein 5A	0.018248	0	0	0	+/-	-/-	#N/A	#N/A	#N/A	#N/A	-/-	-/-
Q7Z3D6	GLUCM	DGLUCY	D-glutamate cyclase, mitochondrial	0	0.000550951	0	0	-/+	-/-	#N/A	#N/A	#N/A	#N/A	-/-	-/-
Q7Z3Y7	K1C28	KRT28	Keratin, type I cytoskeletal 28	0.001983	0	0	0	+/-	-/-	#N/A	#N/A	#N/A	#N/A	-/-	-/-
Q7Z401	MYCPP	DENND4A	C-myc promoter-binding protein	0.000217	0	0	0	+/-	-/-	#N/A	#N/A	#N/A	#N/A	-/-	-/-
Q7Z417	NUFP2	NUFIP2	FMR1-interacting protein NUFIP2	0.000667	0	0	0	+/-	-/-	#N/A	#N/A	#N/A	#N/A	-/-	-/-
Q7Z460	CLAP1	CLASP1	CLIP-associating protein 1	0.000561	0	0	0	+/-	-/-	#N/A	#N/A	#N/A	#N/A	-/-	-/-
Q7Z4H3	HDDC2	HDDC2	5'-deoxynucleotidase HDDC2	0.01025	0	0	0	+/-	-/-	#N/A	#N/A	#N/A	#N/A	-/-	-/-
Q7Z4V5	HDGR2	HDGFL2	Hepatoma-derived growth factor-related protein 2	0.001721	0	0.0188984	0	+/-	+/-	#N/A	#N/A	#N/A	#N/A	-/-	-/-
Q7Z4V5-3	HDGR2	HDGFL2	Isoform 3 of Hepatoma-derived growth factor-related protein 2	0.001721	0	0	0	+/-	-/-	#N/A	#N/A	#N/A	#N/A	-/-	-/-
Q7Z6K3	PTAR1	PTAR1	Protein prenyltransferase alpha subunit repeat-containing protein 1	0.000965	0	0	0	+/-	-/-	#N/A	#N/A	#N/A	#N/A	-/-	-/-
Q7Z6V5	ADAT2	ADAT2	tRNA-specific adenosine deaminase 2	0.002183	0	0	0	+/-	-/-	#N/A	#N/A	#N/A	#N/A	-/-	-/-
Q7Z7F7	RM55	MRPL55	39S ribosomal protein L55, mitochondrial	0.001676	0	0	0	+/-	-/-	#N/A	#N/A	#N/A	#N/A	-/-	-/-
Q86SJ6	DSG4	DSG4	Desmoglein-4	0	0.00038016	0	0	-/+	-/-	#N/A	#N/A	#N/A	#N/A	-/-	-/-
Q86TG7	PEG10	PEG10	Retrotransposon-derived protein PEG10	0.049337	0	0.0521599	0	+/-	+/-	#N/A	#N/A	#N/A	#N/A	-/-	-/-
Q86TG7-3	PEG10	PEG10	Isoform 3 of Retrotransposon-derived protein PEG10	0.008598	0	0	0	+/-	-/-	#N/A	#N/A	#N/A	#N/A	-/-	-/-
Q86U38	NOP9	NOP9	Nucleolar protein 9	0.001377	0	0	0	+/-	-/-	#N/A	#N/A	#N/A	#N/A	-/-	-/-
Q86U90	YRDC	YRDC	Threonylcarbamoyl-AMP synthase	0.010917	0	0	0	+/-	-/-	#N/A	#N/A	#N/A	#N/A	-/-	-/-
Q86UY8	NT5D3	NT5DC3	5'-nucleotidase domain-containing protein 3	0.000688	0	0	0	+/-	-/-	#N/A	#N/A	#N/A	#N/A	-/-	-/-
Q86WW8	COA5	COA5	Cytochrome c oxidase assembly factor 5	0.003652	0	0	0	+/-	-/-	#N/A	#N/A	#N/A	#N/A	-/-	-/-
Q86YH6	DLP1	PDSS2	All trans-polyprenyl-diphosphate synthase PDSS2	0.001721	0.00130888	0	0	1.31487	-/-	#N/A	#N/A	#N/A	#N/A	-/-	-/-
Q86YM7	HOME1	HOMER1	Homer protein homolog 1	0.001556	0	0	0	+/-	-/-	#N/A	#N/A	#N/A	#N/A	-/-	-/-
Q8IUF8	RIOX2	RIOX2	Ribosomal oxygenase 2	0.000819	0	0	0	+/-	-/-	#N/A	#N/A	#N/A	#N/A	-/-	-/-
Q8IUH3	RBM45	RBM45	RNA-binding protein 45	0.000789	0	0	0	+/-	-/-	#N/A	#N/A	#N/A	#N/A	-/-	-/-
Q8IV63	VRK3	VRK3	Inactive serine/threonine-protein kinase VRK3	0.001231	0	0	0	+/-	-/-	#N/A	#N/A	#N/A	#N/A	-/-	-/-
Q8IVH8	M4K3	MAP4K3	Mitogen-activated protein kinase kinase kinase kinase 3	0.000451	0	0	0	+/-	-/-	#N/A	#N/A	#N/A	#N/A	-/-	-/-
Q8IVL6	P3H3	P3H3	Prolyl 3-hydroxylase 3	0.001129	0	0	0	+/-	-/-	#N/A	#N/A	#N/A	#N/A	-/-	-/-
Q8IVM0	CCD50	CCDC50	Coiled-coil domain-containing protein 50	0.000868	0	0	0	+/-	-/-	#N/A	#N/A	#N/A	#N/A	-/-	-/-
Q8IX01	SUGP2	SUGP2	SURP and G-patch domain-containing protein 2	0.000771	0	0	0	+/-	-/-	#N/A	#N/A	#N/A	#N/A	-/-	-/-
Q8IX90	SKA3	SKA3	Spindle and kinetochore-associated protein 3	0	0.000397845	0	0	-/+	-/-	#N/A	#N/A	#N/A	#N/A	-/-	-/-
Q8IX95	CTGE3	CTAGE3P	Putative cTAGE family member 3	0	0.00104537	0	0	-/+	-/-	#N/A	#N/A	#N/A	#N/A	-/-	-/-
Q8IXH7	NELFD	NELFCD	Negative elongation factor C/D	0.000924	0	0	0	+/-	-/-	#N/A	#N/A	#N/A	#N/A	-/-	-/-
Q8IY81	SPB1	FTSJ3	pre-rRNA 2'-O-ribose RNA methyltransferase FTSJ3	0.000294	0	0	0	+/-	-/-	#N/A	#N/A	#N/A	#N/A	-/-	-/-
Q8IYD1	ERF3B	GSPT2	Eukaryotic peptide chain release factor GTP-binding subunit ERF3B	0	0.000969121	0	0	-/+	-/-	#N/A	#N/A	#N/A	#N/A	-/-	-/-
Q8IYK4	GT252	COLGALT2	Procollagen galactosyltransferase 2	0.000611	0	0	0	+/-	-/-	#N/A	#N/A	#N/A	#N/A	-/-	-/-
Q8IYS1	P20D2	PM20D2	Xaa-Arg dipeptidase	0.010194	0	0	0	+/-	-/-	#N/A	#N/A	#N/A	#N/A	-/-	-/-
Q8N0Z6	TTC5	TTC5	Tetratricopeptide repeat protein 5	0.009138	0	0	0	+/-	-/-	#N/A	#N/A	#N/A	#N/A	-/-	-/-
Q8N129	CNPY4	CNPY4	Protein canopy homolog 4	0.002428	0.000941245	0	0	2.57956	-/-	#N/A	#N/A	#N/A	#N/A	-/-	-/-
Q8N1G2	CMTR1	CMTR1	Cap-specific mRNA	0.000401	0	0	0	+/-	-/-	#N/A	#N/A	#N/A	#N/A	-/-	-/-
Q8N1N4-2	K2C78	KRT78	Isoform 2 of Keratin, type II cytoskeletal 78	0	0.000639206	0	0	-/+	-/-	#N/A	#N/A	#N/A	#N/A	-/-	-/-
Q8N1Q1	CAH13	CA13	Carbonic anhydrase 13	0.005803	0	0	0	+/-	-/-	#N/A	#N/A	#N/A	#N/A	-/-	-/-
Q8N392	RHG18	ARHGAP18	Rho GTPase-activating protein 18	0.006119	0	0	0	+/-	-/-	#N/A	#N/A	#N/A	#N/A	-/-	-/-
Q8N442	GUF1	GUF1	Translation factor GUF1, mitochondrial	0.00136	0	0	0	+/-	-/-	#N/A	#N/A	#N/A	#N/A	-/-	-/-
Q8N490-2	PNKD	PNKD	Isoform 2 of Probable hydrolase PNKD	0.003793	0	0	0	+/-	-/-	#N/A	#N/A	#N/A	#N/A	-/-	-/-
Q8N4Q1	MIA40	CHCHD4	Mitochondrial intermembrane space import and assembly protein 40	0.015098	0.00441524	0	0	3.41952	-/-	#N/A	#N/A	#N/A	#N/A	-/-	-/-
Q8N543	OGFD1	OGFOD1	Prolyl 3-hydroxylase OGFOD1	0.001556	0	0	0	+/-	-/-	#N/A	#N/A	#N/A	#N/A	-/-	-/-
Q8N6C5	IGSF1	IGSF1	Immunoglobulin superfamily member 1	0.000952	0	0	0	+/-	-/-	#N/A	#N/A	#N/A	#N/A	-/-	-/-
Q8N7H5	PAF1	PAF1	RNA polymerase II-associated factor 1 homolog	0.002837	0	0	0	+/-	-/-	#N/A	#N/A	#N/A	#N/A	-/-	-/-
Q8N7L0	F216B	FAM216B	Protein FAM216B	0	0.00085401	0	0	-/+	-/-	#N/A	#N/A	#N/A	#N/A	-/-	-/-
Q8N9N8	EIF1A	EIF1AD	Probable RNA-binding protein EIF1AD	0.002079	0	0	0	+/-	-/-	#N/A	#N/A	#N/A	#N/A	-/-	-/-
Q8NAV1	PR38A	PRPF38A	Pre-mRNA-splicing factor 38A	0.001239	0	0	0	+/-	-/-	#N/A	#N/A	#N/A	#N/A	-/-	-/-
Q8NBL1	PGLT1	POGLUT1	Protein O-glucosyltransferase 1	0.000868	0	0	0	+/-	-/-	#N/A	#N/A	#N/A	#N/A	-/-	-/-
Q8NCC3	PAG15	PLA2G15	Phospholipase A2 group XV	0.001869	0	0	0	+/-	-/-	#N/A	#N/A	#N/A	#N/A	-/-	-/-
Q8ND24	RN214	RNF214	RING finger protein 214	0.000528	0	0	0	+/-	-/-	#N/A	#N/A	#N/A	#N/A	-/-	-/-
Q8NDI1	EHBP1	EHBP1	EH domain-binding protein 1	0.002538	0	0	0	+/-	-/-	#N/A	#N/A	#N/A	#N/A	-/-	-/-
Q8NEJ9	NGDN	NGDN	Neuroguidin	0.000789	0	0.0208416	0	+/-	+/-	#N/A	#N/A	#N/A	#N/A	-/-	-/-
Q8NHQ9	DDX55	DDX55	ATP-dependent RNA helicase DDX55	0.001101	0	0	0	+/-	-/-	#N/A	#N/A	#N/A	#N/A	-/-	-/-
Q8NI08	NCOA7	NCOA7	Nuclear receptor coactivator 7	0	0.00015795	0	0	-/+	-/-	#N/A	#N/A	#N/A	#N/A	-/-	-/-
Q8NI37	PPTC7	PPTC7	Protein phosphatase PTC7 homolog	0.002854	0	0	0	+/-	-/-	#N/A	#N/A	#N/A	#N/A	-/-	-/-
Q8TAA5	GRPE2	GRPEL2	GrpE protein homolog 2, mitochondrial	0.003168	0	0	0	+/-	-/-	#N/A	#N/A	#N/A	#N/A	-/-	-/-
Q8TAE8	G45IP	GADD45GIP1	Growth arrest and DNA damage-inducible proteins-interacting protein 1	0.00818	0.00101691	0	0	8.044	-/-	#N/A	#N/A	#N/A	#N/A	-/-	-/-
Q8TAX7	MUC7	MUC7	Mucin-7	0.001983	0	0	0	+/-	-/-	#N/A	#N/A	#N/A	#N/A	-/-	-/-
Q8TB22	SPT20	SPATA20	Spermatogenesis-associated protein 20	0.000549	0.00023619	0	0	2.3244	-/-	#N/A	#N/A	#N/A	#N/A	-/-	-/-
Q8TB40	ABHD4	ABHD4		0	0.000604621	0	0	-/+	-/-	#N/A	#N/A	#N/A	#N/A	-/-	-/-
Q8TBE9	NANP	NANP	N-acylneuraminate-9-phosphatase	0.009228	0	0	0	+/-	-/-	#N/A	#N/A	#N/A	#N/A	-/-	-/-
Q8TBY8	PMFBP	PMFBP1	Polyamine-modulated factor 1-binding protein 1	0.000264	0	0	0	+/-	-/-	#N/A	#N/A	#N/A	#N/A	-/-	-/-
Q8TCA0	LRC20	LRRC20	Leucine-rich repeat-containing protein 20	0.003652	0	0	0	+/-	-/-	#N/A	#N/A	#N/A	#N/A	-/-	-/-
Q8TD16	BICD2	BICD2	Protein bicaudal D homolog 2	0.000748	0	0	0	+/-	-/-	#N/A	#N/A	#N/A	#N/A	-/-	-/-
Q8TD30	ALAT2	GPT2	Alanine aminotransferase 2	0.10386	0.0100803	0.181527	0	10.3032	+/-	#N/A	#N/A	#N/A	#N/A	-/-	-/-
Q8TDI0	CHD5	CHD5	Chromodomain-helicase-DNA-binding protein 5	0.000703	0	0	0	+/-	-/-	#N/A	#N/A	#N/A	#N/A	-/-	-/-
Q8TDI8	TMC1	TMC1	Transmembrane channel-like protein 1	0.000471	0	0	0	+/-	-/-	#N/A	#N/A	#N/A	#N/A	-/-	-/-
Q8TE67	ES8L3	EPS8L3	Epidermal growth factor receptor kinase substrate 8-like protein 3	0.00322	0	0	0	+/-	-/-	#N/A	#N/A	#N/A	#N/A	-/-	-/-
Q8TED0	UTP15	UTP15	U3 small nucleolar RNA-associated protein 15 homolog	0.006483	0	0	0	+/-	-/-	#N/A	#N/A	#N/A	#N/A	-/-	-/-
Q8TER5	ARH40	ARHGEF40	Rho guanine nucleotide exchange factor 40	0.000285	0	0	0	+/-	-/-	#N/A	#N/A	#N/A	#N/A	-/-	-/-
Q8TF05	PP4R1	PPP4R1	Serine/threonine-protein phosphatase 4 regulatory subunit 1	0.000528	0	0	0	+/-	-/-	#N/A	#N/A	#N/A	#N/A	-/-	-/-
Q8TF66	LRC15	LRRC15	Leucine-rich repeat-containing protein 15	0.004244	0.00213861	0	0	1.98447	-/-	#N/A	#N/A	#N/A	#N/A	-/-	-/-
Q8WTT2	NOC3L	NOC3L	Nucleolar complex protein 3 homolog	0.000325	0	0	0	+/-	-/-	#N/A	#N/A	#N/A	#N/A	-/-	-/-
Q8WUD4	CCD12	CCDC12	Coiled-coil domain-containing protein 12	0.007972	0	0	0	+/-	-/-	#N/A	#N/A	#N/A	#N/A	-/-	-/-
Q8WUP2	FBLI1	FBLIM1	Filamin-binding LIM protein 1	0.00136	0	0	0	+/-	-/-	#N/A	#N/A	#N/A	#N/A	-/-	-/-
Q8WUZ0	BCL7C	BCL7C	B-cell CLL/lymphoma 7 protein family member C	0.002341	0	0	0	+/-	-/-	#N/A	#N/A	#N/A	#N/A	-/-	-/-
Q8WV22	NSE1	NSMCE1	Non-structural maintenance of chromosomes element 1 homolog	0.004441	0	0	0	+/-	-/-	#N/A	#N/A	#N/A	#N/A	-/-	-/-
Q8WV92	MITD1	MITD1	MIT domain-containing protein 1	0.001243	0	0	0	+/-	-/-	#N/A	#N/A	#N/A	#N/A	-/-	-/-
Q8WV93	AFG1L	AFG1L	AFG1-like ATPase	0	0.000736004	0	0	-/+	-/-	#N/A	#N/A	#N/A	#N/A	-/-	-/-
Q8WVV9	HNRLL	HNRNPLL	Heterogeneous nuclear ribonucleoprotein L-like	0.01007	0	0	0	+/-	-/-	#N/A	#N/A	#N/A	#N/A	-/-	-/-
Q8WW38	FOG2	ZFPM2	Zinc finger protein ZFPM2	0.000387	0	0	0	+/-	-/-	#N/A	#N/A	#N/A	#N/A	-/-	-/-
Q8WWH5	TRUB1	TRUB1	Pseudouridylate synthase TRUB1	0.006157	0	0	0	+/-	-/-	#N/A	#N/A	#N/A	#N/A	-/-	-/-
Q8WWU5-6	TCP11	TCP11	Isoform 6 of T-complex protein 11 homolog	0.001115	0	0	0	+/-	-/-	#N/A	#N/A	#N/A	#N/A	-/-	-/-
Q8WYA6	CTBL1	CTNNBL1	Beta-catenin-like protein 1	0.004562	0	0	0	+/-	-/-	#N/A	#N/A	#N/A	#N/A	-/-	-/-
Q92466	DDB2	DDB2	DNA damage-binding protein 2	0.00136	0	0	0	+/-	-/-	#N/A	#N/A	#N/A	#N/A	-/-	-/-
Q92526	TCPW	CCT6B	T-complex protein 1 subunit zeta-2	0.001003	0	0	0	+/-	-/-	#N/A	#N/A	#N/A	#N/A	-/-	-/-
Q92541	RTF1	RTF1	RNA polymerase-associated protein RTF1 homolog	0.000318	0	0	0	+/-	-/-	#N/A	#N/A	#N/A	#N/A	-/-	-/-
Q92615	LAR4B	LARP4B	La-related protein 4B	0.000578	0	0	0	+/-	-/-	#N/A	#N/A	#N/A	#N/A	-/-	-/-
Q92786	PROX1	PROX1	Prospero homeobox protein 1	0.001255	0	0	0	+/-	-/-	#N/A	#N/A	#N/A	#N/A	-/-	-/-
Q92791	SC65	P3H4	Endoplasmic reticulum protein SC65	0.001594	0	0	0	+/-	-/-	#N/A	#N/A	#N/A	#N/A	-/-	-/-
Q92805	GOGA1	GOLGA1	Golgin subfamily A member 1	0.00065	0	0	0	+/-	-/-	#N/A	#N/A	#N/A	#N/A	-/-	-/-
Q92817	EVPL	EVPL	Envoplakin	0	0.000120568	0	0	-/+	-/-	#N/A	#N/A	#N/A	#N/A	-/-	-/-
[truncated: 3,754 more rows]
